# Supplementary material for: Xylem transcription profiles indicate potential metabolic responses for economically relevant characteristics of Eucalyptus species
Source: BMC Genomics. 2013 Mar 22;14:201. doi: 10.1186/1471-2164-14-201 (PMC3618336; doi:10.1186/1471-2164-14-201)
Supplement: Additional file 1 — FASTA-formatted sequences of the 10,398 contigs formed by the de novo assembly. [file 1471-2164-14-201-S1.zip]

Archive with 1 entries (1 files):
- AdditionalFile1/Additonal_file1.txt
