# Supplementary material for: Xylem transcription profiles indicate potential metabolic responses for economically relevant characteristics of Eucalyptus species
Source: BMC Genomics. 2013 Mar 22;14:201. doi: 10.1186/1471-2164-14-201 (PMC3618336; doi:10.1186/1471-2164-14-201)
Supplement: Additional file 1 — FASTA-formatted sequences of the 10,398 contigs formed by the de novo assembly. [file 1471-2164-14-201-S1.zip › AdditionalFile1/Additonal_file1.txt]

>Contig100000
CATCATCAGTAGATTAGACAGATGTGCTATCGGGTATGGATGAAGCTTGTAGCCACCATTGTTAATGCATAAAACAGCTAGAGCTCGAACCTTATCAATATAAGGTTCGAGGGCACAATACTGGAGATAGGAGGCCTCAGCTGCTATGGTACTAAAGAAACGGCTATAATTGCCCGTCCTGAAATACCTCAAAATTCTTCTGGCGAAAGACATTTCTTTAGACTTGATAACAGGAGTAGGCACACGACGGAACCACAAAGAAAGTCTCTCACCCTCTGGAAGGCTTTCGGAATTGAGACGAAGCAG
>Contig100001
GCGCGGTGCGCAAGTACGAGCTCAACCGCATCGTCCGAGAGCTTCGCAAGCTCAAGCGCTACAAGCACGCCCTCGAGATATGTGAATGGATGAGGTTACAGCAAGATATCAAGCTGTTAGCCGGTGACTATGCTGTTCACCTAGACCTGATTGCTAAAGTTCGTGGGCTTAACAGTGCAGAGAAGTTCTTTGAAGATCTTCCCTCTCAGATGAGAGGGGAGCATACCTGCAATGCTCTCCTCCACAGCTATGCCAAGAAGCAGCTGTCCAGCAAAGCTGAGGCCTTAATTGAGAAAATGTCTGATTGTGGTTTCTTGAAGAGCCCTCTTCCCTATAACCACATACTATCTATGTATGTGTCCAGTGCGCAACTGGAGAAG
>Contig100002
ATAGGGCAGTCACTCTCAGTTCTACAGAAAATAAGAGGCTTGGCGAGCCTTCGACTTGGAGCATCGGCATCACTATGATAACCAGCACACCACGCGTCAACCATAACAAGATCCATGTCCTCGATACCCCTTTTCTTCATAGCCTCTCTAAATTGTGGAAATTCCTTCACAGCAGCTTCACATTCAGCATACTCACTTGCGTCCATTGGAGGCTGAACATTAGGAATAATCTTTGATGAGATCACTTTTCCTCGGTGATGTCCACCTCTAGTTGCTGCATGCACTTCTGATAGCTCCACAATCCATACACTCGTTTCATTTGACTTCTTATTGTAAACGATAAGCCTAGCTCGCCTTGGAGGGAGCTTGGCGGGAAGTACAGGTCCGCTCTTGGTTCTGGGAAGTAAGGAAGGTTGGAATGGGGGGAAAAAGTAGGCATCCGCCAATGCAACAACATGTTTACCAGGTTCCAACAAAACCACTTCAACAAACCGCATGCCATCCCGGATCTCAGGAGTGGATCCTGCAGCTCTAACTGTTGCCACTGCAACAGAAATTTCAGCGGCAG
>Contig100003
TTATTTTCTGGGGGTTGGCCCCACCCTTGGGTAAAATCCAAAAATCAGTTCGCTATGGCCTACTGATTAATTTGGCCAACTTCGTAGCAGATGAATCATTCACCAAAGTGCTCACGGTAAATGAAGTGCACAGATCCAATATACCATGCCCAAAGTCGCAGAGCTTATCGTGCATCCCATTCCCAAGCGTTGCCGGTAAGCTCAGAGCTCCAAAAGAACTCAACACACTCTAGACAGATTGAATCATGAAATTGGTGAGAAAGAATACTGCTTGAAGTACCAGGTCGGATGGAATTATGCAAATGGCACATTTGCATTGCTAATCATGTTCATCTTCTACAAGTAAATAACACTTCCTTATCCAGGGACACGTATGAACAACAGCAATTCCTCATTCAGAACAATCAGCTGAATGGCCTTGTGCAAGCAGTTATTGATAATAACACTTAAACATTCACATGTAACCACCCAGTACAAGAAGATGGAAGGAGGGGTTTTATTATGAAGAGACGGCATCATGAGGTACCCCATAACCATACTTGCACATCAGTCCTTTTATCTGCTCCGCCTTATCTTTTTTACCACTGGAAATGTAGGCATA
>Contig100004
TAGAACATAGCAAATCAACAGAAGAACAATAGCACAAATGATGGATCTGAATGCCTTTGCCAGATACCTCTCCTCAATTCATTCTCCGGCTTAGTCATTGTAGACAAATCACTAAATGCAACAGCATGACGTTAGCAGTGAGCCAATGAAGGGACGGATTTGTGCGACTTTCTTTATATACGAGACCTCACGATTGGCAAGTAAAATTTGATAAACCAAGACAGCAGTTACCATCGGATCAAACGTTAAAGTTCAGTAGCTGCATCAAGTGATCAAAATCACAGTCTAACAAGTAAAAAGGCGAGAAAAACTTTTGTACCTGC
>Contig100005
AGAAAACTCGTCACCTTACCGGAAGTTGAATTCGGTGAACAGATCAGAGAACCCTCGGTATCGGCCGAGTCCTGAGCTGCAGCCTCTGCCGCCGTTGGCGAAGCCTCCGGTGGAGAAGTCGCCGGCGATCTCGTCGGACGATGATGAAGAGAGTCACGATACTGCGTTTTACACTCCTCAGTGTTCCTCTGTAAGCAACGAGGAGAGCTATTACACGCCAATTTCTCGTCACAGCAGTAAAAGCACCGGCGACAGAAAAGGTTTTGGAATCTTCGGGAGAAGCGATGGTAATGGCTCTGTCACTTCCGTTCCACATTCGAAGAGAACGT
>Contig100006
CTAAAAGGGCAGAAGCCATTGGATCCACCAGAGAGGCCTAGAGGAAATGAATCAGAAGAAGCAACCGCACATGCCTTTCAGCTATGGACAGACAGTGGCGAGTCATGCCCAGAAGGGACCATTCCAGTCAGAAGGACCACAGAGAAGGACATTTTAAGAGCTAGTTCCATCCAAAGATTTGGAAGGAAGATAAGAAGAAATGTGAGGAGAGACTCGACGGGCGCTGGCCAC
>Contig100007
TTCAGCATGGTAGGCATCCTCTTTTGTGTGTAATGGGAATGGCGGCAAGGCACTCGGGCGATCCTGAAAGAATGAGTTTTCATCATCTATTAGATAAGGGGAAGGAGTTGTGGGACAGTTCACCAGAACCAGTCAAGAGCTTCCCGTGGATCCGAGCTTTGGAGAATTTCATTCAACTCATTCTTGATCTTGTCTTGGCAGTATTCAAGTTCTTGTGTGTACCGTTATTTGCTGTATCTTCTCTAAGCGAGATGTCCTATTGTGCTCATGAAAAGAAGCTGCAACTTGTGCCTTTGCCACTTCTCGTTGGTGTTGCTTTTGCTGGGGTGTTAAACGAGACAGCACTGGAATTATCTCCACTGCTTAAGGATGCAGAAGTGCCATGG
>Contig100008
AGGAAGAGCCGGGCTGTCTCAAGTGGCTCGACTCGAAACCGCCCGGCTCGGTCGTGTACGTGAACTTCGGGAGCATCACTGTGATGTCGCTAGTGCAACTGGTGGAGTTCGCATGGGGGCTCGCGAACAGCGGCCAGGCGTTCCTGTGGGTCATCAGGCCAGACTTGGTCGTTGGTGATGCGGCGATGCTGCCTCCGGATTTCTTGGCTGCAACGAGGGAGCGGAGCCTGCTGGTGAGC
>Contig100009
TTCCAGCTTTCTTTTGAGAGACGTCATATTCGCGTCGGCAAGCCCACGGGTACCTCGTTGACTCTTAGCCAGTCCAAGATGCGTTCTCGCACCATGTGGAACCTCTGTATTGAGTTCTCCCTCTTTGGCATTCAGCGGGCGTGGTATGTTGGTTAAAGCAGAACCAGACTGATTGGGAAAATTCGTCTCAGCCGATGGAAGAAAGGCTGACGAACCTGCACCATAGCTCAGGTACGGCATGGCAACAAATGAAGTCTTACACCGAGCAACTTCACTGCCCACAGTCAAGGGCTGATGCAAACTCTGTGTGAGGTTGGATGAACCTTCATCATTGCCTTGTCTCTTGCTCGATTCCACTGCTCTTTCACCCTTCAGCACCTCTGGTGCTTCTGATCCTACCCCAGCAAACTGCGCCTTGATCCTCTTCGTGTCTCCAACGTACTCATTCTCGC
>Contig100010
AACAAAGCCATCATCAAGCCTCTCCAGCAGGTAAGATGATGCTAATGTAGAGGCTGTGCCCATATTGAAATGCTTTTGAGACTAGTGAATTTTGGTGTCTCATGGACATCTTCACGTGTACGTGTGGCCTAGTGCATGAATGCAGTTAATGTGACTGTGCTTGCTTATTTCTATGTGCTAACGTCTGCATGAGAATGTGTATGTCGAGGTAGGT
>Contig100011
TATGACGTCAGAGCATATGTTTCAACTGGTGCATCAAATCTAGGGCAAACTGTCTAATGCAAATATACATGACTTCCACCAGAAAATTTCTTCAGGAGCTTCTAAGATGTCACACAGCGCTTTCCTCAACCATTACCGACTCGATCTGTCAAATCCTATCCTATAGCCAGTCATTCATTTACAAAAAGAAAAAGAGAACCAGGGGTTTAACCACATGCTTCTATTTGCAGGGCATAG
>Contig100012
TCGAACGTGGACAGCTTGGAGGTCGTGTGTCTCTCGCACAGGATAGGCAAGTCCTCGTAGCGAATGCCATGGCCGTCGTCGGAGACTTGGATGAGCTTGAGCCCACCGTCCTTGACGGCGACGTTGATGGCGGTCGAGCGAGCGTCGATGCTATTCTCGACGAGCTCCTTCACGGCCGACACCGGGCGCTGGATGACCTCGCCGGCGGCGATCCGGTTCACCACGGAGTCGTGGAGACGCCGGATTTT
>Contig100013
CATCGGCAGAAATAGTATCGGAACCATTTGGGGTCGTGTTAATCATATCCACATGGAACTATCCATTCCTGCTATCTCTTGATCCAGTAATTGGTGCCATAGCAGCTGGTAATGCCATTGTCCTGAAGCCATCAGAGATCGCTCCTGCAACATCTTCTTTACTTGCTGGATTACTTAGTGAGTATGTGGATAGAAGCACAATAAAAGTAGTTGAGGGAGCGGTTCCTGAAACATCTGCTCTATTGGACCAGAAGTGGGATAAGATATTCTACACAGGTAGCACAAGAGTAGGGCATATTGTCATGGCCGCTGCAGCAAAGCACCTTACTCCTGTAGTTCTGGAACTTGGAGGAAAATGTCCTGCTATTGTTGATTCAAACATTAATTTAGAGGTTGCTGCAAGAAGAATGATAGCAGGGAAGTGGGCTTGCAACAACGGGCAAGCATGCATAGCTATTGATTACATAGTGACAACAAAGTCATTTGCTCCG
>Contig100014
TTTTCAACCTTCCAATACCATCCGGCAGCTTTTCTATGCTATTGTTACCAAGATCTAGAACTTCCTTCAAGCAATTCTGTGATCCTTGTCCGTGATAAGTCCAGCTGAGTCAACAATTCCAACTTCCCAATTAAGTTGGGATCTCTCTCAACCCATCGCAGCATCCAAATGATAAGCAATTCACAAGAAACCCGATGCTGTCAAGAAATCTGGAAACTCAACACAGCCTGATAAGACAAGG
>Contig100015
CGCCGCGGAGCTCCGCGTCCTGGATCTCTCCGACAACCGGGTCGAGGGCCCGATCCCGCCGGCCGTCGGGATGCTCGGGAACCTCCAGCAGCTCAACCTCTCCAACAACGCCCTGACGGGAAGCCTGCCGGCCAACCTCACGGCGCTCCCGAACCTGACCGTCGTGTCGCTCAAGAACAATTACCTCACGGGGTACCTCCCCGGCGGGTTCCACCGCGTGGAGGTCCTCGATCTGTCGTCGAACCTGATCAACGGGTCGCTGCCGGAGGATTTCGGCGGCGA
>Contig100016
GATTCGTGAGCGGCACGACAATGTTGGAGTTCTTGCTGGTCCTAGGGACATTATCCGGTTCAGAGGTTATAACTGCGGGCTTGCACCTATTGCAGGACGATACGGATTTCAAATCATCCATGCTCTTTCTCCGGTACGACCTGTAGAAATCGGTCCTAGGGGAGGTCTCGGGGATGGCCAGATTGTTCGTGCAAGAGCCAGTGACTGATTTCTGATCGTCGGTGGGACATACGTGCGATTCTAAGCTCGCCAGATGGGAATGGAAGCCCTTTCTCGAAGACGAATTTTCCTTCCGGTAGTCGGATATAACACTCTCGTCCATATTCCCTAGTCCCAGTCCAATTTCATCCCAAGTTCCCGACATCGTTCGACCCTTCACTGGAACCGGAGGGTACCCCGGCAGAGGGTCGTCTTCATAGCTGGGCGTGAAGACAGGGTAGTCTTGAGCAGAGAGATGGGAGGAGGCGGCGGAGTTAGGAGCAGGGGAAGCGGCGGGGAATCGGAGGTTGGCAGGGCTGTTGCCCTGCATGAGCGCGGCGTGGAGAGCCCGGAGCTCCAGAGCCTTGGCAATGGCGGCCTGTATCTCCTGCCTGCTGACCTCCTGGCCCTTGTTCTGGTCGCCGAATAATTGGGACAGAGCTGATGCAGCCATGAAACAGGGGAGTGGGGGGAGGAGGAAGAAACAGAGAAGG
>Contig100017
ACAAACCGACTTTTATCTAGGTTAAAGCGAGAAATTGCTGCCTGGCGATCTGTGACGCAAACAGAACCATCTACTCTCTCATATGTCTTGGGACCAAACTCAATAGTTAAATAATCCTCAAGGACATCCAGAAGCTTGGTCATCTGTGAGAAAATCAGGACCCGATGACCTTCTTTGAAAAAGGCCTTGAGCATCGAATGCAGAAGAGTAAGTTTGGCTGAAGCTTTAATCCTCATCTCATGGAGGAACTCAACAGAACCAGAATCAGGCTCTGTGCCAGGTATTAGATAGGGATGATTACATACTTTTCTTAACTGCATCACAATGTTTAACATTGACTGCTGTGCTACCCCTTTCCCAATATTCCTCAGTAACTGGTAGTTCTTTGTTAAAATTGCACGATAGTATTCAGCTTGAATTGATGATAACTCAACAGGGACCACCCGTTCAGTTTTTGGGGGAATGTTCTGCATGGCATCCTTCTTAAGCCTTCTCAACATGTGCGGAGCAACCAGTTTCTTAAGTTCCTCAACTTTTTCTGCAGTTGTGAGGTCATTAAAGTTCTCCTCAAATAATGAAATGGAAGGAAATGAAGCCGGCTGTAAGAAACTCAGTAGGTTGTAC
>Contig100018
TCTGTGACAGCAACTTCGAAGCTTTGACTTACTTATCTGAGTTCTATGATCTCCCTCTGCGTAGTGAACCTGGGCTTCAATTTGGAGTAAGTACTGTGTCAGGGACATCTTAGTAGATACTGTTTATGGACAAGGAAGTTCAAACCAGCATGTAACTTCAGTGTATTTTAGGAGCGTGCACAATTTGATTAGTTGTCTGAATAGTTCTCAGGGAACTAAACCAAGACGAATGCCATCTTCCTCATCAACCCATTGTATTCCTTGTCAATCTACCTTAGATCCTCTCAGCTTTGACATAAACTATACTC
>Contig100019
GCAAAAAAAGGAAATGATACTTACAATGGGTGCCGACCTTTGTCTCATGCTTTTTTTTCAAAATTACATAGACATGCACATGGAATGTGGTTCGATTTCTACTCTATACGGCCCAAAATGGAGCCATGGGATCACCGGACTGAACCAACAAGGTCGTGGCTGGGTCGGGTTACCCATGACTCCGGCTTCGTCAAAGAACCAACCCATGTCGCACGGTTGCAGACCGGGGTGGGTA
>Contig100020
GCAAAACCCGTCTTCTCGTCGTCGAACCACAGCGCTTCTGCACGCTCAGACTCGGTCGGAGCTTCAACAGGCTTGACGTCTTTGAAATCGTCTTCTTCTTCTTCCTCTCCTTCCTCCTCCACCTCTTCCAATTCGGGTATCACGTTGATGGGGTGCTTGTAGGGTTGGTGCTTCTTGAGCCGCGCCAGCTCTAGCCTCGTGCGTTCGAGCTCTTGTTGCAGGGAGGACAGGGCGTTGGCCATCCGCTCGCCTTCTTCTCTCGCTTGCTCAAGCCTTTGCTTGGCTTCTTCCAGTTCTGCTGTGATCCTCCCAATCCTGGAGGCTCCTCCTTTAATGTCTCTGGTTTTGTTGCCGGCGTAGACCTCCCCAGCCAAGACCCGCTCGCCGAACAGCGAGACCGCCTCCCTCACCGACCGGAAAGGGGGTCGCGTGTCGATCTCC
>Contig100021
CCAAGTACCATGCCACCCCATATGCCCATGACACCAAAGTGAAACACACATCCCATGAGCAATCCAAGAGGAAGCCCAACGACGTAATAGCATCCCAAATTTATGTATGCAACATATGCTTGCCATCCCGATCCGACGGCAACTCCAGACAAAATTGGTTGAACGCTGTTGAGGAGAATCGTGAGGCCTAGAAGATAAGATAGCTCGTCCACTTCTTCGAGAACATCGGTGGATGATGTGTAAATGTAGGCAAATTTGTTGTGCAAGATCATTATGAGCACACAGAACAAGAGGCCGATTGTAGTAGACTGAACCACCGACACAGCAGTCGCAAATTTGGCGGCCTCGGCATTTCCAGCTCCAAGTTCATTCGCCACTCTCACTCCGATGGCAGCAAGGAAGCCCAAAGGGATCATCATCTCCCATCCATTGATGCTCATGCAGATCGATAAGGCATCCACCGCGACCGTAGTGTTTGGCAGATATCCGGTCATCAGTAACAATATCCTATAGTACCAGCTCTCTAGGCAGAGCATGACTCCAGAAGCAA
>Contig100022
TCATCTTGGTGTGGATGGCACACAGATCATGGTTCTCTAACAGGTCTTACCTGTGCAATTTTTATGAGAGATGGAGTTGAAGTGCCTTGTCCCAACAGTGCTGCTGGCCTTTACATTAGAACACGAACTGAGCAAATTGTCAAAGTGGTCTATGAAGATAACGAGATAGCTTATCAAATTGGTGAAACCACTGAAATACTTTCTAGAGGTTTTCTTTGTGCAACTCCACATTGTGTCCGGGCACCTAAGGGAGAAGCAACCTTTGGAGTTGACAGATCTACTTTTGCACTGTTCATGCAGCCAGACTGGGAGGAAAAGCTCAATTTCCCGGAAGAACTGCACATTCACAAAGAGCTTCTCTCGTCAAGGGGTGCTCTCACTTTTGGAGAATACACGGAGCTGCTTCTCGACAAGTATTATCACTCGAGGACGTAGGATTGTTCCCTGACTACGCTTGGTAAATAATTATTATTAAGTCCGATCTGAAAGGCTTCAACAAAAGGCCATGCAAACTCTTTTAGCTGCCAATTTGG
>Contig100023
CCGTTCAATAGTAAACATTGTTGCACAGCTTTTTCAGGCTGACTGGTTCAGAACCTTGACACAAGATTCATACATTTTGACTACACCTTTATAGCTCCATGTGCAGCCCCGGGATGCAAAAGTGTCTTCGCAAATGGCATACTATATAAGCTTTTACTCGAACCATGAAGTAACCGCAGAGAATTTATCAAGAGAAAACAGCCAATACCTCTTTCCTTTGTCAATTGCCATTCAAGGAATAGATCCTGACCAAGCACCACACCTGAATCAAACAGGATGAGTCGATGAGAATCATCGACCACTGGAGAAAGGGGGCAAAAGATAATATCTCTTGACCATCTCCCAACTCGCAAGCCACTGGACTGAATTAATCTCGAGTAGCGAGAGGATAATGCGAGCCACTCAAGAATGCACACCAGTGGGCCAGCAACTGGCAATAAATCAAAACAATTCTCTTCAATTTAGAGCATCAATTTCAAACACGAGCATT
>Contig100024
GAGAGCTTTGGCTCGCGTTCCCCCTTGGCGACCGAGAAGAGATGAAGGGCCTCGCCAAGCACGGGCGCCGGTGGGCGTCCGACACCGTCCCCGGCAAGTCACCGGCCAGCGACAGCACTTCGCCGGCGGGTACGGAGGCCAGCTACGGCGAGGAGCTCGTGGAGGTGACCCTCGACCTGCAGGAGGACGACACGATCGTCCTCCGCAGCGTCGAGCCCGCCACGGCAGCCTCCGCGTTGACTATCAAGATCGACGATGACGACGGCGGCGGCGGCG
>Contig100025
CCGTGTGGTAAGACCATTAATAAAAGGAAATTATTTTTTCGTGATAATGAATAATAACTGATTGAAACTATCAAAATGTGGACCGAAAAGTTTTCAGATGGGGGAAAAGACAGTAGCTAAACCTTGGTCCACAGTAATTAAAAGCCTATCATATGCCATTATTGCCTTGTGCTTGGACTCAAATGTTCCTTTCCCTTTAGCCAAAACTTCACCATCCGTATCTATGATGCCTTCCTTGGTTGGGTCGTCAACACGCGGGCCAGGTTCCAAGACAAAGGCTTTGACCTTG
>Contig100026
TCGTCCTCCTCCACGCTCGTGCATACAAAGGGTTTTAGTTAAAAGACGTCCATTTTGACATCTGTAACGTCAAGCTGCAGTATCTCAGCCCGGCAACCTAGAATTGATCCAACGCTTGGATGTGTCCGGCCAAGATCACCATGAACAAACTCCTTTATGTATGTGCCAGCCTGTGTACACAAATGCAAAATGAAGTACTGTGAAGTTCCCGCAATCCTTTCGATCTTC
>Contig100027
TCTTGGGCACGGCGTTCTTGATCCCCAGGTGGGCGACCGCGTCGACGAACCGCTTGTGGAGCTGGGGCGTCCAGACGAGGCGCGGCCGCTTGAGGGTGCGGGCCGGCTCGTCGCCGCCGGAGTTGGGCCCGAGCTCGCTGGAGTCGGCGAACTCGGCCGAGATGGGCTGGGTGACGGAGCTCGGCGGGGGGAGGTGGCCGGAGTGGTTGGTCGGGGTGGGGGGCGGGTGGCGC
>Contig100028
GGGGGAGCCGCGAGACGCAACACCAGATCGGATTCCGGCGACTCGGCAGCTCGAGAGCTCGCGAGCGGTGATCGAACGGCGAGCGAAGTCGGGATCGCCGGTTCCAAGGAACCGGATGGGGTTTGTGCAGGAACAGGGACGGAACCGCGGAGGAAGGAGTGCGATGAAATCGACGGAGGATTGGCCGACGATGACGAATGGGAGGGA
>Contig100029
TCAGTTTTGGTGGCTCCAAAATTCCCTTGGAGCCCCAAATTTCGGAGCTTTGGTCTTGGTCTCTTGTTCCCTTCTGCTCGAAAAACAATTGGTCCATCGAGTTCCTGTGCTGTGTCTCGTGTTTTACTAGGATGCATGAGCTGTTTCGCTCATAAATTGTTTTTGATAGTCTTACATCTTGGATTGAATTAGTTTAGGCAGAGAATACTAATTTGGTTGCTTTGGCGATGATGTTGGCTTGGCAGCCACTATATGATCATGTCTTTCGGTGTA
>Contig100030
TTTGAAGGGCTTTCTTCGCAGAACTGGTTGGATAACCTTGACTACCATAGGGGAGTGGTCAGAAATACCAGAAGTCAGAAAGTTCGCTTCCGAATAAGAGAAATGCAGGGTCCATAAATTGTTCACTAACACCCGATCAATCTTCCTCATTTTCCGATTAGCCCCGGAAGACGTCGACCAAGTAAACCGAAGCCCCACATATCTCAAATCCTCAAGCTCCGCCTGATGCAAACACTGATTAAACTCCTCAAAAGAAGGAGGCCAGGCGTTGGAACCGCCAAACCTATCGGAAGGGTCCCTTATGGCGTTGAAATCTCCCGCCACCATCCAGGGAAGGTCGTAGATGCAAGAACTCATTCTGACCAAGTCCGCCCATAGAGGCCTTCGAGAAACAAAAGAGTGCTGGCCATAAACAACCGAGATGCAACAATAGCGACCCGACGAAATATGCTTGACTCTACCATGGATGGCCTGATCAGTGGAGGAAATCACCTCAAGATTGACCAGCGAGGGGTCCCAACCCACCCATATCCTGCCTCCCGGGATAGAATCATAATTGGCAGTCCAAGACCACCCAGACAACAGCCCCGAAGACAGGGGGCGAAAGAGATA
>Contig100031
TCTCCTTCTTCTTCTTCTTCTTCGGCTGTCGCGCCTTCCCTTTGGTGACATTCTGAACCAATGCTTGCCCAAGCCCTTCACCGATGCTCTCCATTAGCCCTCCAATAAAGTTGGAAACCACTCGCGAGGCCAGCCGAGCTGCAGCCCCGAGCTTGCTTGTATGCTTCTCAGTTCCTTTGATGCCACTATCGTAGAGTCCGTTGACGATGCTCTTAGCGCAAACTGCATGGAGGTAGTAACCGCAGACCGTGCATCCGTATACTCGGCCTGACCTCCTCTTCTTGCATTCCCCGCAGACGAAACCAAGGTCCGCACTCGATGAGGCCGCTGGTGGCAGAAGCTGCAGCTTGTGAGGATGGTTCGAGATGACGATGTCCACCGGTAGCATCTCGCAGCACGGGTGCATCGAGAAACTACAAGCTCCGCAACGGAAAGCGTAGCCCTTCATGGGTTCCCCACAAATATCGCACCTCGATTTTGCTATTCCACCTTTCGCTGGCTTGGAGTGGAAATAGAAGTTGTGCTGGTAGTGGAATGGATGGTTCTTGAGGACCTGATTAGGATAGGGCAGGGCACAGAACTCGTGCAGGTGGAAGTCGCATTGCTGGCACGTGTACCGCTTGCCCGCGCCATCCTCTAGGCACCCGGCGCACCTGAAGAGGTCCGGCAGGTTGATCATGGACAGGGCGTGCTGCTGGTGGCTGTAGTGGATTATCTCCTCCCCAAAAATCAGCTGTGGAGACATCGGATACAGCGACCTCGGGGTGAATGTCGTCCCCGACGACGAGGGCAACGCTGTCATCCG
>Contig100032
TATTGAAAGATCAAGATAAGTCGATAACAGAGTTGCCGAAGGACAAACTCAAAAGTTGCGGATCGATATGCTTTCCTTACACTGACATGAAAAAGCTTCCCCAAGAATTAGATTGCCCTGAATTGCAGATCTTTTTGTTGTTCACAAACTATGCATCTCTCGAGGTCCCATACTCATTCTTTCACTCTATGGGGAATCTCATGGTCTTAAATCTCACTGGGATACATCTCACTTACTCCCCTTCATCGTCATTTCAATTCTTGGAGAACTTACACACTTTGTGTCTTGACGGTTGTTCGATGGAGGATGTAGCCATGATTGGCGAGCTAAAAGGGCTACATATTCTTAGCTTTGTGAACTCCAAAATTCAACGATTGCCAAAAGAAATTGGACAATTGGTAGAGCTGAGGTTGTTAGACTTAAACTATTG
>Contig100033
GATGCCATGAGTGCTTTTGTGAAGTGTCCTCGGTGCATGACGATATCCGAGGAAAAAATAATGGCAGTGATGGGATTTTTTGTGAATGAAATGGGGTTTGAATCTTCATTTCTTCTGCAACATCCTACCTTGATGTCGCTGAGCTTAGAAAAACGGATTCGTCCTCGAGGTTTGGTTTTTAAACATCTGTCGTCGCATGGTTTGATGAAGACGAAGTTTGGCTTGACTACCCTGTTGACGATTTCTGATAAAGATTTCCTGGTGAGGTTTGTGACCCCTCATATAGGGGTAGCTCCAGAATTGCTGGATATGTATCGGGAGAAGAAGCATATGGCGATGGGGGCACTGGTTCCATGAAATGGCACACGAATTTTTCCAAATT
>Contig100034
CCGACATGAACCACATCCAGTTCTCCTCAGTTTCTGTGTCAACAACAGCAATAGCCAATGGAAACAACGAGTCATCAGCATCAACAGCTGAGGCACAGAGTAACGTCCCCAGGTATTTTCCTTTCAGATGTGCTCTGTCAATCTCCAACAGTGGCCTACAAAAATTTATGAATCCGTATATTGATGCGCGATGGGAAATGAAAAGGCGGTGAAAGCAGTTTTCTTGTCCTGTGGCAAAAACGGATGCTATGCTTCCTGGGTTTGTTTTCCTTAGTTGCTCGCAGTAGGCAGGAAGAAGGTGATACCCTTCTTCAAAAGTACCATGAAGTGCGGCCATGCTA
>Contig100035
CCTCCTCCTCCTCCTCCTCCTCTCCGGGATCGCCATGAGAAAACGACGAAAGCAACACCCAAAGACGCAAAAAACAAGAGGAAAAGAGGACCCCCCAGCACCTCCAAAGAGACCAGCGCAGCGCATCCGGACCCCATCCCGTCTCCTCCTCTCTTGAAAGCAACGGAAGAAGAGCTACGCCAGGATCCTGACCCGTCTCCGCGTCAGAGAAACCGATCAAAGGTTCCTGCTTTATCCCATAGCAGAATCCGAGGACAGACCGGGGCAGAATGTGTTATGTCGGGAAAGCGACCAAGATCTTCATCTTCATCGTCACGGCGCTCGTCGTCCTCGGCCTCGTCATCGGCTTCGGCCCCTTGCGTCACTCCCTCCACCACCACTCCCACGCCCACCAGTGCTCCGGCGACTCCTCCTCCTGCACCTTCTCCTCCCCCATCGTCACCCCCGCCACCCCCACCGACCCGA
>Contig100036
CGGGCTCGATCTCGTACGGGTCACCGCCCTCCCAGAGGCACAGCAGCTTCCCTCCCCACTTCACCACGCTGGTGTTGGCGACGTTCTTCATCACCTTGGTGTTGCCGACCTTCCTCCCGCCCTTGAGCACCGAGAAGGGGCCCCGGTGCGTGAACCGCCACGTGTCGCTCACCGGGTCGTGCTCCTCGACCTGGGCCTCCGTCTTCACGTACCGGGCCATGAACCCGACCTCCTTGCCCTTGGCCGGCCCGCCGAAGACGAAGCCCCTCAGGTAGCCATGCCCGTCGAGAGGGTGTACCGTGGACCCATGGTCGTCGGCGAAGAGCCCCGGGCCGATCAGGTAATACGTCCCG
>Contig100037
AAATCTGCCCTCACATATCCTGACTCTTATGCAGTCACTCTCTTGCAAATGTCCATTAGCAGGAATTCCAGGAAGCCGCAAGTACATATCAATGAAATTTTGAGCAGAACTGCAGATCTTTGCGCGGTCCAGAATTTTTAGAATATCTTGATAAGCCACTTGTTTGTTGCTCTTCAAAACAAACAATGAACTCTCAGGAGAAA
>Contig100038
TCGAGGATAAATTGATAGATTGTTAGTTTTTCATCTACTGACTCGACAGCAGCGGATGCCTCTACTGAGGTTCATACATAGAAAGGAGATCTCCTCTCTTGAACTCCTCTCTAGAGGGCCAATCACTGCATATATCGCTTGCGAGGAAGCTTTCCTATTCCTTTTGCGGATAGGATAGATAGAGTCGTTCGTTGTGACGGATAAGGTCATTAGTTAGTTAGCAAAAGAATCAGGTTAGTACCATCAATATTGTTTATTGAACTTTGAATATCATTTGAGCTTTGCATTTTGTTTGACAAGATGTTCGACATATCTACTCCTTTGCTTGAGGTCCTTCCTTTGCAAACCTTTCGGTGATTTGTTACTTGTCTTATAGGGAAGAAATAAGTATGCTCAATTGGTCACTTTTGCATGTTATTTTCTATTGCTCTGTTCTTTTCTGCGAGTATCGGGTGATTTATCATTACAACAACGTATATGAAGCAGGGTGATCTGCACCAGAAAA
>Contig100039
ATCTACTCATGATGGAGGAATCAGAAGTGGAGTCGTTCTGCAATGCATGCGGCCTCGAGACCTCCTTAGACGAACAGGGAAATAAGGTTTTACCCACCAAACAACCGGCCTTCGAACATCCAAAGGCAGGATACGGGAAGTATGGCTTTTCGGGTTTGGAAAATATTTGCAGGGGGAGAGAAGCTGAAGAGAATGTCTGAACATTGATCATTCATCTAGGGCTCACTTGCTCTTTCAGGACAGTCGGAATTGCCGGCAAGTAATGACAATCTCAGAAGCCTAGGATCTTCTATGACCAATTGACATGTTCAGGTCACAAGATCCAACCCGAGGGGCAAAAGTCGATAGGACACCCTTCTCACACGTTCTCATCGCTCGCCGATCCCAAAGAGCCCCTAAAACCGAATCAGCTCAAAGGTCTACTCCAGGCTACCCTTTGGCTTACTGACAATCCTCAGTTCATCTCCGAGTCGAGCAATGAAGATATAAGCTC
>Contig100040
TTTTGTGTATTATCTTGTTCCTGCCGTTTGAAACCGAAAGCACTACAGAGTGCAAAGAAACTATTATTGTACTTTTTAGTTCTGCTCACGGATATCACATATGCCTTTATCGATTTGTTCATGGCCATATTTCAGGACGTACATGCTCATCAGGGATTATTTGAGAACTAGATCGGCTTCATTGGATTGAAGGAGAAGTTCGCAGGGACCAGCTGGGGAAAGAAATACCAGTAATTTACTGCATAGAAGCTGAAATTCTGGATGGCACAAATCTCAAAATACAAATTGGTGGAGAGGCAGCAAACATTTCTCTTGATCGGAGATGATGGGTTGATACAAGACTTGACATTTTCCCCGAGAGGAAAGAACATACTTTTGTTGTTAAGAATTGTCTTAAAGCAATCTCTTGATCCAACCTGGCTATGAGATCTTCCATGTCTGTTTTTGCTGTAGATAAACTCTCTTGCGCAGTTGTAAGAACTCTGTTCAACTTATGCCCCTCTTCCGACGGAAGAGGGACAGCTAAGACCCTTCGAAAACTGTAACCTTGCGGCGG
>Contig100041
GACTACACCAAAGACATGACAGAGGAAACAAACAAAGCAAGAGACTTTGAGGTAAGTGCAGAGGGGATTAGTGAAGGCAGACCTTCAAAAGACGATCGAGAAGAAGAAAATAACGAGGAGGTACCCATGCAATCAGTTACATTCACTTCACGTGAGAAAACAGATGAACGAGAGGAAGATGCAAAATCCAAACTCTCTCCTGCAGTGGATGAACAAGAGAGTGAAAACCAGAAGTCAAAGTTTATGATTGATGCAATCTCCTTAAATGAAGAGGATAAGGACGTGAAGGACTTCACAGAACAGATGGAAGCTGCATGCTCAATTGAAAATACTGCCAACACCGAAAAGGACAATACAGAGACATGTAATACAATCCACTCTACCAGCATTGATAAATGCTCAGAAAAAGAAACGCCGCCTAAGGAGCATGATGAATATCACCGATCAGACTCCCCTTTTGC
>Contig100042
AAAGAATCAACAGTTCACCAAATCTGGAAGCCAAAATTGGAAATATACCACCTTTCGCATTATGTCCATCATGTATGGAAGGAGAACAATTTCCACATTACTAATATGTAAGAACAGCATTGGGAAGTTGATAACAAAGTAGCATTAAGCCACAAATCATGTTAGTCTAATATTGATCATCGTGGTTCTAGATGTCATTTCTTACATCAAGAATCTGTATTTCAAGCAAGAACTTGCATGGAGGTATTACTAGAGCCTCTTTCAAAAGATTGGCTGAAAACAGACATTATGTAATGGTCGACTGGACTTAAATCTTTTTTTT
>Contig100043
CTCGTGGACACGCATGAACTCGCGTCCCGCGGCCGCCGCCCCGGCGCCGGCGGGCGCGGCGACGTCCGGGTGCAGGACCCTGGCGAGCCTCCGGTAGGCGGTCTTGATCTCCTGGCCCGTGGCGCCGGCCCGGATCCCCAGCACCTCGTACAGCGAGGACGCCTGGGAGCGGGCACCGGCGGCCATCGGCCTCGGCCTCTCGGCGGTGGACGCGCAGGAGGCGGAGACGACGCGGAGCGGGCGGCACCGGACGGCGGACGGCGGCGGCGGCGCGGGGGAGCCGCGGCGGGAGGGGAGCGCCGGGCTGGAGGAGACGGCGGAGAAAGAGAGGGAAGCGGAAGCCATTGGCAACGTCGATGTGGACGGCGGCGGCGGCGGCGGC
>Contig100044
TTCCTGCCTCTGAGCAAAATCATATATGAAATTAAAAGATGAGCGTTCAAATGCAAAAAGAAAAGGGTGAATTAAAGCCAGATTCCATTATTATCATTGTTTAAAACCCTTCACTTAGAGGTTAAGTGCTACCAAAATCAGATAACTGGACAACCTTTTGATCTGGGATAAGAGTCCCGCAAAAACTTTCTGGAAATGCATCAAAACACTCAAGCCCGCAAAAACTTTCTGGAAAAGCATCGAAACACTCAAGCTTACGTTAAGTG
>Contig100045
AAGTAGCTTCTTATCCATCGATCTTGAAGCCCTCCTCATCCATCCAAAATCCTCATAGAGGGCTTCAAGCCAGGTAGAGAGCAAAGAAAGCCGAGTGTCTTTTGGCACCAAGATAAGTCCTTTCCCCATTGCAACACAAAGTTGTGCAGTTACTCGGCTAATTTCATGTCGATAAACGGTAGGTATTTTTGAATGAAGAATGGCAAGTTCCTTCTGATCTGCCCATAACTTCACAAACTCATCTCCCATATTTTTGTCAATTAGAATTTCAACAATCCAGTGCATATTGTCAGCCTCCCGGGCTATCTCTGCCATCAAAGTCCCTCGATCTCGCTTTTTTTCATCAGGCCCTGCAGCTTCAGATAGGCATAGAATAAGCGAACTAAGACATCGATGGCAAAGATGATAAAGACTGTCTCGAGAGACATCAATATCACTACTGCAATCAGATGCTTCTTCCCTCAGCAACCGTGAAATTAAGCTCTTCATTTCTCGGCGAGCTTTATCATCCTTAGCCTGTAAAACCCCACTCAGCAGTCTTAAGAAGATATCATCTGTTCTTGAAGATGTGGATGGCTCAGCTGACACTCTGTGCAGAACTTCAGCCGCTGAGTCATGAAGCTGAAGTTGCCTAAGATGAGACACAACTTT
>Contig100046
CGGAAAGGAAGCCCTAACTTGAGGAATGAGAGCTATCATCATCTAGAGAAGCAACGCTATTACTGCCGACAGATATGTTGTTGACCGTTGACCGATTCCAACAACATGCCTTCGGCCTCTAGGACCGCATCATCGCCCTCTGAGTTCATGGTTACCAACTTTTCTTGATGCAAAATCATCATCGTTTTCATTTTCTGTCGCAGTTGCTTGTTCTCCTAATCAAACGTGCTTCCTCAGTCTTGAGCACAAGGCTCAGTCCCGCCCCAAGTTTGTTCTCTAATTGTCCCAATTCCTCCACGCCCACCCCCTCCAGATCCTCTTCCCTCATCTGCCTCAGTTGT
>Contig100047
GAAAGAAGGAAGAGCAGAAACAGCAGCGCTTTGAAACACGAGAGGCTCGCTCTTGGGGAAGAAGGGCTTGCCGAGTTCATGCTGGTAGAGTTCATGCAACTCGGCAAGCGAGCTGTGTCTCGCTTCGTAAGGATCTGGTGGAGAGACAAAGCCCTCGTCTATCTTGACCGCTCCGAAAGAGGAGCAAGGCACAGGAGCATGGAGTGCAAGATCCGTCCACGTCGTGCCGGCGGTGGCGGTGGCGGTGGCGGT
>Contig100048
TTGTATTCATTTCAGTCCTCTTATCTGTGGTACCTGAATCAGGAAAATCCTTTTCAACTTCTTTCCCCTCACCATTGGGAATACAATTCTTTTCTATAATATCCGTGCGAGGACCCAAAACACCACCTAATTTCTGAGTACAGGGACTAGAACTGCAGGAAGCAGAAGTTGATTCGTGTTTTACTTTCTTCTTCATGAAGTTTTTGTTCCCGAAGACTGGCATAACAAAACATGGATTGTTGATACTGGATTTATTTCCCCTCTTACTGGCGGAAGGGGCCAAAGGGCTAGATAAATTAGATGTAGCATCTAAATTTCCCTTTTGTCCATTGCTCTGGGTCAGTTTTGCTGGTGGAAGTTTAACTTGGGCGGCATCTTGTAGATCATTAAATGCGAGTTTTTCACCACTATCAAAAAGAGATGAAGGTTCCACAGATTTGACCTTTCCAACTTCTGTATTCACTTCCACACCAGAAGATTTTGTTTCCAAAGGACAAATTT
>Contig100049
GCAAAATGAGATTTTGGTTAGCACAGACTCTTGTTTTCGTACAGTCAAAGAAACTGGAGAAAATCTCAACATAGTAAAAGCGACCAAAACAAGAGAAGTTTCAGATAGTGATGTTGTCAACGATTCAGAAGTTGCTGCAGTTCCTGATGCACGGAGCCCTTCATCAAGCTTATGTGCCAAGTTGACTTCAGGTTGTGAAGTACATGAGGAAACAGCATTATTAGAATTGAAAGATGGTCACGATGTTAAGGGTAATGCTGTTGCATGTGCAGAAGCAACTCGGTGTGGTGCTCCAATGGGACCACATCCTCAC
>Contig100050
CCATGGCTACCGGTGACGAGCTCAACAGCTTTGCCGCAGACCAAGAAGCCGTCCATGGCCGACCGCTCCTCTGCATCTCCAGATCTGGTTTCCTGCTCAACAGCTTTGAGCTCGAGTCTTGGCTCGTCCATGGCTGCCGGCGACGAGCTCAACAGCTTTGCCACGGATCATGGTGGCCACGCCACGGTGGGGCGGCGGCTGGGGGGGGTGGAGA
>Contig100051
TCTCTCTCTCTCTCTCTATCTTCAGCTCCTTGCGCACCGCTCTCATCTAACTTTCTCGCATCCCTCGTTCCGCTGCCGGCCGCGCGCGCTCCCTCCCTCCCCCATATAAACTCGCGCTTCCTCGTAATATCATCTCTCGATAATCTCTAGGCGCAGCGGTCGTTCCTCATGTCTTCGATGGCGGCAATGCTCGAGTCGGTCGCTCTCTCCTCGCCGAAGATTCGCC
>Contig100052
ATGGGCTTCAACCCCCCCACCAATACCCTACAAAAACTCCAGTATCCCAACCTTCACTGCACAAAACAATGCAGGAAAATACATATCGGTAGGCCTGCAACTCGTGGTTGAATCAGCGCGATAACAAACTTTTTATTTGACCAAATGAAGATTTCTAGAGCACCAGTTGTCATTCACTCCAGCATAAAGTGAAAACAATACCAAATCTCCTTCGAACCTACAG
>Contig100053
AATATATGACATTCGCATAGGCACGATGCTCGTTATAGAGAGAGAGTCAATACATAGTGTCAAAATCAAAATCACAGGACATTGGCAAATCTCGCAGCGCCAGCGGGCAGGTTGATCTGGGAGAGATGGACCTCCTGAGGCAGGAGATGATACTTGATGTCCAAGTTTTCGAAAATTTTCTTCAATTCCAGGAGGAGCTCCGACTTCCGGCTGCTCCTCTCGCCATAGTTCTGGTGGTTCATCGTGTGCTGGACGCACAGGCTCATCTTCATCTTGTTCACGTCCTCGATCTCCTTCACTAGCACCACGTGCTTAGGGCTCCAATGCTTCGGCTTGCTCTCTATGTACGATTGTATGGCCTTCTTGAGAGCATTGATGGTGTCGATCGAAGTGGAAACGTCGATGGTGAAATCAATAGCATCGCCCATGTCCGGGCTTCTCCTGAAATTGCTAATCGGCTTCGTGAGGAGGACCGAATTCGGGTAATAAATTTTCTCCATGTCGTAACGCAGGAACACGGTCGTCAGAATGTTCATTTCCTCTACAATCATCTGAATGCCGTCGACTACGCAGCGGTCACCGACATCAAAAGGGTGCATCACGAAGACGAAGATGATGGACTCAAATATAGTCTTG
>Contig100054
CTGGCTAGGAGAATTGCCGCTGTAGGAACTGCTTCCCGCCCCCTTTTGCACTTTGAATCAGGCGATCCATACACACAGGCTTTTGTTGGACTTTTCACTCTCTCAAAAAAAAGAGCTGAATCATATGCCAGTGCTGATGTTAAAGTTTCCATCCTAGATCTCGCTGCTAACTTGGGCGTTGAAGACGTTCTTGATGTCACACCAAAAGCTATAGCGATTGAGGTACTTGTACAAATAGAGAAATTTCTTCAAGGCAACGACGTGTCCAGGCGAATGTTTCCTTAATCGACCATATATGGGTCGTGTATTTTAGCATGTTACACTTCTTTTCCGTTTTTGAACTCTATCTTGCCACTTTCTGCTCCCTAGTTTGAACTGACATTAAGAGAAGTTCTGTTTATTGGGGTTGCACGGGATGTATAGGTAAATGATCCATAATAAG
>Contig100055
CCAGCGCAAAATATCAATTGTGCTGCTCCGGAATATTTCTTATGCCCCAATCCAAAATCGTCCTGAGTAACAATCTTCACTTCTCTCCCTTATCCCGAATCTCTCTAATGATTCCCCAAGAAATGTTACATATATGCGAAATGAAGATTTATCTGCCACATTATAACGATAGCATTGCTCTTTTTCCAAACTGCAGCAATAAGGAAAGTAAATTGCTGCATTGCGATCCATTATAGCGGACCCGTTCCGTGGTATGGTGTCAAGAAGCATGTAGCTGCTCTATGCCTGACATCCACCAAAATCTGCAGATGCTAGGAAAAAGAGAACGATGAAACATAATGTATCTGTAGGAGTCATTACATGATTAATCAACCTCTCCTTTTTTGCTTCGGTGCACAAGCATTGTGTGTGAGAGAACAAGCATATCACATTAAACTCAGAAGATAATGAAACAGAAGGTACATGAACTAGTCAGTAGAATTTGGACATCAAGAACAAGCCCTGGAAATCATGCCCGAGAAGGCCATTCTTAAGAATCAAGCTCATATTCAAATCCAAGGGCAGGATAAGGACTTGCAGAAGTAACAGCATATTTTGTATATAATTGACCATCGTGGGCAAACATGCGGTGCCTGTTGTACGGCCAATGACTCTGTCCTGTGACATGCATCCTTAAAGATCAGCAAGATTCGAAGCTACCTCGGTTTTGCTTTAGTAGAACAATTGTACGCCCTCGACTGCAGGGACTTACCCTCGAACGTCTTGCCTGTGATTTGCCTGTGACTAACCATTGCGATGAGATCGTAAAACTTGATGGCCCAGATGATGTCCTAGTCCTAATTTTGCTAAAATCGGGTACATAGATATAAGTTCCCGCTCAAACGCTATAAGAAGTTACTAGTCAGACTCTGAGGACATTGAACATATTTCTTTCGAATACTTGTTGCATCAACGACATTGACCAGATTACTTTTTCCTCCGATCAGCACTAAAAACATTTAGACGGAATTGAAATCTCGTACAATAGAACCCAACAAATAGCAACCGAGCACGCTC
>Contig100056
TTGAATGGCATAAGCAATGTAGCAGACAAGAGAAGGGGGAAAAGAAGAGAGGGGATCTTTCTGTGTGCTGAGAGACTAGGAATAGCCCTAATGGGAAGGGACATTTGCAAGCTAGTTCAATGAAAGAATCAATATGTACATTCACCTAAATGCTAGTGCAAAGAATGGCCCTAAGGGACGAAACCCTATGTGCAAATGCTAGAAATGGTGCGGAAACAAAAAGGTGCGTACTTACATTTCTAACAAGTTACAAAACCT
>Contig100057
TTCGCTCTTGGATTCGCGTTGACACTTCTGGTAACTCAGAGGTTATTGAGGTGGACAAGTTCACAATGATGCGTCGGTGTGATCTTCCTGCCCGTGATTTACGCTTGCTCGATCCATTGTTTGTGTATCCCTCCACCATTCTTGGTCGAGAGAAGGCAATTGTGATTAACTTGGAGCAGATTCGGTGTATCATCACAGCAGATGAGGTTCTGCTTTTGAATTCCCTTGATAGCTATGTTCTACAGTA
>Contig100058
GGGAAGATCGCTTCGGCCAATTCGATCGTTCGTGAGGGCGCGCAAAGCAAATTTAGCTACCGTTTTTTAACTAAGGAAGGAGAAAATGGGGAGCTGATGAGTTAATATTTGGTTAGCCAGATGACATCCAGGACGACCGAGGTCGCGAGCAAGATGCAGCCGAAGAAAGTGAAGGCGATCGAGATGGTGACGTGGTCGCAGAAGCTGTGGAGAGGCTTGCAGAAGTTGGGGAGCGCCGTGTGCCTTATCCCCGTGCGGTTCAGGTTGGTGACCCCCGAGGCGGCTGATCCGGCGCTCATCAGCGCGTACGCAAGCACCTGGTCTCCAGCAAACACGAGCCACCCGTAGTTCCTGGAGGGAATTGCCGATGATTTCCTGAGCAATCTTGAGATGCAAATGAGCAGCTGCAGAAACGAGTGAATCACGACCGCCCCCGAAACACCGACCAAGTACTCGAAGGAGTTGGAGAAGGACCATTTGGAGTGAACGGGGAACTGGAAGCCGTAGACGACGAGAAGGCTGTGCTGTTTGGCAGTGACCATGAACGAGAACGCTGTCAGGGAAGCCGCCATGCACATGGCCCTCAGGATCGCGTGCGTGACGTCGGCTTTC
>Contig100059
TCCAGGCGGCCGACTTCACGTCGGACCTGCCGAAGACGACGTTGTACCTGGTCCTCTGGTGGGCCTTCGCGGTCCCCGTGATCCTGCTCGACATAAAGGTCTACGGGCAGTGGTTCACGACCGAGAGGCGGTTCCTCTCGATGGTGGCCAACCCGACGAGCCAGCTCTCGGTGGTGGGGAATCTGGTGGGCGCGCGGGCCGCGGCCGAGATGGGGTGGCGCGAGACCGCGGTCTGCATGTTCTCGCTGGGGATGGCGCATTACCTGGTGCTGTTCGTCACCTTGTACCAGCGGTTGTCCGGCGGGGACAAGCTGCCGGCGATGCTGAGGCCGGTCTTCTTCCTCTTCTTTGCCGCGCCGAGCAAGGCGAGCGTCGCCTGGAAGTCCATCGCCGGAGAGTTCGACATCGGGTCGAAGATGCTCTTCTTCCTCTCCCTCTTTCTGTTCACCTCTCTGGCATGCAGACCGGCGCTCTTCAAGAAGTCGATGAGGAAATTCAACGTCGCGTGGTGGGCGTACTCGTTCCCGCTGACCTTCCTCGCCTTGGCGTCGTCGGAGTATGCGCAGGAGGTGAAGGGTCCGATTGCCTCGGGGCTCATGATCGTGCTGTCGGCGCTCTCGTTCCTGGTCCTCCTCGGCCTGATCCTGCTCACCATGCTCAACACTGAGCGGCTCTTCCGCGAGGACGACCCGATCCTGCGTTTTGACAAGGGGAAGAGAGCGAGGAACTAGTCGCAGATGGTTTTTCCAGTCTGTAACTTATGACTAAGGGGGGGTTGAGGAAGAGTATACATGTATGTCGCGACGGGTTTGTAT
>Contig100060
ACGCAAACACCATTTACCATTCCAAGGATGCATTGCTAGAGTTTAAAGAAGTCCAGCAAACATCAAGCTCCTCATCCTTTGATGATTTTTCCTCCTTTTAGAAGCGCTGTGCAAAAGCTCTCTTGGATGTTACAGCACTTACATCAACCAGTGGCATGATAACCGAATCCTTTGCCAATAGAAGCAACGAAGCACCAACTTTGAGTCCTCTATGACCATCGCCAGCAAACACTTCTCTAGTTTCCACTCCACTATCTTTACCTTCAATAGAAAATGTGGATCCTTCCAATCTATTCCTCATCCGAGTCATCCGTCCAGTATGGACATGGTTCGTAATCTGCGCCATCTGTAATCTGATAATATCGATAAAT
>Contig100061
CAAAACACTAAACTCTCAGCTGGTGTAGGTCAAAGCTTCATTTATGCATTTAGTGGGCCAAACTTATTTGTGAAACTTGCGAGTTGAGAAATTCGCAAAGCAGAGCCACTGCAAGGTCAAACCAAATCTTTCATCTCCTAGTTATGGACAGAGTGTGACATGCAGATGCTTCGCGAAACATAGAACGCCTCAAGCATTACAGATCC
>Contig100062
GCGTGTTGTCTCCAGCCCCGGAGCGTCCACCAGCAAGCCATCATGCAGTTTCCTCATTTTATTGACGAGCCAACTCTGCCTGATGCTGCCTTAGTAGCTCCTCCTTGATTCCTGGTTGTCTGCCCTGCGTGTTGCCTTGGACATGAATGCATCCACGCCGTTAGCCTCAGGGTTGCCTTTTGGCCTTTCTTCTTCTTCCTCATCCTCATTG
>Contig100063
GCTCCAAATGCTCAAATCTCCAAAAGATGAGCAAAATTCAGATCCTCTTTAGAAAAAATGTATCCTTCATGTTTCTGAAACAGCTGCCCAACCGTTGTAACTTTAGGCCCCCCAACAAGACAAGGAATATGATAAAGCTCCAGTATTGTGCCTGGTATTAGTCGCTGTTCCATCGTCATTCAGAAAAAGTTTAATTCAGTGTATCCATGCGAATATGGAAGTAGTTCCTCGATCTGAACTCTCGAACTAGTATAGCTTGTGCTTTTCCTTAACCGTGTATGGCTCGATTCTACCTCAGCATAGAAAATGCCATAAACCGGTCTGTGGTCCGAGAACCTTGACTCACCACGGACATAGGATTGCTGATGAAGGCCTTCCCCATACCATAAAATCCGATCGCACCATGCAGGTGTACGACGCTTTTCCCGTGGATGCATATCATCCCCTGCGTATCTGTCTGAATTGGTGGAGTACTTGTATGTTGGTGGAAAATAAATTTTCCCTTCATTCCACCCCACAAAGACCCGGCCTCGCCTCTGTTCAATCCGTAACTGATCATTCTCCAAAAGCGCCCTCCAATTCTGCATCTCCACGAGTGCCTTGGCAGATCGATAAGAGATGG
>Contig100064
CTCGATGGGAGCTCTCTCTCTCCATTTAGAAGCCGTGTAGCAAAGGAACCCCCGAGAAGGCTGGTCTTACCTCTGAGTGATTCGAGCTGCTTGTGGACCACAGAGGAGGCATGACAAAGACACTTGACCTCCTAGCTGAATGTAGTTTTCGACATGATACTCTCCTGCAAAGACTTGAGCAGTCCCATAATTCAAATTGGGGCTAGAAAGCTATTTTTAACAGAGGGAAGAGAGGCCAAGGAAGGTTTGAGCTTAGTTTT
>Contig100065
TACAAGAATAGCTGCCTTATCTAACTCCTTCTCACTTAAGATCCGATGCAACTCGTTGCGAGCTTCGCCGATCCTCGCTGCGTCGGTGCTGTCCACCACAAAGATGAGTCCTTGTGCGTTCTGCATGTAGTGTCTCCACAGAGGCCGGATCTTGTCCTGTCCTCCAACATCCCAAACATTAAAAGTGATATCGCTGTACTCTACTGTCTCTACGTTGAAACCGATGGTTGGCGTTGTCGCGACGACGTCGCCTAACTTCAGCTTGTATAGGATGGTCGTCTTGCCCGAAGCATCAAGACCCACCATTACTATCCTCAGCGCACTCTTCTTCATAAACCTCTTTGCAAGTTTACCTATCG
>Contig100066
GGAGAGAGAGAGGAGGCGCTCTTCAAAGTTCTCGAGCCGCGACGCGATCGGTGCGCGCCCGCAAGGAGGAAGACAAAGAATGGCGATCGCCGCCTGCTTCAACCCCTCCCTCTCCCTCCCGGAATCCGCCCCCTCCCTCCGCATCCGCCGACACGTCGCCTCCCCGCCGCCGCTCCGCCTCCACCTCCGCCTCCAGCCGGCGCGTCCCGAAGCCGCCGCCGCCGCCGCCGC
>Contig100067
CCCACTAAGGAGATCATACAGGAGCTCTGGAAATCTGGGATTGGCTCTGACGGAGGCGCAACAAATACCCGATGTCCTCGATTCCCCTCTTGATGCTATAGATAGTTATTCAGAGGAAGAAGACGATAGTTTTGTGGAAACAATTCCACTGCAGCATGTGAATGAAGTAATGAAAGATAAGGCGAAGCAACGCCCTACAT
>Contig100068
GACCGCGAGCCGAGCCCGCCGGCCGGGTTGTAGTACGACGTGGCGGAGGAGGAGCAGGAGCGGGGCAGGAGCCGCGGGTTGGAGAGCGAGGAGGAGGAGGAAGTGGAGGAGTACGGGCTGGCCGGCTTGCGGTACGAGAACGGGGAGCTGCTCCTTGCCCGGGACGAGGAGGCCATGGGCGGCGCCGGAGCGGGAGCCGGTCAACTCGGGGCCGAGTCAGTGAGTCAATGACTCGGGGAGGCCAGAATGGCGAAGGAGAAGGATACAAAAAAAAAAGGGGGAAGTGGAGGAAAGAAAAGGTGAAGAAGAAGAAGAAGAGAATATGTCAGTGAGCTCACATGGCTGGGAGGACAAAGGCAGAGACCAAGCACATTTCGGTTTTTTTTT
>Contig100069
GCTGCTCATAGGCTTTTTGATCTTGAGGATGTAAAGTCATCAAATTCAACTGAACCAACCCTTCTTCTCATCGACATAGCTGGGTGTGACATGGAAGAAAAGAAGGATGAAGAGGAAAGCACTTTGAACGAGGGTGAAGCTGAGGTTGCGATTGCTCATGCAAAAAGACTCGTCTCCTCTGGAGTCCGTGCTTCTGATATTGGAATCATAACACCTTATGCTGCACAGGTGGTTTTATTGAAGATGCTGAGAGGCAATGAAAACAAACTCAAGGATATGGAAATCTCAACGGTGGATGGTTTTCAAGGTCGGGAGAAGGAAGCGATCATCATTTCAATGGTTCGTTCAAATTCAAAGAAAGAGGTGGGTTTCCTGAGTGACCGCAGGCGAATGAATGTGGCTGTTACACGGGCAAGAAGACAGTGTTGT
>Contig100070
GGGGCTGAAATGTGTCTTGCAGGTCCTGCTGTGTGACCACAGCATTGAAGTTGTATCGGGTCAAATCGTGCCACTTCTCCAAGTCGTATGCAGTGAAATGCTTGCAGCACGCCGAGAGCATCAACCCATCATCCTCTTCCTCGCTCCCTCCACGACCGCCCTGAAACCCCTCGACGAACTCGACCGCGAAGGCCGAGGCGACCATCGGGTCCTCCCCGGGCGTCTCCTGGCCCCTGCCCCACCTGGGGTCCCTGAAGATGTTGATGTTGGGCGCCCAGAAGGTCAACCCGCTCTGCCCCACGTTGTACATGGCCCGCGCCTCCGTCGCGATGGCCGACCCGACGGCGGACCAGAGCGTGCGGTTGAAGGCCGCCGCCAT
>Contig100071
AACGAACGTGATTCCTTTCACATGTGTTCATGAACGAACACTATTCCCTTCGAGACCACGTGTAATGTTATGCCCTTGTGTTCTCCTTTACAGTTGGGTTCAAGGAGACTGCAATTTCCTCACGCGTGCGCCCGAAGTCTAAGGTCTACTTTGAAACCCTGTTAGGTCTTCTTTCTGGTCTCGTTCTACTGTTGTTCAGCGG
>Contig100072
AAGAATTCTAATGCGAGCTTTTGGAGCTGAGGTATATATCACGGATCCGGCCAAGGGATTAGATGGAGTCTTTCAAAAGGCTGAAGAGATCCAGAGCAGGACACCGAATAGTCACTTGCTCCAGCAGTTTGAGAATCCTGCAAATCCAAAGATTCATTATGAAACTACTGGCCCAGAAATATGGAAGGACTCGGGAGGAAAGGTGGATGCCTTCGTTTCAGGAATAGGGACGGGTGGAACTGTAACTGGCGTGGGCAAATTCCTCAAGGAAAAAAACCCAGAAATCAAGGTGTATGGTGTTGAGCCAGTTGAAAGTGCAGTCCTGAATGGCGGAAATCCAGGCAAGCACTTGATACAAGGAATTGGTGCTGGTTTTGTCCCACCAGTTTTGGACGTGGGCTTGCTCGACGAAGTCCTCCAAATATCAAGTGAGGAAGCTATTGAGACTGCTAAGCTTCTTGCCCTGAAAGAGGGTCTATTGGTAGGGATCTCTTCAGGGGCTGCAGCTGCAGCTGCAATAAAGTTGGGAAAGCGGCCGGAATTTGCAGGAAAACTGATCGTTGTCATTTTCCCTAGTTTCGGAGAGCGTTATCTTTCGACTGCCCTTTTCGATTCGATTAGGGACGAGGCTCAAAACATGACTTTCGATAAGAGTGACACTAGCCACAACTCAGTCCGAAGTTAGTGTGGCAATAAACAGGCCGCCTATTCATGGAGATCTCAACTTGTCTACTGAAATATCAACTACTGGTTTTCACATGTCGATGCCGTTCCGAGCACGTTACGATGACTCCGACTCACTCCTGGGAATGAGTTGCTTTTGTTCAAGATTCAG
>Contig100073
GCCAGCCGAGTTTAGTTGTCCACGCGTTGTTTCCACTGCTCGCCCAAAGAGCGAAGCACAAGAACGTACAGACATGCCGGCCGAGATCTGTCGCCCGTGTATTCTGGGAACACTTCCTAGATACTTTCCTGCTTGACCGCACCTGCTAGCTTGCCGGTTTGGTCGACTTCGTTGGCGGTGCTTCATTGTCGCAAGTCGAAAACTTCGAATCTCAGATTCGAGTTTGTGTAGACATTAGCGCAGTGCTCGTAGATAGGACCTCCGTCAGCAGTTTCCCCGTGAGTGTGAAATCCTGTTTCTCGGCACTCTCTCAGGACGTTCATCCCACCAGGTTCCGATAGCCGGAATATGCCGTAGTTCCTTGATGCATCAGTTGGAGCCATGACTATTGCAAATGCTTCAGGTTCCATGACCTGATATGAATACTGAGTGTGCAAGTCAACGGATGACATGAAACAGCTCTGAGATGGATGTGTATGGATCCATCCAACTGGAATAAGCGAGCGTTCATGTTGTATTGCAAACACTTCCTCCTCATTCTTAGCCACACATGAATTAGAAGTTGACTCCTGTTTGGGTATGATCAAAGTCGTTACATATAGAATACCCTTGTCAAGGAAAGCACCAAGGATGCCACAGGTTTCCAGATCCTTATCTGTGTTTTCCTTGGCAAGTTCAAGGAATTCCTCCATCAGACGTGCTGATATATGTAAATTTTTCCGGGAACTTGAATGTGCAATCTCGCAGTCAGCACCCTTAACACGTAAAAGATGTCTTTCTTGAGTTGAGTCTTCCAC
>Contig100074
GGGTCGGTGCGGGCTGCAGGCGAATCACCGGCTAAGGCGTGGCTGCGTTGCTGCTCGGAGGCCGGCGTTCGGATCTGGACCTGCTGTCGTCAGGGGCCGCGAGCAGCGAGCGAGGAAGGCTGGGTCGCGGCTATTGGCGTCGGACGAAGCGAGCTGTCGGAGCGGGGCTCAGGCGCGGCGGGCTTCGTGGCTGCGAGTGGAGGGCAAAGCAGAGCCGG
>Contig100075
CACGACTCCTTCTCTCTCTCTCTCTTCTCTCTCTATTATTTAGCTTATATGAGCCAAGTTAGGTTCATATGACAATAGAGTTTTGGCTTTTGGAGCTGAAAATGCCTACACTTTGATTAGGACCCAAATGGTGCTCTATGAGGGATGCCTTTTCTTCTCCTTGCACTCGAAGGAATGAGTGGAAGAGACTTTGGTGGGTTCTTGTCTCTTCTTGAGCTCTCGTGCAATTCTTCTCTCTCCCTCAAGACCCTCCTTGAGCTTCTGCCTTCTCTAATCTTCCCAACTGTCTTCTCATCATTATTGGCCTCCATGGTAAAGCTTCTTGGATCATCCCCATTTCTCTTCATTCCTGCAATCTTACAACCCAATGAACAGAACCTGAAAGAGTCCAAGAGACTCCTTCTG
>Contig100076
ATCACATAGTTTCATGACTTGTTTACTGGTTGTTAATGATCAGAATAACAGGCGGTCTTCTGTATGAGAGAGTAAGCTGCGGCTAAATATGTGTCTGATCATATCAGACAAAAGGGGAAATTGAAGCAAAGCAAACAAGGTCACTGTCCCAGAAGCAAAAGCAGCAATTGGAATAGTGATTCGAGCATAGTCGTGACCAAGGAAGATGAAATGGGTGGCCCCAAAGGCCACCATCATGGCAGCTATGGAGACAAAGAGGCTTCCAAGTCCTAACACCAGCCTGCTTGGCAACGAATACAGAAAATCTTCCTCCGCATAGCGTGACGTCAAAATAGAAAGGAACATCAAAACTGATGTTGCAGAGGAAAAGACAGCCAATGCAGTCGATACGGTGAAAATCATAAACGACCTGTTATGTAGGAAGATAGGCTTGCCTGTGCCATTGTCATTGCCGCCTAGAATAGTAAAGGTAGCAGTGAACGCCATGGTGCAAATGAGTGTAGCAACGACCATACATGAAGATGCAGTGTGCTTCATCCATTTTTCTGCTTCTTGTCTGAGTTCTTTGTGCTCCTCGGTAAAAAGAAGATAAGGTGTTTTCCCCTCAGAATTTTTCATTTCTCGATAAGAAGGCTGCACAATCTTTTTTACCTCCTTGAACCACAATAGCTCTTGCCGCATTTGTAGAGCTGCCCCGGAGTCGATTTTGAGTTGAATTGGAGGAGCCAGCTTTCCAGCCAAATGCAACATGTTATTGTCATTTTCATCTTTGTAAGCTGCAATCATGTCTTTATGAGCACCAATGTCATATATTAGCCTAAAGATCTTCTCATG
>Contig100077
TCCTCCCACATAAATTTGCTTGGTACACATGGATCACCTTGCCAGCTATCTTTTTTCATGTCATACTTTTCCTTGGTGTCCTTGAGAACTTTGGCATCATCTTGGGCTGTTGGTAAATTCGGAAGTTCTTGAATAGAAAATGTCTCTAAGGCATTGATAATCGGTGGCAGTGGACGTCTAGTCCGGCTCATCGTTGCATTGAAAAAGAAGATGATCTGGGACCCGGAGACCGGAGTGGAAACTACGGTCACCGGCCTCAAGTACTCGAGCCCCACCATCTCCATGAATTGGCCATCGCTTGTGGAAACCGTGAACTCCCTTCGCTGGCCACTCGGCAAGCTTTGGGTTTCGGCAAAATGGAAGT
>Contig100078
TTGGAATTGAAGAGAGATGCTGCAGAACTCTGTTTTATTCTATATAGTGATGCAAAGGTTAGGGCAGACCCAATTGCCTTGAAATGCATTCAGCCCCTCATAGTGCTTATGCAATCCGAATTAAGCACAGCAGTGGAGTCTGGGATATGTGCTCTTGAGAAATTGTTGGATGATGAAAGACTGGTGGAGCATGCTTCAGCCCTCGATATCATAGATCTCATCGTTGGCCTGGTCTCTGGGACAAATTATCGGCTGATTGAGGCCAG
>Contig100079
TACACGACTGCAACACATGCCATCACAATACTCGATTGCATCATGAATCTGAATTTGCAATAACACCCAAGAAGCATCCCTTGACCATCATGAATCTGAATGTCAGGACTCAGTTTTAGAGATACTACAAGATTTACCTCAACAGTTACATGTGCACATCTCAGCTTTCATCATATGTTCTGCTGCAAGCCCAGAACAAA
>Contig100080
GCCGGATTGCTTCTGCTTCCACCTCTGGAACGCCTGGGAAGAGCCGGAGAGCGACGAGGTCGTCGTGATCGGCTCGTGCATGACGCCGCCGGACTCGATCTTCAACGAGCAGGACGAGAGCCTGAAGAGCGTCTTGTCCGAGATCAGGCTCAATCTGAAGACTGGCAAGTCGACGCGGCGTCCCATCATACGCGACGAGAGTGAGCAAGTGAACCTGGAGGCGGGAATGGTGAACCGGAACAGGCTCGGGAGGAAAACCCGGTTCGCGTACCTGGCCCTGGCCGAGCCATGGCCAAAGGTGTCAGGATTTGCGAAGGTGGACCTGGCGACAGGGCAAGTCCGCAAGTTCATGTACGGAGAGCAGAGGTACGGCGGCGAGCCCCTGTTCCTGCCGAGGGAGGCGAGTTCAGGGAGCGGAGAGGATGACGGGTACGTGTTGGCGTTCGTGCACGACGAGAAGGAGTGGAGGTCGGAGCTACAGATCGTGAACGCCGCGACTCTGGAGCTGGAGGCGACGGTCCAGCTCCCGTCGCGAGTCCCCTACGGGTTCCACGGGACGTTCATCAGCGCCGAGGATCTGGCGAAGCAGG
>Contig100081
TCCTTACCAGCTTTTAATGAGTTATGTTCCCCCAAAGAAGAGTTGGATGAATCTTTTGAGTTCTTATTACTTCTGTTATCCAAGTTGTCGAGATTCTTATTCTTTGTAGAGTGATTTTCACAATTCTCCTGAGAGACGGCAAATCTTGCATCCAAAACCTGAGTAATATTTGGACCACCTGTTCCAATTTCAGGAGCAGATTCATC
>Contig100082
GGACCCAGAAATGAGGATCCTTCTCTGCCCATTAATCGTAATGGCCTTAGCATCATAAGACACGGAGGCTCTCACAGAAGTACAGAAAACCCATGAAGCCAGTACCACCACAACCACATTCCACATTACTACATCCACCGCCCTCAAACCCATGCCACGAATGGATCAAAAAGAAGGAAGAAGGACCCTCGTCCCCAAAAAAACGCGTTTCTTCTTATTTCTTGCTTGCGCCCACTTTATTCAATTCCTGATCAGAGAAGGCAGCACGACCAAGTGACGGGCAAGGCCAAGAAAAAGAGGTGCTCGTGAAATTCTTGTTCCCTAGCCGC
>Contig100083
TCGGCTTTCTTGGAATCCTGTTACTAGTTTCCTTGGGGAAATTATTGCGCTTTCTGGGAAGGAAGAGCAACGCCGCGGATCAGGCAACGGACAGACACCTAATTGGCAACAGATCCAGCATAATATACAAATCCACCGTTGTCTGCACAGCCATAGTACTGGGGACACATCTCTTAATGCTATTGATGTTGGTAAATGGCAACAATGCCATATGTCGCTCTAAAACTCAAGCATTTTCATCGGAGATCATGCAAGTAATATCCTGGGCAGTTACACTCATAGTACTGTACAAGATACCGAAAGAGAAGAATATGAAATTCCCATGGATTCTAAGGGCATGGTGGATGTGCAACTTCCTCTTGTCTGCTTTTTGCACAACTCTCGACATCAACTATATAAATACGTACCACAGCCGCTTAAGGACACGAGATTTCGCAGACTTCATGTGCCTGCTCGCCTCCACTGGATTGTTCAGCATTTCCATCTGGGGGAAGACAGGCATTGCCTTCTCGTACACCAATGGCATCATGGAACCGCTTCTTTCTGAAAATGTCGAGAAACGTTCAGAATCCAAAAGGGAATCTCCGTATGGGAAAG
>Contig100084
GTCCCCGTATTCTGCGAAGCCGAAACCGGCATACCCGTAGCCGAAGTGGATTCCCACCTTGGATTTGGGGCGAGAAGCGAGGTCCTTGTCGTGGGTGGTGAAGCACTCCCGGACCGCCTCACGGCTGCTTATGATGGTCGCCGGGTGGACTCCGAGACGGATCCGAAACATCGGGCCCTGCTTGTCCGCCATGGCGGCCAGGGTCCTGGCCAGCGGGGTCTCGCCGCCCAGCAAGTGGATGTGGCCTATGATCGGCCATGCGCCCGGCAGCTCCGGGGGTAAGGCAGTACCTTTGGGTTTGTTCGGAGAAGATCTTGCCCTCCATAGAATTAGCAGGAGCAACACA
>Contig100085
ATAAGTCTTACTTACTATCACTGGCTTGAACAGGTAAGCACCTCAATATCTAGAATATAATCAGTGCTATGCTTGTGTGGTTTAACCGATCTACAGCATATTGAATATGGACAGGCACACTGTTCGCATTTAATACCTTGCTTACTACATCAGATACATGATAATGACAGTTTGTAATGAAGGAGGGGATAATAGATGTTCTTGGACGTTTCTGTATAACAAAGTGAAAGTATAATGCAGATGTCTCTGCAACTCATAGTGCCTTCAATTTTCCCATGCTCTCTTCTGATAATAACCTGAAAATATAATGCAAAATCTCTGCAACTCGTACTGACTTCAATGTTCTTATGCTCTCTTCTGGTGCAGAACTTGAAATCCGATCTAAGCTTGTGGCAGCTAGGAAAAATAACT
>Contig100086
TCCCCCCCCCCCCCCCCCCGCCACATCATCGTCTCCGCCCCGACGGCGCACGAGCTCCTCACCAAGCTGGAGGAGTACGAGCCGAAGCACAGCGGGGTGGCCTCCAAGCTGACCTGGGAGATGGAGCAGCAGCTGGGCCACTGCACCAAGTCAGACATCGCCCGTTGACTCCCCCAAAGAAAAACATCTTCCCCTCAACACTAAAGTACTCACACAGACACGAAAGCTAC
>Contig100087
GGGATTGCGTAAGCGCTGTTGAAATCGATCTCTCTGAAAACCAGTTAAGCGGGATCATTCCAAAAGAGCTGGGTCGAATCCCCAACCTCCGCTTGGTTCATCTCTTCGAGAACCTGCTTCAGGGAAGCATTCCTAGTGAGCTGGGGCAACTCAGACTGTTGGAAAGCCTAGACCTGTCAATAAATAACTTGACGGGCACAATTCCTATAGGGCTTCAGAACCTCACTTATCTAATTGACTTCCAACTTTTTGACAATCAGCTACATGGAACTATACCTCCTCTTCTCGGTCTGAACACTAATCTTTCCATTCTCGACCTGTCAGCAAATAAGCTTGTTGGAAGAATACCTGCACACCTCTGCCAGTACCAAA
>Contig100088
GGACGAGAGTTTTTTGATGGACGATGTTAAGGAGAAGCTGTGCTTTGTTTCCCTTGATGTTGACCGTGATTTGCAGCTTGCAAGGAAGCCTGGACAGGATAATGTCTTCAGATGCACGTATGTTCTTCCTGATGGAATCACACATACAAAGGGCTTTGTCAAAGACCCAGAAGCCGCATGGCGATACCTCAATTCGACAGATGAGTCTCATCTTACATCAGGTGGAACGATTATTGATGTTGAGAAGCCAGAATCTGCAGAAGACAGAAAGAGAATCGACTTAAC
>Contig100089
CAGGGGTGTGGTTCATGCACTGCCATTTGGAAGTTCACACCAGTTGGGGCTTGAAGATGGCATGGCTTGTCTTAGATGGAAAGCTACCCAATCAGAAGTTGCTCCCTCCACCTGCAGATCTTCCCAAGTGTTGATAGACGTCTCATTCTATCTTTTGGATTGACTTTAGCTCAATGCTTTTCCTTCTTCTCTGTTTTCGGTTTTGCTGATTCTATTTTGTGACATATATTTGGCCGTCTTAACTAGCTAGGTAATGGGGATA
>Contig100090
TTCGCTTGTCGCGCGAGTACCAGTCCCTCCTGCTCTCGCTCTCGTGGAACCTCCGGACCCCTCCGATCATCTCCTCCAGCACGCCCTCCGGAATCCCGTGGTTCACCGCCTGGAACAACCCCCAGCCCTCGCACGCGCTCCGGACTTCCTCCACGGCCCTCCGCCGGAGATCCCCGCCGCCGCCGCCGCCGCTACCGACGACGAGGCCCCCGAGGTCGACGGTCGGGATCGCGAGGTCGGCGGTGTCGGCCGTGGCCT
>Contig100091
AATCAGCGAGTTCAAAAATCCCACTCTTTACAAGGACGACGAGAAATATAAGAGTGGGAAGGAAGGGGGTTATGTACCGGACACTAGATATGTGCTTCATGACATTGATCAAGAGGCGAAGGAGCAAGCCTTGCTCTATCACAGCGAGCGACTCGCAATAGCTTACGGACTTATCAGCACTCCTGCAAGGACGCCTCTCAGAATCATTAAGAACCTCCGGATCTGTGGTGACTGTCATAACGCGATAAAGATCATGTCCAAGATTGTGGGTAGGGAACTGATTGTTAGAGACAACAAGAGATTCCATCACTTTAAGGATGGCAAATGCTCTTGTGGAGATTATTGGTGATCCCTTCTTGTTTATTTAATACTCGTTCCTTTTGTACCTAATGAGAATTGTCTTGCTCTAGGCATTGGGCAAAAGATACTGAGAAGTTTGGCTTTTAGTGATGGGAATGAAGTGACGCCGCCAATTGTAGGGGTGAACGTTCCTTTTAAGTCATAATGTATTCTCATCAGTCACCACAGTTTTGATTGTCCTCTTTTCCTGTTGCCAGTTTTCATGTTTTACCTTA
>Contig100092
AGTGGCCAAAGCTGCCTCCACCCAAATCGAGAATTTCGATTGTTCTGTGGGGATGATACTATCGTCAGCACAGGCACGGCTGTTAGAGAGAGATTTAACAACACCAGTCGATCTCACGACCTCATCATAAATGGAGAAGAACCGGTCAATGGAGGGCAAAGGATTCCCAGCCTTGGATGTGGAACACAGTTCTGAAAACATGCTCAAATTCCTCACTAGCGACTCC
>Contig100093
TGCATACGAAGCCAGCATTGCACTATCTGCATATGGTCAAGTGTCGAGGGGCCATACAGCTTTGACATCAGAGTGTGGTTCCATGCTTGAGGAGGTTCTGGCAATAACTGAAGATCTACATGATGTACACAGTCTAGGAAAGGAAGCTGCTTCAATGCACCATTCTCTAGTGGAAGGCCTTATGAAGGCAAATGCAATCCTTTTGCCACTTGAATCGATTTTGTCCAAAGATGTGACTGCCATGACTGATGCTATAGCAATGGAAAGAGAGAGCAAAATTGAAATATCGCCCATTCATGGACAAGCCATATATCAGTCTTATCGTACAAGAGTTGGGGAAGCTAGTCAAGCCCTGAAGCCATTGTTACCAGCACTTACATCATCTGTGAAGGGACTTCTCTCTCTCCTGACCAAGCTTGCACGGACTGCAAGTCTTCATGCGGGAAATCTCCATAAGGCGCTTGACGG
>Contig100094
GCCTACTTCCCCGCAGAAAATTGACTGATCCAAAATCCCCGTTGCTCGCTTTGACAACACTGACTTGACGAACTTCTGAAGGTTAAAATTCTCTTTAAATATGTTGTCTGTCGGTCGTCTTCCAGTGAACATCTCTAACAAGAGAATTCCGAAACTGTACACATCCCCACTTGTTGATGGACGAACGCCCATTCCATATTCTGGAGCAATGTAACCCATGGTTCCCTGAAAAGCAGAGGAGCTAGGATGACCCGAAAAGATGTCTTTGCTAGAATTGAAAATGAGCCTCGACAATCCAAAATCACTGATGTGAGCTGTGAAATCATCGTCGAGAAGAATGTTGCTTGGCTTCAGATCACAGTGGATGATTGGAGTTCGGCACTGGTGGTGAAGATAATCCAAAGCAGAGGCCACATCGATCGTGATGTTCAATCTTTGCAGGAAGCTCAAAGGTTTGAATTGCATGTGTTCGTCGTTTGGGTGCAACCAAATGTCCAAGTTGCCGTTTACCATGAACTCGTATACCAAGGCTTTGAACTCATTACGATGGGAGTCGATGCTCGAACAAGCAGTCAAGATCTTAACAAGGTTACGATGCCGAATGCTGCTGAGTGCTTTGCATTCGG
>Contig100095
TCTCTCTCTCTCTCTGTGCATGCGTTGAGGTTTTCTAGGTCTTTCTTTTCTCTTTGCTTTTTCCCAGAACAACTTTTGGACTGTGCTCTTTTCGTTGCTGTTCTGTTCGCTGTAGATGTCGTGCTCTTGATTTGCATGCAGCAGAACCCAACAAAAGCCTCCACTCAATCCAACCCCATAAAACCAAGAGAAAGTTGTGCTCTTTTCCTGTACAATGATGATCTGAGACAGACTCCCCATCTTGCAAACGCGCTTTTCACTTTTTAACCAGTCAAATATGCCATTGTATTTTATTCCTTGCCATGACAGAAGAAGCTTTTCCTTGGGAAAACAGAGTCTTGTTGCTAAAGATTGCAAATTTAGCATCTGCAAGGAATGAAATCGATGCGGTTTTGCTCGGTCTATGCTTAATAGATAGATTTGAAAATCTTGGACCACATCGATCTTTTTCTGGGTGCCGC
>Contig100096
ATAAGTGAAGAGGCTGCTTATGAAACACAACACCATGCTGGAAGCATGCATCAGTTTCCAATTGCATCAACTTTTCAGAATACTTATTCTGCATCTCGTGTCATTCATAACAATGTGCATGGTACCTCAGTACCAGTTCATCCAGTTTCTGAAACAAGTTTGTGGACAGCCAAATCTCCATTCGGTCCCCTTTCACACAGAGGTCGTCAAACTGACAGCGCACGCTTAGTAAAATTAGCACCAAACTTGCCCCCAGTGAATCTTCCTCAGAATGTTCGTGTTATTTCTCAGTCTGCATACCTAAGCTGTGATGGAGCAGCTTCCACTATTACTGGGAGTGCGGATAATCGACCATGTCATGCAGCAAAGGTTGGA
>Contig100097
TCCCCCGAAGCCAGAGTTTTGGAAGAAACTCAGCGAGATTCTGCTGCTGAAAATGTTGATCCATCTGTGTGCAACAAAGAGAATGGTGACTCTGGGCTTCATGATTTTAAAGAAAGAGTTGGACTTTTACAGGATGACATCGTAGAAAATATTTCCTTGTTTGGAAACTCCACTCCGAACGAACACCCTTGTAGTTCCATTCCTGCTGGCACTCCTGTTGGTAAATCATT
>Contig100098
CGCGCATGATGCTTGGATCTTCATTGCTTATGGCAGTCCCGCTTGTATGTACTGCAATTGGGATCCGGATTCTTTCCGGGAAGGCATGGTTGTCCGTAAGGTTTGCCTCTTATGGTTCTCCCGCATCCAGCCTGTTGTTCTGCGTAGAGTGTGGCATAGGCCACGGAAGGATCGCCCGCAAGAATACGGGCCGGAGTGTGCAGAGAATCGATCAGATACTCCAGCCCCATG
>Contig100099
TTTGAAGCAGCCGCACATGCCCCTGAGCTCATACTCTGACTATGGAAGTACCCACGAACTGCATGAGACCAGGCATTTCATCGACGCATGGTCAGCCCCGCACAGAGACGACAGCTCAAACAGGGCAGCCTCTGTTTCTGCAGGCAAGAAGATGCCCGTTTCCTCCCTCAGTTTGACGATGTGCGGGATTGGAGAAGAAGACAGCAAGAATACGGACATGGGCGCGGGTTTAATGGGTGGAGAGCGCGAGAAGTCAGGGGATCTGAGGCCGCCGCACTGGATGATGAGCCCCGCCGGGTCATGGATGGGTTCAACGACGCCGGGCGGG
>Contig100100
TCATCCACACACAACTTCTACTGCATGTATTTAACGCCTGTTGCTCAAGAACACAGCAGAAGGGATGGTGCACGACTAAACAATTTGGGTCCACGCTATTAACAGCTCGACCGGTCCAGAATGCTCCAGTATTGCACCAGATCATACAAAACACGTACCCTTTTCTTTATTTTGAGAGAATGTGCACGACTGGACTGTTCATTTCTACTGCACTTTCAGATAATCTATTCTTGTGAATCTCTACATAATTCTTGTGGATCTGAATTGATCCGATGAGAATTGGAGTAAAAGCTACATTTAA
>Contig100101
GAAATTATAAGAAAGAAACACAGAAGACCATCAAATTAAAAAAACATGTGACAAGTGCTTAAAGACCACGGCCTTGAGATGCTGGGATCTCAAAACCAGAAGATTAAGTCTCCAGTTTTTTCTAGAGTACTTCCTTTGCATCGGGGTATTCATTTACCGATTTCTGGGGTCTGGTTGAGATCTCTAAGATACTCGTGTGTTGTCATAAGCTCATAGTAGGAAATAAAACGCACTGTAGGCAAATCATCAATCTGCTGAGGATACCCGAAACCACATGCATATTGAGTTGGAGAAGTACAGTAATTTGGGTCGAAAAATCTATGACCAATCGATGTTCTCTATCAAAATGAAATAGAACAGTACCGTGAAATGAAAGACTTCTCAATAAGAAAATACACAAAGCATATTGTGAATCCACAATAAGCATGTAAAAACTTGAGTGG
>Contig100102
TCAAAGAAACATAATTGCAGCATCCTCAGCCATGTACTCAGCCATTCTACTCATGACCAAGCCGCTATAGCTTGATAAAAACATAACCAGTTATTTACAAACTTTTCCACCCACAAGCATAATTGAGGCACACACAAATCCCATCATTTAAGGGTCACCTAAATTATTACCTTCCTAATTTGACTGAACTGAACAAATTTACTAACAATTGAAAGAAACTATTAATTTTGATGAAAATG
>Contig100103
AAGGCCCCCGGTTGAAGAGTTTGTGGGTTTGCGATGGACTTTTCGGAGTCCACCAAAGTTGTGTACAACAGGATCCAGAAACTCGAGCCCGAGAATGTCTCGAAGATCATTGGATATCTTCTTTTGCAAGATCATGGCGAGCGTGAGATGATCAGGCTCGCCTTCAGCCCTGATAATGCGATTCACTCCTTGATTGCCAAAGCAAAATCCGAACTGGGATTGTCTAAACCAGCAGTATCTGTTAATAAGTTACCCCATGTAAATTCTGCACCAACGGTTAGTATTCAGTCTGCTGCAGAAATTCCTGTGCAATTCACTCCGTTTTCGCCAGCATCAGCCCCTGCACTTTCACCTCCATCGTCTCTCCGAATCACCAGCC
>Contig100104
CGGCAACAAACTTTATGTACTGGCTCATTAGATTTGAGTTCATGCCGATTAATGCGCATGGGAGTGCCTCGCAGACAAAATGGGTCTCTATTTCAACTGCTTCTTGAACAATTTTATGAACCTTCTCTTGATGTAGTTGCTTCTGCAACAAACTGTACAGAAGGCAAGCGAAGTCACAGTGGAGGCCCTCATCTCTAGAAATGAGCTCATTTGAAAATGTCAGACCTGGCATCAATCCCCTCTTTTTAAGCCAGAAAATTGCGCAGAAGCTCCCAGAGAAAAAAATTCCTTCCACACAAGCGAAAGCGACTAGC
>Contig100105
CCTCACTTGGACATCGCATTCTGGTTTACCCGGACTACCCCTAAGATCTCCCTCCATGTGAAGAATACCCTTAATTGGTGCTAGTAATTGATGCAAAGAATCAATGACATCAGTAGCTAAAGAGTCAACAACGCGAATGACAGTAGGGACTAAACTGACAGGAAAATTTAGAACAGCAAAATGCAGGTTATTTTTTTGGCCTAACAAAGTTCCATCAGCATGGATTGTGGCATTATCCTTTTGGATAAAAAAATTGTCCAGCCG
>Contig100106
AGATATGCCACCGGGGATGAAGTGTGCTTGGTTTGCTTCTGAATCTTAACATCTCATCTTTCCTCTCTTTTCTGTTTGATTGTTGTGTCTATTAATCTCTACACCAATGCAATGAACTCAAAAGTATCTAAATGAAACGACATTAGTTTGACCAATTAGCACAGTGTATATACTTCGTAACATATATACTTCGTAACATGTATATTGGACTTGTAAATGTAATTGTCAATTGTCAAAAAGTGCTAATGAGACAGGGTAGCTAGCAATTGCCGCCCTGCCATTCTATTAGTTCGTGTGTCCCGCTAGAAGTATGATTTTTTACTCGATATTGTTAATCTTAGCTTGCCATTCGTGCTGGGGGCCATCTTCATACATGAACTGCATCTTGATTTCCCTCTTCCCACTTCAACTCAACAATTGATTCGTTTTTTGTTTTTGCATTTGGGAC
>Contig100107
ACCGAACGCCGATTAGCCTCGTCGATCTCGATTACGCTTGTCGTAAACGTTGATTTGCACCTAGGACTCTTCTATTGCCGTCAATCGGGAGCCACGGAGGAGAGGAAAGTCGAGCGTCTTGGAACCTTGGCACGAGAGCGAGGAAGAAGGAACGGCCTGTGGCTGTGGGCCTGTGGCTGTGCCTGTGGGCCTGTGCCCTAGTTATAAGAAGCAGCAAGGAGGCCCCTAGTTATAAGAAGCAGCAACAGCAGCTCAGGATCGCCTCGACCATGTATCCCAAAAATTGGAGCAAGGGTTCCCGTTTGTGAGCCAATTCTTAATGATAAGGATGATGACGATGACAACAAAGACAAAGAGGAATTGCGTTTAAATTGCCAAGAAGGAGAACCGAATGGAGTCCCAGAGCAATGCCAACCAAA
>Contig100108
GCTTGTCTCAGCTCGTCTCTCGTGATGATCCTACAGAAGGTTAAGCAAGCCGAAATGCAAGTAAAAAATTCAAGCAAAATACAAAAGCTTTGGACCCTAACAACACCGAGCATGATATGTTCTTGATTTCACAGGTTTTGGAGTTCTGAGATACAGTGGCCCCTCAATTGTGTTTGCAGACCTTAATCTCTCTTCGAACAGCAGTCGTGAAATGTGCTCCGAATAAGGTAACTCACATTATTCATGAGGCATAACACATTGGA
>Contig100109
TCCCTGGCGCTTCGCTTCTCGCTCGGTGGCGTTTCGCGAGAGAGAGAGAGAGAACCGATGAGGATGACGATGGCGATGGAAGGAGCAGCTCTGAAGCTCGCTCCTCCCGGGCCGTTCCGCCCTAATTCCGCCCTCGCTCTCGCCTCCGCCGCCGCCTCCTCCTCTTCCTCTAGGGCTTCCTTCCGCCGACTCTCCTCCTCCGCCTCCGCCGCCGCTAGGAGAGCCGGC
>Contig100110
CATCAAATTCTAACCATAATCATCGTCAGTAAGTTATCGTCTCGTGTGTAAGGATGGTCCTGAAGTTCAGCAGAAAAAGTTCAGACACTGCATTCCCTATGTTACAAATATGATGATGCTACAATAGAGCTTCTAGTAGGAGCCTAAATAGGATCAGCTGCAGTTCAACATGAACCTGAAGCAGCATGTCATCGTTTACTTACTCATCCTCTCTTACAATCAAAAGTTTCTATGGGAGCACAAAAAGGAAAGACCTATCTTATTAGAGAACATAAGATGAGCAAGGAGATTTAAGGACATATGGGCGTGACTAAAGCACGCT
>Contig100111
AAGAGTAGATGGTTCGCTGCTGTTTGAAGACCCAGCAGAGGAGGAGCAGGTCGGGTTCGGAGGTGAGCAGCCGAGTTCAAGGTGAGTCACATGACCTGTCATCGGATCGCATATGACTCCATCCCACGAGCAACAATCCGATGCAACGCTCCAGGAGAGCATCTTTGGTCTCCTGAGCCAACCAATATCCAGTTGGCGGAAAACTGACGTGGAATTATCTGATATTAAAGTATTCTGGATGTGAAGCAAGTCGGACTTTTGATCAGGGCGACATGGAGCTCCTTCTAGGGAGAGAGAATAGGGGGAGGGGGACAGCATGGTGCGTATTGCTTGTCCTTCGATAAGGAATGAGAACAGAAACAGGACAGTTTGAAGATATCCTGACAAGCGTTGCATTTTTTATTCA
>Contig100112
TGATTCTCGATTCACCCACTTGCAGCTACTTCATGAAGCTATTGCAAGTCCTGGAGCTGCCACTCCAATTGCCAAGAAAACTGACCATCCCAGTTGTTGACGAGGAGAGATGGTCCAAGCCTTATGCCGTTATATCGGTGACTTTGGCCCCGACTCTCTTAGCAGCACTGTGCAATTCGCAGAGAGACAATGTCAAATTCAGAAGCAGCACGGTCACTTATCTAACTGCAGGACTGATTGGCCTTGTTCTCGGTAATATTGCATACGGGACCACCAAGAAGTCCAACCCGCCAATGAAATGCCTCTTCCCGTGGCTAGCTGCAGGGTTCTTGATGAGCGTCACATGGACATACATAATCGCCGAAGAGCTGGTCTCTCTGTTGGTCTCGATCGGGATCATCTTTG
>Contig100113
AAAGGCACAAACAGGGTTCAACAACAGAGGCTGAAAATCGATTCTTGGAGTCATTGATGAGTACTCCTAACAGTATGCCTGTGGAGAAGTCCCCCTTTTCTGAAGGCTTGCATTCATATGTTGGAAATAATCCTAGTGGCACAGGCCTTTCTGGAGTGGATGGTGCGAACAATTATCTTTTAGCCAAGAGAATGGCTCTTGAAAGGCAGAGGTCTATGTCCGACAATCCTTATTGGCTGGGAAGAGATGGTGCTTCAATGCCTCCTATGTCGGAGATTGCCCAAGACCCATTAGCTCT
>Contig100114
TACCGTTTCCTTCGAACTCAAGCAGGACATCCAGAAAATCCCTCCGATCATCGTCCCCCCCGTTTTGCTTCTTCTCCTCGATCCTCTCCCTCACTAATTCCGAAGCGATGCTAATGGCCTTCCCCATTTCCCGATCCATCTTCCTCCTCAGCCCTTGCGGGTCCAACCGCCGCAGCCATGGGAACAGGTCCACGACGTTAGGTTGGCCCAACAGCTCCGTAAATCCGTTCATCGCCGTGAAGAACTCTGATCCGACCTTTGAGTCCGGATCGAACAAGTCTCGGGACAGCATGAGATTCCCTAGCAAATTGAAATTCATGAGGAACACGAAGCGGGCGAGATGAATACCTTCTCCGACTTGGGCCTTGTCCGAGGATGCTGCCTCCCCAATCCAAGCCAGCATGTTTTCGACGCATTTTCTCCGGACGAGAGCCGTTTCGTTGAGCCGCTTGGCGACTAGCATGTCCGTGGTCAGCAACCGCCTCATCACCCGCCAATACGTGCCGTATGGGGCTACGGCAACAGATCCTTCGTGGTAGTCCCGACAGCGGAGGACATCGATGACGGTTCGGTCCGCGAAATTGAGGTCTTGGTTCTTGAAGAACTCGGCCGCAACTCTGCTCGAGAGAATCACCATGGTATCTATAGAGCCCAGCCTAAGCCAAATTGTCGGGCCATATTTCTCGCGGAGGCCGGCTACCGTTCGATGCGGCATGGTCCCGAGACTGAATATGTTGCCAAATATCGGCCATCCGGAGGGTCCCGGAGGGAGCACCCATGACCCGGACTTTTT
>Contig100115
GGAAGGCGGAAGGCGGTGGCGGCGAGGCCCACGGCGGTGCCGTCGGCGGGGGGAAGCCGATGCTGTACCTGGTGTTCGAGTACCTGGACACCGATCTCAAGAAGTTCATCGACTCGCACCGCAAGGGGCCAAACCCTAGGCCCGTCCCCGCCGCGACCGTGCAGAACTTCCTCTACCAGCTCCTCAAGGGCGTCGCCCACTGCCACAGCCACGGCGTGCTCCACCGCGATCTCAAG
>Contig100116
GAATGGTAATTCCAGGAACTGAAGTGGTCCGTTCTGGTGTTCCAGATTTTGCCTTCTCATCGCTTGATGGATCATCACCGTTCGACTTTCCACTGGTCACATCACTAAGACGTCTGGATATAGCAGCCTGAGTCCGCAAAATCGCCTGCAGATCAGGTTTGTTCTTTCCAGGAGCCTTCTCTTTCTGCTCCGTTGCTGGTGCTGCTGATGCTGATGCAGGCTGCTCGTCCCAGTTCTTCCGGCCCGCCTTCCCCGAACCCACCAACGCCTCCGAGACCTTCGAAATCCCAGCAGCGAGTGTCA
>Contig100117
CAAAAAGACAGTATACCGCTGCAACATTGGAGCTTTCTCAGCCAGACAATGAGGAGCGAAAAGCAAGGGCTTTAGCTGCAGCAACAAAGGAATTGGAAATATGTTTTAGGAAAGAAGATTTTCGTCAAATGCAGGTAATTGGGCAATTCAACCTTGGTTTTATCATTGGCAAGTTAGATGAAGACTTATTTATAGTGGATCAGCATGCTGCTGATGAGAAGTTTAATTTTGAGCGTCTCTGTCATTCCACCATCTTGAAACAACAGCCTTTACTTAGGCCTTTAAGATTGGAGTTATCTCCTGAAGAAGAAGTAGTAGCATCAATGCATATGGACACAATCAGGAAGAATGGTTTTGTTCTGGAAGAAGATCCACATGCTCCACCAGGATGCCATTTTAGACTAACAGCCATTCCCTTCAGTAAAAACATAACCTTCGGAGTAGAAGATGTCAAAGACCTGATCTCCACTCTCGCTGACAGCCAAGGGGAATGCTCGATACTTGGTTCTTACAGATCGGACACCATCAGTTCTGTATGCCCATCTAGAGTTCGTGCGATGCTGGCATCACGGGCATGTAGATCCTCTGTCATGATTGGAGATCCTCTCGGAAAAAGTGAGATGCAAAAGATACTTGAACATTTGGCAGATCTCAAGTCTCCTTGGAACCGC
>Contig100118
AGAGAGGGAGGGGAAGAGAGAGACGAGAGGGAGGAGAGAGAAGGGGCCCCCCTCTGTGCATTCCCTTGGCCTCGGGGGGACAGAAACTCACTACCTTTTCGAAGCCGGTTTTTTTCTCCCTCTTTAAAAATCCCTCCCCTCCGCCGCGGCCAATAGGATCCCGCCACGTCGGTCGCAACGGCCTCACGTCTGGTGAATCCACCTTGCGAGTTGCGTAGGATTAACAATCCCCGGGAGGTGGGCCCCCTCTGACTTCAAGATGCCCGCCACGTCAGCGTAGCTCGCGTGCTCCTCCTTCCCCTTCCCCCCGTGCTCCTCCTTCTTCTTCTTCTTGTGGCTCGGCTCGGCTCCCGGCTTCGCCCGCTTCGGCTCGGCCGGCCTCCCGTAGACCGAGACCGGCGCCGCCTCGAGCCGCGCCGGATCGACCCTCTGCCCGAACAACGTCCCCTTCGTCAGGAACTCGAGCGCCATGTACCCGGCCAGGAGCCGGTTGTCGCCCTTCTCCTCGGCCGGCTTCGCCTTGCCGGCGGCTTTAGCCGGAGCCG
>Contig100119
AGTGGGGAGCGCTTTGCCTATGACTCTTATAGACGATTTCTAGACATGTTTGGGAATGTTGTCATGGACATTCCACATTCATCATTTGAGGATAAACTAGAGCAGTTGAAACACTCAAAAGGTGTTAAACTGGACACTGACCTAACAGCTTCGGATCTTAAAGAGCTTGTGGCACAATACAAGAATGTTTATCTTGAAACCAAGGGAGAAGAATTC
>Contig100120
GCCGCCGCCGACGACGACGACGACGGTCGCTGAATGCGTCGGCCCGCCGCCCCGTCCGCGCCCCGCGAGCACGGCCTCGCGCTCCTCCTCCCTCTCTCGCTGTCCGCTCCCCTCGCCTCTGCCCAGATTCGGTCGTAATGCGGTCGGCTGCTTGAGGGCCGCCGTCCGATCTCCGTCTCCGGCCGGCGCGTTGATGATTTACCTCAAGATCCTGCGGTCCTTTGCGGGTTCTGGCGCTTCCGGGGATCCGCATTCCGGCTTCTCGCCCAGGGTTTCCCCGCTCCCGAGCGGCCGGCGC
>Contig100121
GGCAAATGAAGCTCTAAGTCTCAATATACGTGGAGTAGAGAAATCATGGCTGTCAATTTTGTTAGGATGCTTTCCTTTGATAGAAAGTTTGAAGAACTTTTACTGATGATGAGATGCTTTTATGAGTGGTTAATGCTGGTGTTGTGGATCGAGCGGATGTAGTGTTTCTATTATGAGCATGTAGCACTTTTTTAACTGACCAATGATACCACCCGTTTCAAGGGATTGATCCAATTGAGATGCAA
>Contig100122
ATGAATGCTCCGTCGCCTTTCGGTTAGGCGCGTGTGAAACCATATAATGCTTCCCCCCAATCTTGCCGCTCTTCCCATTTTCAGCTTCGGAGGTTCTGCCCTGCGCAATCTCTGTGATTTCCCCTGCCCATCACAGGAACCAGTGGTCCTTCTCTAGCTTCATTTCATCTTTCTCTCTTCTGGGTCGGTCACAATAAATTCATTCCTGTTAGGTTCTTGCATTTATTTACTGCCTTTCACGTTGTTCAAGACAGTCATTTGAGTTTCTGCTCGAAATTTCATTCATCGACGCCCTTTTTTT
>Contig100123
CCCGGCCCCTAAGCCCTCTGCAAGGACGCCTGGCTCCTAGGTCCGAAGGGAAGGCGAGAGCTGAGCTGAGGCAGCAGTCAGGCACCACTCACGGCTCCCACACTCCCGCAGCCTGCTCCTTCCCGGGCGCGAACGCTAGAAGCTGGGCAGGGCTTGGGGAGGCTCGCCCAGCACAGAGCAGCCTCTCGGCCGGGGCTCTGTGCTATCGCGCCTGGGCGCAGAGCTGGAGCTCCGCCGGTGTGGAAGCTCACTCGGTCCTTCCCAGTACAGGCTTGCAAGCACCCGCCGGCAGCCAGCCTCTTCTCTCCCGCGTTCCGGGCATTGGGCTCCAAACCTGGGACCAAAGTAACTGCCCGGAGCTCACTGATCATGGGCTGGTTCCCCTGCGCTGCGGCTGTGCTAGGGAGCCCAAACGCCCAGGGGAAGCCCGCACAGCACATCCACCTGCCTCTAGGCGGCAGGACAGCTCCAGGGAAGGCCCGGTCTGGCAGGCGCTTTCTGGGCACAAACGGAGCAACACTCTGGCTGTGGAGCTGCCTCCCCAAGCCAGGGGCACCGGGACCCTGATTCCCTCCGTGCGGCGCTTAGTCTGGGCGGGGAAGCACCAGCTTGGGAATGCAGCCTGGGGCGCTTCCTTTCCCTCGGAAAGAGCTCTCCCCGCGGGAGGCTTTGGCAGTGTGCACACCCCCAGCCCCTAAGCCCTCTGCAAGGACG
>Contig100124
TCAGGAGTGCACTCGACGTCCTTCAAGATCGTCAACAAGTGCCGCCACACCGTCTGGCCCGGCCTGCTCTCCGGCGCCAACACGGCCCAGCTCCCCACCACCGGCTTCGCTCTCCCCAGCGGCGCCTCCCGGACCGTCCCCCTGCCCAGGTCCTGGTCCGGCCGGATCTGGGGCCGGACCCTCTGCGGCCGGGACTCCCAGGGCCGGTTCGC
>Contig100125
TAAAAGCAGTTCGTCTGCTGCTCCGCAAAGAACGGCCAACACAAGACCGGCACTCCTCCGCAGATGCTCTCCAGCATCGAATTCCACCCGCAATGTGTCAAGAACCCCCCGACTGAAGGATGCCTCAACACTCGCTCTTGCGGGCACCAACCCGCCAACATTGCTCTTTCTTTCGTTTCCGCTAGGAACTCCGAGGGCAAAACCGCCGTGTCACCAGCGACAAGGTCGGGCCTCATTATCCACAAAAAGGGTTTTCGGCTGTTAGCCAGTCCCCACGCAAACTCGATGAGTTGCTCACTTGTTACCACGGCAATGCTCCCAAAATTTATGTACAACACCGAATTGGGTTCTTTTGAATCCAGCCACCCCAAACAAGCGGGATCTTCTTTCCACAAATTTGAGCCTATGCAAGACGAGTTGTCGTCTTCAATTTCATTGAGAAGTAAGTGAATCGGACCGATTGTGTAAAGATTTGGAAATATGGAAGAGAGAGCCATTAGAACATCCTTTTCTAAGCAGTCGAACGTGTTGAGGATGACTGCTGAGGCTTTATGTGTTCTTTCCACCTGTCGTATGATGTAGTTGACCATAATATCGTTACCATCGGTTGTCCAGATGAAGCCGGGAAGATCTCGCAGACGAATGTTTTTCATACCAGGAATCCAGTCTATGGTGGTGTCTAAGAATCCATTTGTTAGATAACTTGCATCTTTGAGGGGGAATAGCCCTTTTTCGCGGAGCATATGGTACTGAGTATACACCAAAGACCCACAAGCACTGGGAGTCCAAAACAGCACACCAGGCACTCTAAGCTTCTCTGCAGCATCAAGTGCAAAGGACATACCGCCGTCCGCT
>Contig100126
TTTCCTCTCAGGAAATATACCTGCATCACTGGGAAGATTGTCCCAAGTGTACCAGCTAGATTTGTCGCATAATCAGCTATCGGGAAGAATTCCGCCGGAGCTATTACTGGGCATCAGTGAGATCAGATTGTATTTAGGTCTGTCTCACAATAATCTTGAAGGCCCTCTACCAATTGAGCTCAGCAAGCTGGAAAAGTTACAAGCCATGGACCTCTCCTCGAACAACCTCAGCGGAAGTATCTTCTTTCAGATATCGAGCTGCAGTGAACTGAAAGCTATAAATTTCTCGCGCAACTCGCTCGAAGGGCACCTTCCAGATTCCTTGGGCGATCTGAAAAGCCTCGAGTCCTTCGATGTTTCTTGGAACCAGCTCTCTGGACCCATCACTGTGAGCCTGAACAAGATTGAGAGTCTGACATTTCTGGATCTCTCGCACAACAACTTCCAAGGCATGATCCCATCAGGAGGCATTTTCAAATCTGTCACTTCTTTGTCATTCGTGGGGAATAAGAACCTGTGTGGCACGATTCCAGGCATACCACCTTGCTCTCGAAAGAAAACTTGGTTCCGGTCACGCACTTTCTTGATCATTTTCATCGTGATCATGTTTGCATCAGCATGCCAGTTAACTATATGCTGCGTGATTGGATTCTGGCGCTTCAAGATCATAACTTCTTCTAGGACTGAACCCATAAACACACCAAGGCCACCAGATCCAGTGACCAATTTTCCAAGAATGACGTACAAGGAATTGGCAGATGCCACTGGTGGATTTAATGACCAGAGTCTGGTTGGATCGGGTAGTTATGGACAGGTATACAAGGGAGTTCTCCCGGATGAAACGGCAATA
>Contig100127
AGTGATTCATATGAAGAGGAAGCAGTTGTGGAAGAGAAAAAGTCACGTTCCACTTCTGCCTCTCCAAATAATCTGTAGAGGAGACGCAATGTCAACTCATGTCCCTCATGATTCACATAATCTGATGAAATATGCTGATGTAGCAGTAGCCATGGGTCTAATTCCAAGGGAAACTCAACTCCAAGATAAGAAAGCAAAGAAGAGCGAACTTCTGAACCTCCAGCCAATGCAACTTCCTTATACGCGTCAATAATGCGGGTGAATGCCGATTTCTG
>Contig100128
GGAAAGTTAACTCTGCAAGAGGTTGTTAGTGCATCAGTAGATGACAAGACGTTAGGACCAAGAACCACAGTGCTTGATCCATGCAATAATGAAATTTCCCCAGACGTAGCAAGCATTGGTGGCACAGCACATTGGTTTGATGATGCTAGATTACAAGCTTGAGAACCTTGATACACAGGAGGAGCAGTCGGTTCGCAAAGATCAAAAGGTGTGAGAAAAACTCCGTTCAGGT
>Contig100129
CCCAAGTAGCTATTTTAGTGGTACGAGCCCAAACTTTGGCATCATACAGCCGCAAGAAACCTCATTATAATATCATTTGAAAATGCTACACAACAAGAGGAATGAGATGTAAGTAACAATTGCCTGCCTTTATATCAAAGTTCTGGATTCCTCCGATTCTCATTGCTCTGAGAAGGGCTCCATTCAGTGCGTAAGTCCACCCCTGCCAGTGAA
>Contig100130
GGCGGATGACAGATATGGTGGGTCGCAGACGGACGATGGGGATTTCGCAAATATTTTGCGCTGCAGGATGGCTTTCTATAGCATTGGCCAAGAATGTTTGGTGGCTCGATACCGGAAGGATATTAAATGGAGTTGGCTTTGGGATTCTAACTTATGTGGTACCGGTGTACATTGCCGAGATAACACCCAAACATATCCGGGGAGCATTCACAACATTAAATCACCTTTTGTTGTACTGTGGCATTTCGTTGATTTACTTCCTGGGAACTATTGTGTCCTGGCGTATCTTGGCTTTGATAGGTGGAATCCCCTGCGTACTTCAAGTTTTCGGTTTATTCTTCATCCCGGAGTCTCCT
>Contig100131
TTAAACCTAGAGAGAAAGATGTTCTTTTGAATCCCAAGACACAGAGGTCCAGTCCAGATGTTCTGCTCTCATTGTTGCCCGAGGCTCCACCTTCTGTGCCAATTACCTACTACGCTTGTCCTCGTATTTCCAGTGATCTCTTCGGTGTAAACACCTCATGCCGTAGCTGTGTGACGGGTTCCCCTTCTACGAAATGTCCTGGTTGCAACGACGTGATGAGCAAGAAATTGTCATGGGTCGTGGGACCAGATGCCGATGCCGCATCCTCGGCTGAGGTACCTGGTGGGGAGGGTGGTTATGTGACAGGCGTCACATACATGGTGACGGACGAACTGGTTGTGAAGCCCATGTCCCCTATCTCTTCCATTACTCTCCTCAAGAGGTTCAATGTGCAAGAAATCGAGGATCTTCAAGAGAAGGTCGTCGACTTCGGCTTGGATGAGGCCATAAAGCTGTTGAACGCTTCATTGCACTCCAAAACGGTTCTCACGGACATATTCAGCGGGAGGAAATCGGTGAAACGCTACCCTTCAGCTCTTAAAATTAGTCATTATATATTTGCTTCCTGCGTTGGTTTATTCGTGCTGGTTTGTAAGATGCTGATGAAGCTATTCAATCGCCGTTGAGAAAATTAGTTTCTTCCATATGTGAGCTTACTCAGAA
>Contig100132
CCAAGAAAAGTGCGAAAAAAGAGATCGATGACTCACATCCCGGGCATTTCAGGCGGGAAGGAGATCGAACCAGCAGCCAAAGAAATGGAGATCAAAGAGCGGGTGGGTGGTCAGAGGAAAAACCAACCGTTGTCCAGTGGCATGAGATGAACTGGGATAGTGATGAAGGCCAAGGAGACAACAGTGTTCAGCAATTTAGGCCACTTGAGGATGACCATATAGAGCAGATGATTGAGGAATTACTCGATTATGGGTCAATTGAGCTCTGCTCTGCAATTCAAACATAGCTTCTAACCTGCTAGCTCTTTTCTTT
>Contig100133
CCAGTCGGCTCCCGACGCCGCTCGCCGCTCGCCCAGCCGCCCCCAACGCTGCTCGCCCGGTCGCCCCCGATGACGCTCGCTGCTCGCCCAGCCGCCCCCGACGTTGCTCGCCCAGTTGTCCCCGAAGCCGCTCGCCCAGCTGCCCTCCACGCCGCTCACCCAGTCACCCCCAACGCCGCTCGCCGAGCGATGGTTCTTTGTTAGCGGGGG
>Contig100134
GGTTCGACGCGAATCCCGCTAAGTAACAGTCTCCCACGGTTGTTGGAAAAGCTTTTCTCAGATTCTCTAGCTAGTGTAGTAAAGCCGTGTGGGCAAGGAACAGCAATCATAAGAGTCACCCTCTAACCTTTTGCTCTGGAATCAGCAAAGCTCATGCCAGTTCAGCAAAAAAGTTCACTGAAAGTTCAAAGAAACATTTAACTTCGACATCGAAACCGGATGAC
>Contig100135
CTCCATCTCTTGGTAAGCAGATCGACGGGCCCTATCAGTTTGGCGAGCAAGACGAATCTTTTTAAGTACATATTTCTTCTTTTCATGCTTATGCCTCACGAGAAGAGCAGACCCAAAGGAACCCTTTCCAATCTGCTCTAAAACTTCATACTGCTCCATTCCTTATCCTTAGCTCTTCCACTAATGGGAACTTCAGTTGATGCTTGAAGGTCGAGACGGTGGTGGGATTACGAAGAACAGAGTGTCGGGTCTTTCAAGAAAACGGAGAACCCAGAACACAAGCCTC
>Contig100136
CCGGCCCCGCCCCCGTACGCAAAATCCCGTCACCCGGTCAGGCGAAAACCGGCATCCGAACAGCGGCTTACATGTGTTCGCCCATCGCCAACTCATCATTAACATAACCACCAAGCGGCGGATGCGGCTGTGGCTGGGGCTGCAAAGCCATGTCGGGGCTGGACTGAAGGGCACCCCTCTGATGCGAGAACGCCTCCACCTCGTGGGGCTCTTGGTGCTCTTGCTGCGAGTCCATGAAGAATGTCAATTCGCTTCCTCCTGCTCTGTTCCAACCCATCATTCTTTGATAGTTGGACTCGTCGAA
>Contig100137
TCAATCGCCTTCTTTATTCTTTCCGCAGAAGCAGAGATTGGTTCCTCAATCAGTTCTCCCATGGTGCAAAGACAGCAGGGCATGGCGACCGCGTTCCCAAAATATCCGTCAGGCAATGGTGTTTTTAGCCTAGACCTGAAGTCAACAAGTAAAAGGAGCTTCGATTGTTGGTGAAGTTTCATCTTGAGGGCCACGCTTCGAGCCCGCCACACTAAGGCTGCAAGTGCTATGAAGCTGGTGTAGCTGCTCGTAACCTGTTGATTTTTTGTTGCCATTCTTTTGACGGTTGCCAGCTTCTCAGCATCGAAATGGAAAGACTTATATACAAGTTGTTGTTCCTCATATATTGCTGTCATGTTTGATACATCACTTATGTGAACAAATTCGTTGTAAGGACCGGTGATTTGAGGAGGCACCCTTGATTTTAAGATGGTTCTATCATGATAAGGGACGAGGGACAATGGCTTGCCTCTTGCTATTTCAGCC
>Contig100138
TGGTGCATCAGGTGGAGTTGTCGGCGATGAAGCGCTTGATGATGAGCATCAGGCGTTTCGAATCCTGCGAGTTGGGATCGATGGTGAAGAATCCATGTTGCAGCCCTTGGAACTCCACGTATTCCACCTTCTTTCCCCAAGCATTGAGCTTCGTCGCGTACTCCTCCGCCCTGTCTTTCAGAAGGTCGGCGCCGCCGACCACCACGAGGATGGGGTCCAGGTCGAGGGGTCGAAGGTCGAGGCTCGATGGCCCAAAGGGGTTCACCAACGGGTGGTCGGTCGTGTCTCCGGTCGGTACCGATAACCTCCAAAACCTGTCAATGAGTTCCAAATTGAGGAAAGCATCTTTAGGACCCTCGGCCTCCGACTTGGTCCACACAGTTCCCCCAAAGAACGGCGCTAAGAG
>Contig100139
TTGCCGATACCGAAACATTTCACGTCTCCAGATCAGACACCTTACATGTGCACCTCGCATACTCGGCGAGCATACCTCTCTGTGAAGCTCATGCACCAACCAGCAATGGATTTGGTCCTTGTGGCAAGTCCCAACGGCCCGCACCTTAGGCTCCTTAAGCAGTCGATGGCATTGGTGGTGTTCTCTCTCAGACCAATCGACCG
>Contig100140
GATAACATGGAACTCTTGTACATCTTACATGGTCAACAAGGTGGGGTTACCCATGTGTTATTTTCAAAAGATGGAAACTACTTGTATACTGGAGGACGAAAGGACCCTTTTATTATGTGCTGGGATGTTCGCAAGGCTGTTGATGTTGTCTACAAGTTGTATCGATCATCTGAAGATACCAACCAGCGGATATACTTTGATGTTGACCCTCTAGGGCGACATCTTGGTACAGGTGGTCAGGATGGTCTCGTTCATATATATGATCTCCAAACTGGGCAGTGGACTTCAGGCTTTCAGGCTGCATCAGATACAGTAAATGGTTTCTCTTTCCACCCATTTCTGCCAATGGCCGCTTCTTCTTCAGGGCACCGAAGATTTGAAGTTCCTGAGGACGATGATGCAGAATTTCATTTAAGGGGTGATGAGAATTGCGTCTCCATCTGGGGCTTTGCTTATGATTCCGCAA
>Contig100141
CAAACTACATTGATTTATTTTGCAGTTAGAGCAGGAGTCACGGCATGACTTCGCCGAAACATAGTTAAGCCTGCACGAGCTAGAATGACTCCCCAAGTCTGGACTGAAACTTTGGCCTGTTTTCTGCCTCAAAGAAAAGAGCTGATCATTTTCTTCGGCATGGTTCATCTTCAGATGCTTCCCCTCGCGGTTATGGCTGAGCCTGTGAGTTGAGTTCTTTCCAGGCTTGTTGTAGTAGACCACAAATTCACAATCCCTGACGCTTTGGTTGTCTCGGGACAGTGATCTCCTCCTTGACCTCTTTCCAGCTGGTGCCTCACTTTTCCTGGTGCTCCTTGGAGTCGACTTCTTCTCA
>Contig100142
AAGAGAGCAAACTTAGAGCATGTGAAATCAAGGAGATCAAAGAGTAGGGATTTTGGGGCTATGACGGTCGTGGATTCAGACTTCTATGATTTCGATAAGGACAGAGTAGAAAGGTGCTTTAAGAAAGGGCAAGTGTGGGCTGTCTACGACGACATCGACGGACAGCCAAGGCATTATGGTTTGGTAAATGAAGTTATATGCATTAATCCGTTTGAGGTTAGACTTAGTTGGCTAGATGTACACTATAGCATGGTCCAGGATCTAGTTGGACAGGAGCAATTGGGTTTTCATCTATCCTGTGGGAGATTTAAGGTTGCTCAAGAAACGATTGTGAAGACTCTGAATATATTCTCACATGTGGTTGATTGCGAAAGGGCTGCCCGGGAAAT
>Contig100143
AGCCAGTTCTCATCCATCACCTGCAACTCAAATTCCCGTCCGGCCTCGATCATCGTCGGTCGTCATCATCACCGTGAAATCAGTCAGGCGAACGGGACGGCGAGCATGGATGACGCGAACGCCGTCGACGTCGCCGGAGTTCCGGCTTCAAGTCTCAATCTTATCGACCTCTCGAGCTCCGATATCCGACGGTCGGTTTCCCTGCTCAAA
>Contig100144
AGCCAGTGTGCTTTTTTTCATCCTGGAGGAATAATCACGTGTACAGTCTGAGCCTGCTGGTGATTGGCTGGCGACATATGGGACAACTGGACAATCTTCCTTCGCATTCTCCGCAAGTCATGTGACCGCAACCAAATGCCATGTTCTTGGGATTTGTCAGGCAAACAGGGCACACCTGGTTCTGTTGGTCATCAGCTGTGGCTGAGAGGTTGGTAGGCATTCTGAGTATGCCATCACTGTGCGGAATTCCCCCTGGTGGAGGACGTGGAACTACCCTTTTAGCTTTGCCCCTGGCATGACCAAGCATTCCAAGCTCGAGGGTGG
>Contig100145
TCGTTTGATTAACCTGCTCAGATTATCTTATGGATGAACAATTTTGGACAACATTATACTTGTTTCCAGGATGATCACCAAGATACTTTTGCCATCTCTAAAAGGATCCTTGACAATTGCTTGAGGGTTGTTAAAAAATCACAAACTTGATGGAATGATGTGAAGGTAAATATAGTAAGACAGTTTGGGGTTAATGTCATCTTACTATAAGATCACTTCACAATCCTCCCTTGGAGCT
>Contig100146
AACTGTGGAAACAAAAAAAGCAAGTGCCACAACCCGGAGGAGGTGCTTCGGGTCATGACGAGGTCCGAGTTCTGCCTCCAAGCCCCAGGCGACTCTTTCACTAGGCGGTCGACCTTCGACGCTTTGCTGGCGGGCTGCATCCCGGTGTTTTCCTCGCGCCATACATGCTACACTCAGTACGCCTGGTTCCTTCCTCAGGACTGGAGATCCTACTCGGTCTTCATAGAAGCCG
>Contig100147
GCCTTGGCAAGTTGTTGATCTTCCTCCAACTGAGATTCGATGTGCTTCTCTTCCATGTTTGGAGCTTCAACAAGTTCATATTCTTCTTGGCCAATTTGTTCATCATCTTCAGATTCCACATAGGTAGGTGGTTCTTCCTCTGAGTGACCATCTTCATCAGCTTCAACCAACTTTTTCCCCTTTAGATCATCTTCTGAGAGAGAAAGTACGATCGCGTAGTCAATATCTTCTCTTTCTTGATCTGCCAATTCATCCTCA
>Contig100148
TCTGAATATTTTTAGCAATTTCATAGTGACTAGCGTAACTTGAAGGTGGAGAAACAAAGTTGACACCTTGAAAAGGTTGATGATGCATGGTGGGCAAACGTGCAGCAGCAGTTTGTGAAGTGAATGGTCTATGTGTTGGGTTTCTTGCTGCAAGAGGAGGCGCTGCAGGCCCTGACGTAGAGGCTTGCTCAACCTGGCCCAATGTATTACTAGGAATATTATTTCCCGTTCC
>Contig100149
TTGCTGGTTCTGGTTCCAACGGCCATACCATATGATGTAAAGATTGATGGGAGATGCAAGGACAGGACCCATGTGGTACTGAAGGTCCACAAGATCCGACGAGCCCTCGAAGTTCTTCTCCCCGCCGAGCTCTCCGCTCCGGTCCGACGACGACGCCATGGGAGAAAACCGCAAGAGAAAGGCACAGATCAAGAGAAACTCAATCCACCGGTTCTTCTGCATTTTTTCTTGCGTTTTT
>Contig100150
TCCTCCTTTCCTCTTTACTAGCTTCCATATATACACCTACATGCATATTTTTTCCTCAGAAATTTTCATATATCCATCGTTCTGCTGTAAACCCTAGTCTTTTTCTCCGTTCACATACAGAGAGGAAGCCCGGAAAGATCAAAGAAATCCAAAAATGCCTTCATCCCTACAACTACATCGAATCAACCCCTCCCATCCCACCACCGTGACCGCCGCCATCGCTGCGAACTTCCACAAGCAAATTAAAACAGTTGATGCTACAAGCCGAGCCGATGGGCTTCCTCA
>Contig100151
TTGGGGAGAAGCCTCGACTTCTTCACCATTCGATTCAGGTCAAGCGCTTCCCTCCCGCACCTGCTCCCCTCCCCTTGACTTCCCCGGTGATTCCCCACTCTTTCTGAATTCCTGGAGTTGGGTTCGTCTCATTCCCATCAAAAGTTGGGAGGATTTCACGCGTGGAGGTGGTCATCTCATTGGAGATCGCCCCTCTTCAAGAGAGCCTCTTTCTCGTTGATGGTATTGATGGCCACAGCTGCAGTCATCGGCCTGAGCGCTGGGAAGAGGCTGTTGAGCTCCCCATCCTCCTCCTCCTCCTCCTCCTTC
>Contig100152
ACCACCTAAAGAAAGAGGGGCTTGCTGCAGCGTTGATGGGCGCCGGACGGACGGTGGCCGGCGTCGGGTACTGCAAGTCAGCGACGGCAAGGTGGCGCGGGAGGTGCAGGCACGGGCGTTGGGTTGAGCAGCGAGAGGGCTCGCGGGCGTTGCGGGTCGCAGGCTGCTGCACAGCGATGCTCGCGGGTGCTGGTGCGCGGAGCAGGGGCGGATGTCGAGGCAGAGACCGGCGGAGGGCGATTTGCAGAGGTGGGTCGCGTACGGATCGGGAC
>Contig100153
ACATTTTAATTCTATTTACCAGAATCATGGACATTTGAACCCGTTCGCGTCTCTCGCATTTCTCCACTGCCATGGGCTTAGTATGCTTACTGTACAGTCGAATCAAATCAATCTCGTGGGACTTGGGTATCTGAGATCAAATTATGAGGATCCAGTGTCAACTGCTCTGCTAGAGTTCTAGCACGAATTAAGAACTGAAATATCTTTGCCGCATCCTCCTGTTCCAAAGCAGATCTCAAATTTGAGAGGAATTCCTTGTAAACAGTTTCCCAATACTCCGGACTTTGGAGAAAGCAAGGCTTGGACTTTTTCTTTTGTCTTTCTGCGTCTTGTTCCGCCATTGTCTGCATCAACCCATTCTCTGTCCTATTACTCATGACAACCTCGAGCTTTGAAGCCATTTCAG
>Contig100154
TCGTCCACAAACAGCACAGTCCTCCTATTACCCTTGACCCTCGCCTTCCTCGCCTCCTCCACCGCGTCCCTCACTTCCTTAACCCCACAAGTCACAGCAGACAGAGAAGTGAATCTATACACCGACCCCCTCGAAGAGGAATTCGTAATGGCCTTAGCTATGGAGGTCTTGCCGGTACCTGGAGGACCCCAGAGCACGATCGAGGGCAGGCGATCGGCCGCGATCGCCGAGCGCAGGAGCGAGCTCCCGCCCAGCAAATGCTCCTGCCCGACGACGTCGTCGACGGTCCGGGGC
>Contig100155
GCGAACTTGAGGGATCGAACGCCAACGCCGCCGCCGCCGCCCCCGCTGCAGCCTCTGCTGCTGCTGCTTCTGGACGATCCTGCTCCTCCTCTTCGTCGCCCTCCTCGCCGCCATAGCCGGCGCCGCCCTCTACGTCCTCTACCACCCCCACCGCCCCGCCTTCTCCCTCTCCTCCCTCCGCACCAACGCCCTCAACCTCACCACCGCCTCCGACGGCTCCGCCTCCCGCCTCACCACCCTCTTCAACCTCACCCTCATCTC
>Contig100156
TCGCAAGTTTACACATACCAACCTCACTTTAATCCGCTCACGAGGGTAGGAATCCGATCTTGGGCCAGCGCTCAGAGTTCCAGCCAATCTTACCTTTTATTTTACCCAGTGCCTCTCCAAACGTCATTTCTTGTCCGAGACTCTGAGGAAACTCTAGTCCGAGTCCGAGACTCTGACGAAACCTCAAAGTGACCCGGGCGGCTGGGTTCCACTTGAAATTGGCCCACCAGTCTTCGCTTCCACAGATCGAGAAGCCTCCCCTCGCGCCGTTCGAGTCCAACGGCAACTTTTTGAGACCAGGGCACTTCCCTACGCGAAATTCCATTCCTCGAGGGAGAGTGTGATCGCAAATACTCCTTAGATTTGGAAGATTTTCGATCGTTAGATATTTAAGACATGAGAATAATCCTAAAGTAGCAAATTCATCCCCGATTATTTTCTCCATCGAATTGCACTTGTGGACCCCC
>Contig100157
GGAGAGCACGGCTGTCCATTTGCCTGCAACTTCTGAGAAACCGGAGAGAATATTGCTCATTTGTACTCTAGCTGAGGGAGCAACAAAGGTTCTTCGCATTATCGATTCAAGTTACCATGTAAATCCATCCATTGAGAACCAGAAACATGAGCAAAGACAAGAAACCTTTTCTGAGTACCAGGAAAAGGTCTCAATTGATATACCTTATATTGGTATTTCTTTGATTAACTCTTCGCCACAGGAGTTGCTTTTTGCCTGTGCAAAGGGCATCAGGGTTCATTTGCTTCAGAGCATGGATCAACAGAAGGTTTCTTTGAAGGTCTTATCATTGCAAATAGACAACCAAGTTCGCGCTGCCACTTATCCTGTCATCTTGTCCTTCGATCGAGGATACAGAATTAGTTCGTCTAACCACGATGATGGTGCCCAGAAGAGTGA
>Contig100158
CGAGAAAGCTCTTGTTTCGATCCCTTTCTCAGTTCTCTCTAGTTTGTTTCGAGAAGGCTAATGATCAATTCACGGTCATCATCGGCGGTTTCAGTGCTGTGACTATGTCATTTACTGTAATTCCTGTTGGTCTGATGCCAAAACTAACTTTTTCTATCACATCTGAGCAATGAATAACCTGAAGAACAACACATCCAAGGGAGTAAGGA
>Contig100159
CCATTTTCGAGGCAGTAGCCCAGGAGAGTGACTAAATTACGATGGCGAATCTCCGACAAATATGATACCTCAGTGACAAATTCTGGTTGAAGCACACCTGTGCGCCTTTTGATGGCAACAACTGTTCCATCACGAAGTAAACCTTTGTAGACCAAACCGAAACTTCCATGTCCAATGAGATTGCTCTCATCGAACTGCCTAGTAGCTAGCTCCAACTCTTGCATTGTAAACTGCCTCGGTCCATGGGGCCAAGATAGCGGCGGAGCCACTCCTGAACCAGATCCACCTCCCCTGTTCCACTCAACTAATGCAGATGGATCAGAAGAACCCGTCTCAGAATTCCTGTTAGCTGAAGTGTTCAGCTTTGA
>Contig100160
GCCGCCGCACGAAAACGCCGCCGCCGCGTATCCTCCTCCGCCGCCGCTCCCTCCGTCCGGAACCCTAGACTCCCCCGCCGATTACCCGCCCCCGCCGCCCCCTCCGGAGTCGCAATCGTTCGATTACTACTACGGTGCGGTTAATCAGCAGCAGAATCCAGCGCACGGCGCTCCTCCAAACCCCAACGGCTCGCTCGGCAACGGCCACTTCC
>Contig100161
GCATTTTGATGACAGTTGCAATTTTGAACATCAGAAACGGGTTCCAAAGACCAAAGCTGTGGCTTTTGAGGTAAAAAACTTGTAGAGAAATGGATGGAGGAGGGAAAGGGGAGAAGAAGAAGGTGATGGTGGTCATAGATGAGAGTGATTCCAGTTACTATGCCCTCATGTGGGTGCTCAACAATCTCAAGGAATCGATCAGAAGTTC
>Contig100162
AATAGCCCAATGATTGAGCTGATAACATCTAATGCATAAAGGAGTCATTTCCTCCACTGCTTGATATGATTTGGCAGTCCTCAGGAGGTCTTCTAGCTCAGCTTCTGCTATCTCTGAGCATTTGTGGAGACCATGACCTTTAATTCCACAAAAGAGACAAGTTGCACTACATCCAGCACCCCCATCTAGTGAATTTGTTGGGATAATGTGCTTCAG
>Contig100163
TTCCCCTCGCGACGCCGCCGCTCGCAGCGACGTCGTGTTCACGATGGTGGGACACCCATCAGATGTTCGATCAATTGTCCTCGGCCCCTCTGGCGTTCTTTCCGGGTTGAACCCCGGAGGCGCGATCGTCGACACCACCAGCAGCCACCCTGCCCTCGCTCGCGAGATCTTCGACGCTGCCCGAGGCCGGGACTGCTGGGCGATCGATGCCC
>Contig100164
GAGCGCATCGGGGGCGAGGGAGAAGTAGACGAGGTCGCCGGACGCGAGGCCGAGGGACTGGAGGGAAGCGGCGGGGTCCGGCGACCGGAGCTCGTCGGTGCGGTTGAGGGAGAGGCGGAAGGAGGCGCCGGGAGGGGGCGGGGGGGAGAGGCGGCCGGCGAGGATGCGGCGGAGCTGGGGGAGGGAGCAGGGGTCGGGGACGTCGAGCTTGAGGGTGTCCTTGGATTCCAGAGACCGGAGCCGGAGCTTCATGACGACCGATCGATCGACCACC
>Contig100165
GTCACTTCAAAACCAGTGATCAAGATTCCAAAATTTTCCCAGGGAAAGTGCTGAAAAAATTCTTCTTTCTGCAATCAAAACATGGAAAAGAAAAGGGTTGATCTTGAATTCGTGCTCTGATCTTTTTCCGAGGAGAACTCAGTGGACGTTTTTAAGTGGCTGGGAGCTGGTCTTTGCTTGAAGGGAAAGGACGGAGGAACGGAGATGGAGGAGA
>Contig100166
GCCTCTGTGTACCACCTGCTCCTGGAATTATGGCAAGTCCTGTTTCAGGCAAGCCCAGAACCGCATCATCTCCACATATTCGAAGGTCACAGGATAGGGCCAATTCAAGTCCTCCCCCTAATGCTGCTCCCTCAATAACAGCAATAGTAGGAATATGTAGATCCTCCAATGAGGAGAATGTCAAACGTAGTAAATTCACAAAAAGCTGAACTTCA
>Contig100167
GCTGAACCATCTTGGGGGTTTTCCAAAAACAGGAGATTTATTTTGACATATTGAGCACAATGGAGGGGGGCCACTGGGCTTATTTCTGGACAGTGAGATTGCTCCTCTCAAATTTCCACCTATGTCCATATTATCCCTGTAGTCTGGCAGTTGAATCAGATCATCTTCATTGCTTCTAGCAAACTTACTTGGCATATCCTTGGTCATTAATGCCTGCACTGTGTCATTAGCTCTCTGAAAATTCTGTCCAAAATGAACAGAATCGTGACAATTAGAATTAA
>Contig100168
TGCACATGCACGAACAAATCCTTCCATCTCCTTATCGTTCACATAACAAGCAGTATCCTCAACGCATAAGATGCATTTCTCATTAGCATTTCCATTACCATCCCTAACGCGTACTCTTACTATTTCATCAGCAGCTCCCTCAGAAACACAGCATGGGATCCACGTCAAAGCCAATGGAAACCTATGTGCGTGACATACAG
>Contig100169
GTTTGTCTGTAATAGAACCCTGCCAAGTTACTCAAAGCTCAGATGAACCTTACAAAGCACACACGTGATGAGAAGGACTATTTCTCACCAGAGTAAGAGAGTTTTTCTAAGCTGATGCTACTAAAGAAAAATTATGTTGGACAAAGAAAAAACATCCTACATGTTAGTTTGATATATTATACGATTGTATTAGACTATGCATCATTTTTTCACTGTCAATGCCTATCACTTGAGGGCTTGAAGCCATCCTGCCCCTAGGTAAGCAAGACTGCATGTCACCTAAGCTAGGGAGATAGGTCATAAACTTTTAACCAGCAGTAAAACTTCATCATGTAACTTGCATCTTCAATGCCACATTGATCTAACTCATTTAGTTTTGGAGATCCAATATGTAGATGACAACAACAGCATCCATACCAGCTACAAATTGCTTGTGCAGCGATCTGTGAGTTATCATCTTGAGGTAGGTATGTAATACTTCACATATATCTTGTTCTCCACATGCATCAATAGATCTAAGGTGCCACCCCATCATGTCCCCACTTCACAAGCAGCCTTCAGGAATCAAATACAAAAGTTTGTGTCAGTACGACTGTTCCAAGACTCAAGGATCCTCCTCTACGTCTCAGCTTTAGGTCAGCGTGATAGGAAAGAAAATGAAAGCTTTAGGGTGTCGTTATATAATCTTTAGCAGAAGTACTTGAGTGCCTTCTACTCTTAAAAATTGGAC
>Contig100170
ACCTTCAAAAATACCGCCTGTATCTTAGAAGACTCTGCTCGTTGAATCGGACAGTCTTCTCCTAGTCAAGACTTTGAATGGACAACGACAGCCGCCATGGGAGGAGAGGTCTCTGTTCTCCGAAGCTGCCTCTTTGCATTGCCTTTTCCCTAATCTCACTCTAACCTATTGTCGACGCGAAGCAAATGTGGTAGCCGATTGGGCTGC
>Contig100171
TAGGCTCGAGAACAACCAAACGCCTTACATACCATCTCAAAATCCTGAGCAGCCAACCATTCCTCCATTTGCCCATCCAGAGTCCCTCCTACACAATGGCACAACCAGTGTGCAACAGCCTCTACCTCCTCCTTCATCCTCTCCACCTCTTGCGCCACCCCTCCCACCCATGACTTCATACCCAGCACCGCCTCAGTTCATGCAAGCTGCTGGACCAATGAATAATGGCATGCCATTCAACTACAGCTTGAGCCAACAGCCACAATCACTGCCGGGTTATCCAGTAGTTGGAACTTCAGTGTCTGGTGGATTACCACCATTCCCTACACCTCCAGCAAGCTCCTATCAGGGTTTCCCTGGTTCAGAAGTCGGTTTCTACAACCAGCCAACGTCCCTGCCAACAGCACCAATGTCTCGGCAATAGAGATTACAAGCCGAGTTTTTTGATTTCGAGGTGCAAGTGCTCAATTTCATTGTAGACTGCCAGAGTATCAAAAGTCCTCTCT
>Contig100172
CAAAATACCTTTTCTCTGTACATGTTTCTGAGCCTACCAGCCTCCTCATCCATGGGCTGATCAAGCTTTTGCTCCAAATCCCACATGCCGCCTCTGTTTTCAGCTTCATCGTCCATTTCAACCCTTGAATCCATCTACAACTTCCTTCAAAGGACTTTGCCCACTTCACCAGCTACTTATGCTATCTCCAAAGTAACCGTTCTAAATTTTACTGCTT
>Contig100173
TGGGCGTTCTTCAAATTGACCCCTTGCATTGGTTTCGACATACTCCAAGAAACTTCAGTCTCCTATCATGAAATAAACAATTTCCAGTTCAGATTTGTCTCTTGGATGACATTAAGCAATGTTATTGCAGAAGTTTGCTGAGAACATACTTATTTTTCCTGTGAAGGATGATGTACTTGAGCTCTCACATACAGACTGTGGCAGCTGGGTTTCT
>Contig100174
GTGCTGCCGGTGATAGCAGCGGTGCACTTGGATCCCCTGCTTTTTGACCACCCACACCACTTCAACCCTTGGCGATGGCAGAACAAATGCGCTTCTAACCCTCGAGGACAGTCGTCGTCTTCAACTTCGGCGTCTTCTTCAACATGCCCAAATGCAAATTATTTCTTGCCATTCGGCGGAGGACCGCGGCTCTGCGCGGGATCCGAGCTGGCTAAGCTCGAGATGGCGGTTTTCATCCACCATCTGGTACTCAACTTCAGCTGGGAGCTAGCCGAGCCCGATGAGGCCTTCGCCTTCCCATTCGTCGACTTCCCTAAAGGCTTGCCGATCAGAGTTCAGGGCCACACTTTGCTATAAACCCCTTCACCCCTCCCCTACCTCTCACCCAAAAAGAAAAAGAAAAAAAAGAATCAATAGA
>Contig100175
GCCTCCGCCGCGGCGGCCGCTGCCCCCGTCGCGGCCGGCGGCCTCAAGAGCAAGAAGCCCAAGAAGAAGAAGGCGGCCAACCCCGCGGCGGCCCTGGTGGCGGAGCGGCGGCGGAGGTGGTGGCGGCTCTGCCGGGACGACGGCGGGAAGCCGGCGTCCCTCGGGGAGTTCCTCGAGATGGAGCGGCGGTTCGGGGACGGCGCATTCTACGACGGCGCGCCGCGGTCGGAGCTCGACGGGATGGCGGACGGCAGCAACCAGCCGAGGAACGGGAGGGTCCTGTTCGCCGACGGCCGGGTCCTGCCGCCGGCGGTGGACGTCGGCGACGGGACGCCGTCGGCCGACGGCGGGGCTCTGTGCCGATTCCCGGTGTCACTCACTGGTCTCTGTTCTTGATTCTTGTCGTCATTAGTGATTGATCATTCTTTGTAAGCTTTGTCATTTAGGA
>Contig100176
GTTCCTCATCTTCAGCTGCATCGCCTGCTTCTTCGACGTCGTAGCATGCAAAAACACCTTGATGTTTCCAATCAACATGGTGACCAAGAGAAGGCCACTAGTCAGAACAATAATGTTGAAGACAACTTCTAGCCATTCTGTCGTGCTTTCCAAGTTCCCGAAAGTGCTCAGAGTCATTAAGCCCCAAAAGATGGGGAACAAGATCTTCTCCAAGCGACTGTCGTTGGTGACAAGTTGGACGGTCCACTTATAAGCACCGTAGTCATAGTTCTCGGAGGAGTCCAAGCACATGGACCGGGCCTGCCGGTTCTCACCCCAGGCAAGTCTGGCTCCATCTCGGACCATGCCGGTGGTTCCATAGTAGATTGGCTCTTTGCATGCCAGCACTCTTGGGAAGCACCCATTCGTTGATCTACAATGCTCCCTCAGGCATTTTGCTGCTCTTTGGATCCCTAGTAAGTACCAGCATGCTCCCGCTGCATGGGATGCAACAAAATAGGCGATCATGTTGAGAGCAATCCCCCACCAAACAGTGCCAAAGATGTAGCCAGACAAGTTTTGCATGCGGCGGAGGAGGCAAACGAAGTGGTAGATCTTGGGGAGGTATTGGAAGAGGAACATTATCAACAGCACTGTCATCACTCTAGTTGTTTCCCCTCTCTCCAGCTGAGATGGAATTGCAACCCACAGCACCACCTGGGGAAGAGGGAGGATGACGAAGAGGTCGAAGAGCAAACCCTTCCGGGCCTTCAAGTACCGGAGAGCCACCGCGCCCGAGCCCGTGTCGTGGAGCTTGCCTCTGCCTCCCCCGCGCCCCGAGCCAAAA
>Contig100177
CCTAGCTCTGCCTCTGCCGTCGCGACACGAAGCCCGCCGGACGCCGAACCTCTTCACCTGCCGCGCCGCAGCCTCTGCAACTTCCATCCGCGAAGACCCCCGCACCCACCGCCGCTCCGCCAGCATCCCGATCGGCCACCGACGTTGCCTGCCGAACGCTGCAGTCTTGCCACACCGACGCCGCCTGGAAGCCGAGGCCAGCCGCGGCCACCTCGCTCGAAGCCCCGCGTTGTCCGCCCGAGCTCTCCCGTTCGTGCCGCGCCGACCCACGATTTCGG
>Contig100178
AGAAAATGACATCACGGTTGGCTGTTGGACCAATTTGTTTGCCTTTCCACCTAAGTACGTAAGGAAAGCAATCATGGGCTGGATCATGCTTAAGCTTTGGTCGCCCAATATTTAAGTGGTAATAACTCCAACACTGGAGAAGGGTCAAACATCCACTGATAGTACTCTGAGAAGCAAGAGAAGCATTCCCCAGTGCTCTGTACAAGAAAGCCAGTGCTGCTGCACCCCAAGCATATTTT
>Contig100179
CACCCCAACATCTTCAAACGAGTCAAATGCATCTCCGCCAATATCCCACATCTTGGTCTCTCCTTCTGCGTATTGTGGGCTTTTTCTTGATAGAAGACGAAGGTTGCTATGAATAAAAACCAAATCTTCTGCACGTTTTGGGGTCATTATATTTCTTCTCACTGAGTGCACAAATGAGTAAGTACTCCAATTTCTCTCAGCACATGATGAAGAAGAAGGTTGTGCAAGAAGCTTTAAGGCTATGCTTTGAAGCATCGGTGCACATGCACCATGATTAACCCACCAAGCCTTAGGATCCATAGAATATCGATTTTGAATGGAATCAAAATCTCTAAAATCCCCATTTTTACTCGCAAAATCTACATACTCCAAATTCACCTTGTTGCGCTCATCCAAGTTAGGAAAGTATTTCTTGAAGCATTTCAGTCTTTCTTGGTTGATCTCC
>Contig100180
CGCCTTCGAAAACTGGAAGACCGCGGCGAGTCCACTGGGGTAAGGGAGCTGCCAGGCGAAACCCATGAGATGCAGCGAGAGGGAGGATAGACTGTACTACATCTTCGTTTTCGATCTGGTGGATGGAGCAGGTACTGTAGACGACTCTTTCAACAGCTGGAAAAGTTAATGCATGTGACAGGGCCTTCTTCTGAAAAGCTGCAAGTTTACTGAGCCTCGCTATTTCTGTACCATCAGCTGCAAGACCGGTCGTGTAAGAAGGAAGCAGATGATCCAATCTCTCAGCAGACGTCCCAGATCCTGAGCAGGACGGATCTAAAAGAATTGCTCGGACCTTGTTGTATGGGTGAACGCTTGGGGTCAAATTTAAAAAATCTCCATGGACCACATGGATGTTGGAAGCGCCAGACAGCCTGATAGTATCTTCTAGACGGTGAACTCTCTGCTTATTGAGTTCGCAAGCTATTATCTTTCCTTTATCCCTCATGAGAGCAGCCAAATGGACAGTTTTGTTTCCAGGTGCAGAACAAGCATCAAGAACCACCCAGCCTGGCTCAGGACAAAGGGCTGCTGCAACCATACAGCTTGCTTTACCTTGCAAAAAGACATTTCCGT
>Contig100181
ACCGGATCTGCATCGCCGTTTTTACCAGGGAAGACTTCACACAGAATTCGGGGGTACTTGCTCGAGGGTAGTAAACCACCTCGAAAGGATGCCCATTTGCCGCCAGTGAGGCTGCTTCAACAACCGCCTCTGGCGTGACCCGTTTCTTGCCCATCAAACTTCCATTTCCGCTCATGCAGTTCCCATGCCCGTTGGTGATCAATTTGTTCTCGTCCTCTGTCAAGAACGCAGAGAACCCACCATAAGGCACCGCACAGTTCCCGCCGACTGGGTTCCAACCAGATGAGGACTCCGGTCCGCTGCCAATCCCTCTTTTAGCCCGGCGAATCCCGACGCAGAGATCCCCATTCTCTGCCCTCATGAACACTATCGAGTCCCCAGCCACAAGCTTCTTGTG
>Contig100182
ATCAAGGAGCAGCGATTTTAGCTCACGGTCCATCTGCCATGTCTACAGCTGTGGGCAGAATCCATTCTCCGAGATGGAAATGTTTGAGCTTGAAACCGTCATGTCTTCTCCATATTCGTAGCTTCCGTTTTCCAGGTAAATGTCCCATTATCTGCTGTCAAAAGACATCTCGGTGGGAACCTTTGCCACATACTTACTCACCAAGAGAGGATGGAGATAACCTTTTCACCAAAACCACCGACTTATTTGAAAACTTGAGCTCTGAGAACGCGTCTGAGGCACTGGAAGTGAAAAAGGTGGAGGAGCTTTCTGGCACGAATAATCAAACTTTGTTAAAGACTATGTTTTTCAGATGGCCAATGTGGCTTCTGGGTCCTTCTGTCCTCCTTATGACAGGCATGATGCCAACGTTATGGCTGCCGATATCTTCAGTCTTCCAAGGCCCTAATATCGCCAGCTTGCTTTCATTGGTTGGGCTGGATTGCATCTTTAACCTGGGTGCCACACTATTTTTCCTGATGGCCGATTCTTGTGCCCGGCCAATGAAATTGGTGCAGGAGCGCTACAGCAAGGTTCCTTTTAGCTATCAATTCTGGAATGTGGTTGCTGCGATAGTGGGAGTTATTGTTCCCTTTATGATACTCTT
>Contig100183
ACTGGTAACAGGATTCGATGACTTCACCTTGAATGGTGAGCTTCTGATGAAGATACATGGGGGAAAACGAGTTTGTTGGAATTTGATCACAGGTCATGAAGCAAATCTTCAATCATCGATGGCATGCGATTTGGTCACTGTCGTAGAGAGCCTCGTTTCAGTTTAGATATGTCTCGGTTGCTGCTACATTATTGGTATGAAAGATTGATTGTACAAATCGAAAGTTACCTCTGAATTGAGAAGAAATGGTTCT
>Contig100184
TCCATACAACCGGTGAAGTATCTTAGATTTTTTCAAGCAGATGTTTCGCGTAAAGTTTTGAGCCATCAGTAATTTAGTATAGTTCTCGCTTCTTGCATTGCATCGCATAAGTAATGATTAGTTGCATATATTAGGTCCCTGCAATAAGTTAGGATTCGAGCTTGAAACGTCGGATTCAACATCCTTGAGCACGAATCCAACCGAGACGGCTTCGGCCCACCCCAAATCTAAGGTTTGCCTGAGCCCCACGACACCGTCGCGGTGATAATGAGCTGAGGTCGCATAGGGATTGTCGGAGGTTGTGGTGTGGCGTTGGAGGTTTGGGTGGCGATGAGTGAGCACCTAGCCAAGTGAGTCCCTGCGAAGAAGACGATGAACAGTACGAGGATCTCTGGGTTGGAAGGGAAAGTGAGATTTGTCAATTAGCATGTGAAGAGACACCACCATTACATACTCGAGACTTTCCCGATATAAAGCCTCCCTATTCTCCAGATAAGAATCAGAGGAAAAAATAACCCTTATGGGC
>Contig100185
GGCCCTCTCTCTCTCTCTCTCCATCGACCTTTCGTTTTGGTGTTCGAAATTCCTGCACGTTCCCACATTTTCTCTCTCTCTTTCGGTCTTCTGTTTTCTCGGCGTGAATCTTCTTCTTCCATCCCCTCCCGGGTCTTCCGGAGCTCTGTCAATGGCGAACCAAGATCTGGCCTCCCCTCTCCTCTCCCCTCGGCGCCACCCGTCCGATCCCCCGCACTCCATCGTCACCATCCACCACGACAACGGACCCCCGTCAAAGCAGAACCTTCGGAAGCCAAAACCCAGAACCCAGAACCACCAGAACCACCGCCATAACAACGGCAACGGTGATAATCA
>Contig100186
CCACCAGGCTCAGCCCCACCACCCCGTACGCCTCGTCCACCGCCAGCCCGTTCCCCACGTCCGCCGCCACCGGCACCGCCGCCCCGCCCAGCACCGGGGACAGCTCCACCGTGGTCCGCCTCTCCTGGAAGAGAAACGGCAGCGACGCCGGCGGGGTTATCGCCTGCTTCCGGTACGAGACGAAGGCCGAGAGGCGGTCGTAGTAGATGGAGACCCGCGGGCTGGGGTTCCTGATGAGGAGCGTGAACTGCATGGTGGTGGAGATGACGGGCGGCGACGTGGCGTTGAGTTCGTACACGGCGGCCCCGATGACGGAGAACTGTGGCCGCTGGGGGCGGTAGATGAGGAAGACGATGAGGGCTGTGACGCCGGCGAGGAGGAGGAAGATGGTGATGGCCGCGAGCGCGGACCGACGTAGAGAGGAGGAATCGCCTTTCTTGTCATTAGCCATATTGGGATGGGGGAGGGGATGGTTTGCGAGGTTCTTGCGGGTCGTGTTGCTCTTCTTCTGTTCCGGAAACAGGCGGTGAAGAACTTATGG
>Contig100187
CAAATCCATCTCTTGTTTTTTTTTGGGGTTAAGTGCAAATCCATCTCTTGTTTTTTTTTTTTTTTGGCAAATCCATCTCTTGTTGATCCCCAGCAATGACAACAATCTTCACGCTGAAATCAAAGTTGATGCTACTCGCCGCAGTGGCTGTTCTCTGCATCTGTAAGTTCAGTTTGTCCTTTGACGTCCACAAATTCTCCTCCTCTTGCTTCTTTTTTTGTCGATTGCATTCTGATTTTCCTCAAGTGTGCTCCTGTCAAGGTGGAGATGCGGATTCTTCTTTTTAGTCTTTGTATTTGCGTCTTCTGGATATGCTTCTCGTGCTTCTGGTGTTTATTCTATGCCTGGACTTATTCAATGATCTTCCCCTAATCTGTGCGCAGATGGAGAAAAGCCCATCGCTTTGGCTGATCCCATAACAGTTGATGTCGAAAACCACTCTGACAAGGAGCTTTACCCGAGATTGATTTATGTTGATGGCAGTGCCAGTGCTCCAAGCGTCAATTACCATCCGATACCACTGAAAGGCAGCGGTCGAAAATATATCGAACTTGACATGCCTTGGTCTCTCTTTTTT
>Contig100188
CCAATGTCCCCGACGAATCACTTCCAATGAAGCCATGAACAAATCTAGCAAACGCGATTCAATGACTCCCCCTCGGAACTGCAGAACTGTCTTTACCCAAGCAAGCCTCAGAACCATGTTCAAAGCGATGGAAATGAAATAAATGCATCTGTTCTTGAGGATTAGATCATCTCTGAGCCAAGGGTTCTTGGATCTTCGGTTGAGGACGCCCCAATCTTTGATGAAATCCCAATAAAGCTGATAAAACATTGCCACAGTTGAGGTCACCAAGACTACTATCAGCCATGGCGTCCCCTTCTGATGGTCGTATGTGATCCTCACTCCGGCTGCCACCATGGCTGAGACGTACTTCCCCATGTTTGCCAGATGGTTCGCATCGCCCTCGTCAAACCATCTTCTCACACACTGCATGGCACGCCAGTAGTACGGTGAGAATGAGATCACATAAGCGAGTTCTCTATAAAATTGCCCCGATTTGCAGGTCTCATATTGGTGTGTTTTGAAGCTTCCGGCAAGAAAGTGGCAGGCTGTCGTCTCCATGTGCCTCAGCAATGGAATCTGACTGGTTAGTTGGTCAGCCATGAAAAAGT
>Contig100189
AGTTCCTGCAAAGAGTACTGAATGCGACTAAAGCTAGATCCAGCCTGGCCTGATTGTGATAATCTACATAATATTTGGCATATCTCAAGTGAAGAGGTTTGAATTTTCATCAAAGATGTTTTGCTCTGCAGGACACTGCAAATCTTGCTCATCCTCGGTGACCAATTTTCCAAAAATTCCCTTGACATATTAACAGCCATGTCCAGCTCTTCAAACTCTTTATATAGGATTTCATCCAAGATTGGCGTTGTGTGTTCAACCACGTCATCAAGCAGGGGTTTTAGCAACTTTAATACCTCAGTTGTTTTTCCATAAATCTGTTGAAGATGCTGGGACTTTCTTGTCTGACACATAACCAGATGAATAAACCGAGAAATGCTGTTAATAAGACAGCTTAC
>Contig100190
TTCGAATACCCTGGATCAGTTGGGGCTGGTCCCCGGCAGGTGGCGACCGAACAGGGACCTCAGGAGGCAATACTCAAAGAGCTGAGCAGACACGAACCACGCAATCAGCAGGCAATAAGCATGGAGCTCAGCAGTGACGAATCATGCTGCTCAACTGGCAATAATCAAGCACGTGACCAGGCAGGAATCACGCAGCTCAGCTGGCAATTGTCATGCAGATGAGCCGGCAGGAATCACGCAGCTCAGCAGGCCCTG
>Contig100191
CGAACACCTAAAAGAGCTTGTGATCTCTTGATAAAACTCATTCTGTGAATAGCATTACAATTATTCTAGTCTCAAGAAGAGAATGAATCCTTTGGGACTGATCTCCCCAAGTTATAATGTACAAAGACCTTCTAAAATTCGCATAATTAATGAAGAAAATCTTGCGGATGAACTTACCTTCACAAATGGCCAAGGTCTGTCTTCGACACGAGTGCTGCCTCTACCTGTATACCCTGCCCAAAATGAGCAGGGAAAAGCAAGTGGATAGACAAATAGCATAGAGATTTCCACTCGAATCTTCAGCTATGAAGCTTTAGAAAATGTCAGACCAAAAGAAAAAGCTTTATAAAAAGACGTTATTTGTACTATATATCTAAAGCCGCTGATGGACATGACAGGACTTAAAAACTTGTAATCCAGTGATGTGTTAGTGAAGAAAAGTTGAAATCCATTACGATAAGGGAGGATAAGGGAGGATAAAGGAGTAAAATAGGCCACAAAACAGGATATTATGATGAAAACAGCCTTTTCATAAAATCAGCCTTTTCCTTTGTTTCTCTTGTACCCTATCAAAGAAATCC
>Contig100192
CAGATGCTCCAACTCGCTGGAAGGGGATATGTCAAGGAGGAGAAGGATTTAATGCATCCAACTGCAGTAGGAAGATCATCGGCGCACGTTGGTACATCAAAGGGTATGAAGCTGAATTTGGCAAGCTCAACATGACCGAGGGAGTCGAATTCTTGTCTCCCCGAGATGCTGTTGGCCATGGCACACACACATCATCAACTGCTGCTGGATCATTGGTGGAAGATGCAAGTTTTGCTGGACTAGCTCAAGGACTGGCTAGAGGGGGTGCTCCTGCAGCTTGGCTGGCCGTCTATAAAATCTGTTGGTCCACTGGTGGATGCAGTTCAGCTGATCTTCTCGCAGCATTTGATGATGCAATTTCTGATGGTGTAGATGTTATTTCACTATCTCTTGGCGCACCTCCTCCACTCCCTAGTTATGTCGATGATACCTTGGCAATAGGTTCCTTCCATGCTGTAGCTAAAGGAATCACAGTGGTGTGCTCAGGTGGAAACTCAGGTCCTTACCCACAAACCGTCATAAATACTGCTCCGTGGATCATAACTGTCGCTGCCAGCACAATTGATAGAGCCTTTCCTACTGCAATCACAATGGGAAACAATCAGACTTTTGTGGGTCAGGCTTTCTATACAAGGGGGCGCAGGGACAGGTATTACCCTATCGTGTATGGAGAAGATATTGTATCTACGAACTCTGATGAAGATAGTGCAAGGAGTTGCGAGGTTGGATCACTAAATGCTACTTTAGCCAGAGGAAAAGTGGTTCTCTGCTTCCAATCTCGATCTCAGAGGTCAGCCGCTGTTGCCATAAGCACTGTCACTGCAGTTAAGGGCGCTGGATTGATCTTTGCACATTTTCCGT
>Contig100193
ATTGCCTCCAAGGTATTGCTGAAAACTTACATAGCAGCTGGCAGAACGGCTCCGGAGATTCGTGAAATGCTGGAAAGAGATGACATAACAATGGATGACGAGCTCCGTAATTTGTGCGAAAAGGTGGCTCATGACTCCTGTGCCGGGAGCATTACTGTGGGCACGCGTCGGTTTGACGTACACAATTAGACAATCTTTGCACAATTCAAAGTTCAC
>Contig100194
GTGTATTCTTGGGGTTCTCCTGCAGCATGCTTATAAAACAAGCTAAGGCTGCTATGAGTGTGGAGATTAATGTCTCTCACAGAATCTACATTCATGGAAAGGGCAGATGCTACATGCTCAATCACGGCTTCGGCGATAAACGTCCCTTGAACATCTCCTGGAGCCCTCATTGCTGACTTACTTGTATGGTTTGTTTTGCATACCTTTATATCAAATGATAGAGCACCCCAGTCATACTTTTTTAAAGCACCAACAATATTCATTGGCATCACTGGACTTATATCAGCAGTAGTTCCTCCGTTTATTAA
>Contig100195
ACAAGTGCTATGATGGTTACGATGTGGCAAAAAATTCCCGAATTCTTCAACTAGCGAATTCTCATTACCAAGACCTCATGGCCAGGCATGCATGTTAGTGGATTTCTTCTGTTTCTTCTTCCTGCGCTTTGCTTCTCTCGGGTCCGTCCTTTCTTCCAGTCGTTTGGAAAGTTGTGAGCGAATTTCCAGCAACTTCACTTTGGCATCTTGAAAGAGTGCATCTGATCTTAAGGCCATCAATTGCTTAAGATGGTCCATTGCTGCAAGATTAAATCCAATCGTGTCCTTACATTCCTTGACTTTCTTGTGAAGAATGTCCTTTAGTGTAGTCAACAAAGGCCTGGCAGCCGGGGTTGAAACTAATTGATTGTAATGTGTCTGTAAAAGCACTGTAGCAATCCTTGAAACAAGCTCAACCTTATCAGGGTATGTTGTCCAATCCTTCAGGTAAGATAGGAGCTTCAAAGCATCTGAGAAAGGTAAAGCCAGTAATGTCTGCTCAAGGTCATTAGTTTGAACGTTCGAAAGAGCACGAAGAATAAAGTCAGAGGGAGAAAGCCCCAGCATCACGTAATTTGGTTGGAATTCTGC
>Contig100196
GAAAGCCCACTGCATCCTTCTTGAACCGGTGGGGGGATGGTGCAGGGGGGAGTATCTTTTTCAGGTCCGAAATTGTAATGCTTCCTGGGTTTCTGTCTCTGCTCTGTGATGTGGGTTGTGAGGACTTCTTGAAGATGAGAAGTGGGATCAGTACCCTCTCTTGAGCTTCCAAGGGGGTTTCAGCCATTTAAGAGTCAAGCTTCTTGCCCTAATGGAGAAATTTTTGTGACCCATAATGGATCCTCAGGCTTTCATCAGGTTATCAATTGGCTCACTGGGATTGAGGATCCCTGGATCAACTCTAAACTCTGTCAAATCTGGGATCCAACCATTCGCTTCTTCATGTCTGTGTGAGATTCGTCTCCGAGGTTTCCCTGCACAGACACT
>Contig100197
AATCTGTAGAATTAACTGATTCCATCTTATGTTGGTCACAGATGCCATCTTGAGGTAAGACCTGATTCTTCTCGGGTCTGCAACAAATTAATGAGCCAGGGGTTCCTTTATCTGCAGTTTGCAACCAGGCGGTTTCTAACCTCTGCTCTCTGATAATGGACTCTATTCTCTGCATTGGAACCTCCTGCCTCTTTTCATTTGTACCATTAGTCTCTTCAACCATTAACTCTGATGAACATTTGATCCCATCCACCAACTGACAGTCTTTAGAATCATCCTGCAATCCCACTTTTAACTTGT
>Contig100198
TGGAGTAACGGTTCTTAATAATTTGGCTCAAATTGGAGCTGCATTAGGCGTTGATGATACAACAGTGCTGCTGTGTGTCTTCAGCTTCTTCAATTTTTTGGGACGTCTGGGATCAGGTGTAGTTTCTGAATACTTCGTCAGGTCTAAAGCCCTTCCTCGGACAATTTGGATGACATTTGCTCAAATAATCATGATTGCGACATTCCTTCTGTATGCGTCAGCCCTCAACGGTACTCTATATGC
>Contig100199
TGACTGTTAGCACTAGAACAGTTGCAAGGGCTTAGTGTAGGGCTTTGGACTCCCAACTTTTGGGAAACTTTTCCAACTTGTCCTACAGAGAGACAAGCATCAAACGATTTGTCTAACTATGTATTAGTGATCCATGCCTAAGACTAGTTTCCGAATGTATCCTATAAAATGTACAGAATATAAGAGATGGATATGTCAATTTGAGCTAGATACAT
>Contig100200
AAATTCTAGGCCGACATGATCATATCATCAACTTGTGGCTCTGCCCTCTTCAAGTACTTGAGCGAACTCCTCTAGATACTTGTGCTGCAGCTCCACATTGCCGAATATCTCCCTCATGGCCCATGCGTTTGCCCTCACCTCCTCTCCCTCCGGCTCCACCATGACCCGCCTTATCGTCTTGGCTACCGAGTCGCCCGTGAACGACCCGTCTCGGTCATTTCTTGGTACCTCTGACCCGACCCGCCTTATCGTC
>Contig100201
CTCCTCCCACGCCATCTCCCCCTTCGACTGCTTCGCGTCGCCCCAGGCCCACCCCGTGATCGCCAACGTCGTCGAGGGCGTCAAGCACCCCTTCCTCTACTCCCTCTCCGACTTCGGGTCGCTCCCCGACAAGCCCCACAAGAACATCGTCCGGACGCTCAAGGGCAAGGCCTTCCGGCGGCCCGACATATCGGTGACCGTCCAGGAGCTCCTGGAGGGGTTCCGGAGCGAGGGCAGAGATGGGATTTTCGTGGACGTGGGCGCCAATGTCGGGATGGCCAGCTTCGCCGCCGCGGCGA
>Contig100202
AAAAGATGAACAAACAATATTTCCGAAACACGGGGGTAAACTTCTGCAGATAGATAATTTTCGTTAATCGACAGTCCTCTCATGGATCATGCTCGGAGTAACATTGGAAGAGCTTCGCCATCTGATCTAGCAAGGGTCGGCGATGTGCCTCCTCGATGCACCAGGTCATCAGCCGCACGCCTTCTCTTGGCAGAGGCAGAGACCCCACAATACCAGCGGGTATGGTGCTTGATCCTTGTACAGGAACAATGTGCGCCGGAGGCCCCCAACCATAGTCGACCTGGTTGAACCCAAGCCGACCCC
>Contig100203
TCGGAGGATAACCTGTTTGCCGGCGCAATCAGTAAAGTTGGAGGGAATAGCGCGAATTTGAATGTGAGCGGACGGGGTATGGAAACAATGTACAGATTGAATGTTGGGGGATCTCGGATCAATCCCAGTGAAGATCCGGATCTCCAGAGGACATGGGAGGTCGATACCGGCTACATGACCAACGTCGACGCCGGCTCTCAAATCAGAAACAATTCGAACATTACTTATGCATCGTCCAACGACTCGTCGGTAGCTCC
>Contig100204
ATAAATCGTCATTTTAACAGTTTAGCCTCTTGTGCAGGTTTTGGTAAACAACAAGACAGCTAGCGCTAGTGAAATTGTTGCCTCTGCTCTTCATGACAACTGTAGGGCTGTTCTTGTGGGAGAAAGGACTTTTGGCAAGGGTCTGATCCAATCCGTTTTTGAACTTGATGATGGTTCTGGTGTTGTCGTCACTATTGGGAAGTATGCGACCCCAAATCACATGGACATAAATGGCAATGGAATAGAGCCAGATTATCGAAGTCTCCCTGCTTGGAATGAGGTCAACAAGCACATTTCTCAGTGTAAAATGCTTAGACAAGGATAAGCACGTGTGCCGGCTGCCCTTCAACTTCCTTTGTCGGCCTTCACCGGAATACAACATGCGACTGTTCCATAAAGGATATCACAAGTTATCTTTTATCAGCTGCATCAGGTGGATCATGGCTTTGGAGTGTGTTAGGGAGATTATCGATTGACCTGATTGCATTGGACCGTGAAAGGGGGACTTGTTTGCATCGGAGGAGG
>Contig100205
TGTAAAACTAGCCCCGGCTTTGAATACAAAGCATGACCGTTCAAGGAAGCATAGGCCACAAATCTGTTCCCACTCTGGAACTCCAACTCAGAAGCATTGACCCAAGTTCCACTGCTGTGCTGTGAGAAATAGACCTCCCACAGCTCACCAGTGAAATTGCTGATCCTCAAGGTCACATGCTCCCAATCACCAACATGTTCACCTATCTTCCCCAATGGGATGGTGATCAACTCGAGCTTTGCCCTAGCCGGGCCATTGAAAGGGTAGAACAGCCATAGCGCTATGTCCGTGAACGTTGCACCATACATGGGTTTAACGTGTGCATAAGCTTGGAAGCTCTGTAAGTCTCCCTTCTTTACTCTCTCTTTGGCTGCTTGGTCCTTCGGGAGGTCCAGCCAGTAGGCACCGTCATTTGAGCCGCCTAGTGGGAGGTTTGAACCGTTGAGTTTGACTGCAACCGGGTTTGACTCATCTCCCTTTTTGTATAACAGAGCCCCGTTGCTGAAAAACCAGTTGACTGAAGACGGCAAGTAGGTTTCGTCAGGATGGAAGTACACAAACGGAGAGTAAGCTTGAAATAGTGCCTGAAGTTGGCTAATGTTAGGCATGGAGGATGTATAGTTGGGGTTATTGTTCTTCAAACATGACAGAGCAGGAGAGGTATCATTCGCACCATTTTGGGCTAGGAAAGTACCAACAGATACGCCCAAAGCTTGTATTCCTCTATTTGCCGGACTCAAG
>Contig100206
CCCCCCCGCCGCTGCCCCATGGCGAAGCTCTGCCTCCACGCCCTCCTCGCCCTCCTCCTCCTCCGCCTCGCCCTCTCCGCAGATCCGCCCCAGATCCCGCCGTCCCCTTCACCCGAGCTCGCCGACGGCGCCCCCCCGCCGGCCTCCGGAGCTCCCCTGAGCTCCCCCCCGTCCGTCGGCTCCCCCGCCGCCTCCGACACCTCGTCCCCGCCGTCGCCTCCCCCGTCGGGCTCGCCCCCCGCCCCCACTCC
>Contig100207
AAAGATGCAATTTTCAATTACCGTAGGAAGTATCTTCCAACTCAACAGGTTGCATACCACACTCCGCCTCGTTTTCCAGTAGATGTAATAGAAGACATACGTAAAGGAGCATCACTGTTGTTTAAACGGCTGGGGCTACGTGACTTTGCCAGAATTGATGGATGGTTTTTGCCTTCTAAGCATTTATCATCTTCTAAGGAAGTATTTGGCGCGACTGATTATGGTACAATAGTTTT
>Contig100208
AATTTTGAAGAATTCATGCTATCAACTAGAACCTCTCACAATCGATCTCAGTTGCCAAATCCATGAGTACATGATGCCGAATGCACAATATATGGATATCATCATCAGGGGCACAAAAGGAAGCTTATTGCCAAGAATGTAAGGATGCAAGAACTGACCCCATAACTCGACAAGTAAAATACCAAACAAATAACACTTTGTGATCCAACCAATAGTAAACCCTCCTTTCTTGGCCAGACCCGAGCTCCTCTTCTCTCCAGATTCATCTCCTGTTCTTGACTCAGAAGCAGTTGCTTTCGCCTGGGTATCAT
>Contig100209
AAAGATGTGTCTCGTCACTCCAATCTTCATCAGAAGGTCAGTGCAATGATGGCGGGCATGATGGTAAATGATGAGCTGTCCGTTGCTTGTAGAGACAGCATCACATGCAAATTTCTTCTTTCTTTTCTTCTTTTTCCTCTCTCAAGCTAGACAATAACATTAAAATGGACGAGCTTCATAATGTTTTCTTTCTCACAGCGCACGACCAGGGGACTGCATGTGGAGACAAAAGAGAGGCAGAGAAGAAGGAAA
>Contig100210
CAGAAAAGAAACCAGAGAGGAGAAGACGCGATGATGACGACGATGATGATGAAGCTCAAGTTCTCGTGCATCTTCTTGTCGCTTGCGCTCCTCGTGCTGCTTGCTCCATCTGCCGAGTGCAGGTGCGACAGCACGACCGAAACCCAGTTCCCTGATCTCGAGAAATCTTACGGTAGCGCTAAGCACCAAGCTCTCAAGTACAAGCTGGCGGCCATCTTCTCCATCCTCGCCGCCAGCTTCCTCGGCGTATCGCTTCCTATTCTAGGGAAGAAGCTCCCCTCCCTCCACCCCGACAACCCCATCTTCTTCCTCGTCAAGTCCTTCGCCGCCGGCGTCATCCTCTCCACGGCCTTCGTCCACATCCTCCCCGACGCCTTCGCCAGCCTCGCCAGCCCCGCCCTCGCCGACACCCCCTGGCACAACTTCCCCTTCGCTGGGTTCATCGCCATGCTCGCGGCGATCGGGACGATGATGGTCGACACCTTCGCGACCAGCTACTTCGAGCGGTCGCATTTCGGGAAGGCGGCCGACGAGTTGCTGCAGCCGGCGGCGGCTGCGGCGGGGGAGGGGCGGAGGAGGACTGGAAGAGGAAGTGGATCTGGGCGCG
>Contig100211
GAGGAGGAGGAGGAGGAGGAGAGCCAGAGCAAGAGCCGTGGCCGGATCAAGAACGCCGCTCCTCCTCTTCCTCCCCACCCGAGAGCTCATCACCGACACCTACACGCTGGCCCACATCGCCCGCGACATGGGCATGGACCTTCACCCCACCCCCTCGCTCTCCCACCTCGTCTTCACCTTTCCCTCGCCGTCCCCGTCCCAGTCGCCGTCGCCGTCGTCCTCCTCCACGTCCCCGCTGTCGTCATTCCCGTCCTCGTGGTCGTCCACGTCCCTCACCCCCTCCGCGTTC
>Contig100212
CCATGACCGGGGCGAGCCGCTGCGCGGCGGCCTTGGCCGCGAAGTTCTGGGTCCGCTTGACGCTCGAGAGGCCGGCCCCGGCCCCGGCCCCGGACCCGGAGGAGGAGCGCGCGTGGTGGTACCGCGCCGGCGAGGAGGAGCCAGCGGCGGCGGCGGAGACGGCGGACTCGCTGCTCCACTGGCGGCCGTAGACGGGGCTGTCGGTCCGCTTGCGGTCCATTTCCGGCGGCGGAGGAGCGACGGTTA
>Contig100213
AGAGAGAGAGAGAGAGAGATGCTTGTTAGCAGCCGAAACCAACGAATTCCCAGGACGTTATATTCACCTTTTCTGGCGATATGGAAAAATCCCACTTTTGACGAAGGCTTGCATGGCATGCATGCATCCGTACCGTACCCCCCATGATTCATGAGTTCTTCCTTGTGCAGCGCGTGATTCGGAGGTAAGCATTGCATCATTTCAGTGCATAGGAATGAGTAAATATATTTGGAATTTACCTTTCACTTATTTGAGAAATGAGAAAATTCATAACACTTGTCACCTGATGATCAGTGTGATCAGATGACCGCACTCGACACTTGAAAGTAACGATACCTTATGTCCCCAAGATTTAGAGTTCCAAACATTTTCTACTACCCGAAGTTGGAATGGCTTAATGGGGTAGTAGGATAATTTAGGCACGCATGATATTTGTTCTATTTGTATTCTTAGCAACGAAAGTTACCTTATGAAGTGG
>Contig100214
GGGGATATAGCGAGTGCTGGTGATTCAATTTTTTTTTCCTCTTTCCCTTTCCCCCCCATCTTTCCTCTCTCTCTCTCGTTGGCCCTCCTCAAACACAACGTTCTCTCTCTCCTTCTCTCGCTGTCTCGTCGAGATTCGGTCGCGTGGGGGAGAAAATGGGGAGGAAGAAGCTGGTGCTGAAGCGAATCGAAAACAACAGCAGCCGGCAGGTCACCTTCTCGAAGCGGCGGAACGGGCTGATCAAGAAGGCGCG
>Contig100215
TCAAGGCAAATGATTGTCGTGCAACTGCATTGAAGCTACGTTTTGGAACGGAGTAGGTGGAACATTATGAAACATTGTTGGCACCAAATTATGCAGTTGCATCGGCACCATGCCGTGTAGGTGCGTGGTTCTCACCTGGGGAACTTCCATTTGATGAAGACCGTCTTGCGCCATTGCTCCAAGAAGATCAGGCTCCGTTACCTTTCCTTTTCTGCTTGTATTCTTACTTCTGTTGCTGACTTTAGGATCAGGTACCTGCTCTTTGGATGTACTGCATTGGTTCTCTTCTTCAGCATTGCAGGTTGCATGGACTGTTGAGTTATTAGGACGTGCTTCATTCTCGGCTGGAGTATTTACACTTGAGCATTGCTTAAGAGCTGCCATGATGGCACATAATGCAATATCATAACTCTCTTGAGAAAGAGACCCTTCTTCACCCAATATTATAGCTCGTCGACACAAATCGTTGTAACGACGCACTTTGGACTGCATATCCTCAGATTTTTCACCAATGGGATGCCTGCTTAGAGCAGCATTAGTCCAGCGCTGCAGAATA
>Contig100216
ACGTCTCCATCCGCAGCAGCGGGTCCACCGTCTCCGCCCCGCCCTCCAAGTCCGCCCCGCTCTCCTTCCACGGCGGCCTCAGCCTCTACGACGGCGGCGACGCGGGCAGGCGGCTTCTCGCCGGCGGCGGGGGCGGCGCGCTCGGCTTCCACCACCAATTTTACACGCAGGTCCTCGGCTCCGAGCAGGCCAGCGGCGGGAGCGCTGGCG
>Contig100217
GCAATTATAGACTCAGCTCAAGCAGCAATTCGGAGCTACACTCGCTGGAACCCAGGAAAAAACAGGGGACAAGACAGAAGAAAGGCAGAATCCCAAAGAGAAGAAGCCCAGACAGGGCATATGATACTAAATGCTGATGGGGACAGAGAATCATATGAGCCGCAGCCTCCAACGGGGGATGAGGTAAATACAGAAGAAGATAGACAATTAGAAAGGAGAGAGCTACGAAATCGAAGTGGTGAATCAAACTGTCAAGCTGAAGGAGAATCGAGATGTGTAGAAGGTGGATCGGGGATACAAAAGCCGCAACCCATAGTCAGAAAACCGAAATCTGGAGAATATGGAGGAATGATCTGTCGAGAGAAACAATTGAGCGGAACTCAGTCCTCTGGGACATTTTCTGAAACGATAAACGGCAGCGAAGGACAGAGACGACTTGAAATCGCTGGTTTGGAACACAGGGAGGAAGAAGACGACCAGCAACTTTCAAACAGGGCAACGCTCTACCGTTATTCCCGAACACAAGGAGAATCAGCAAGTAAACCAGCCGGGCTAAGGAGGGCGTTCTGTCTTGGGCCGTCTGAAGAACACAGCGACACACATGGAAGGCCGCAAATCGCTGGTCTGGGATGCAGGGAGGAAAAAGAAGACCAGCAACCTTTGAACAGGGCACCGTTTCACCGATCTACCCGAGCCAAAGGAAAATCGAGCAGTACACAAGTCGGGATGGGGAGAACGTTCTGTCTTGGGCCGATCGAAGAACATAGAGAAGAACAGAGAAGGCTTCAAGTCGCTGATTTAGGATGCTCGGTGGACCGACAACACTCGAACAGAGCACCGCTTCACCGATCTACCAGAACACAAGATGAATCGGGTTGCAAACCAGTCGGGCTGT
>Contig100218
AACCCTCGCCGCTCGACGCCAGTCGCTGCCCGAATCTCTGAGTCTCTCCCGTGCTCTGCCTCTGCCCGTCGCCGACGCCGCTCTGACTCTCGCCGCCGGACGCCGCTCGCCTTCAAGGCCGCCACCACCGGACGCCGCTGGACGCCAGTTGCTGACGCCGCTCGCGCGAACCCTCGCCGCTCAACGCCAGTCGCTGCTGTG
>Contig100219
CTCAAGCGAGCGTTGCTCGCCTAGATCTACGGCGGCGGCGACGGCGTCGGCAGAGACGACTTCCTCGGACTTCAGCACCGTCCCCCCCCCCTCCGTGTTCCCTCCCCTCCACCACGATGGCCTCGACCGTCTCCCACCGCCACCGCCACCACATCATCCCACTTCACCTCCCTCTTCCTCGTCTCCGTCGTCGCCATCGTCGTCTTCTTCCTCGCCTACTCCTCTTAACAGGACAGAGATT
>Contig100220
AGAAGTTCATGAGAAGGTTTCCTATCCTAGGGTCAAAAGATGTCCTCACCGAAAGCCATTCCTCGTACATCTTTTCTGCCCCCTCGATATCGCCAATCCGGACAAGAGACGATATCAAGGCATGGTATCCAAGGTTCGGGATAGTGGGAAAAACTGATTTGTAAGTGTTCCATACCCTGTATGTTTCCTCCTTGTTACCAACAGTACCATACAGACTAATGAGATAATGATAAGGAATCCGATCTCGGCCAGTGATTCGACTCTCCACCTTTTTCAAGCAATCCTCAGCCTTTTCCAGCTGTCCCATCTTAATATACATTGTTGCCATCGTGCTAAATGTTGTCCAGTTGGGGTTGATCATGCTGTCGAGTTTCATCTGTTCGAAAACTTGCTCCATTCCTTCCACAGATCCCTGGGCCCCACGAGATGATAACCAAATGTTGTATGAGTACATATCAAGTTGTATATTCTTCTCTATCATTTCTGACACCAGAGCATCAACTTTTCCATAATCCTTAAGATTCATGTAGAGGGTCATCATCACATTAAATGGGAGAGCATGCATGGCATAGCCTTTCTCTCTC
>Contig100221
TGTCGTCCCAGAAGCTCCAAAATCTTCTGTCGCTGCCCCAAAGGATTCAAGTTTAATCCAGAAAATTGAGGGATTAAATGCTAAAGCTCGGGTTTCTGATGATCGCTGTGAGTATACATTTGTTTCGAATAGGTCAGAGGAAGATAATAACCTTCAAGGACCTGACGCCATGTCTAGCCATTCTGCAAAAGAAATTGGTTCTAATGCTCTTCATGTTGAAAGAATTCATGCTGGTAAGGTGACCAAACC
>Contig100222
ATGAAAAGAGTGAGGTTGCTGATATGGCAACAAATGAGGAGTTTAACAGCCAGAAAATTGAAGAGAAGAGTGGGGACTCTCTAGCTGAACCAAGAAAGATATCAGTGAACAAGGCAGAGGAATTTCAATCGTCCTCAGGATCCCCTTCTGAGACCCAACAAGTAGAAAATGATGATAGTGATCTGCAGAGAAGGGAAAATAAGAGCTTGCAGCCTGTTTTGGAACAGAATAAGTCCAATGTCACTGATTCTA
>Contig100223
CATTAACCTCTTTAACAAGCTCTTGAATGACTTTCTCTGCGCTGCCATATCTGATCAGCAAATCAGAGCTGTGCTCCCTCAGAGAATATTTCAAGTCACTCAAAGCATGTAGTAGGAGTTCTAGCATTTCATCCGAGAAACGAGAAAGCAATCGGTGATCGAAGACGTAGAGAGGGACGACGCTCCGGTACCGAGCCGCCGCCGCCACGAGGCCAGGGTGATCGTCGACGCGGAGGTCGTGCTTGTACCAGAGGATCGCCACGCCATTCCTCTTGTCCCGCTCCGCCGCCGCCGCCCCCGCCGCCGTGGAGGACGA
>Contig100224
CGGCAGCAGATGCTTGAAGTCGAATTCCCTCGGCGCTTCTGGAGGGAGGTTGATGAGGCTCAGCTGGATCAGGTGGAGCAAGTGCTTGACGTCCAAGACTCCGCAGTACTTGGCGAGGACCTCTGGTGGCCGCTGCACTGTGAAGTTGAAGAACCGAAGCGCGAGCTCGGTCAGAGATGGCTGGGGTTCGTCGGGGGACTTCGACACATCGTAGAGCTTTTGGAGGACGAAGAACGGGACTTGGTTCTCGAGAATGAGGAAGTCATGCATGAGCGAAGTCCGC
>Contig100225
GAATGATCGGGGGATGGCAATCATGGTGGAGATAAGCAAGCCCTTGGGCGACACCAAGCGCTATATTGTACCTTGAGACCCAATCCACAAGCAGATTCCCCGCTTGTTTCCCGTGCAATGCTTCTCCAAGATTTCCATTTTGCATGAACTCATACACGATCATCATATTAGTCTTGTTGTGAAGAAACCCGAGCAAACGTACTATGTTCCGGTGCCTTAATCTCCCAAGTAGTCTCACTTCCCCGACAAGATCATCGTCGCTTGCTGCTTCAATATCTGTTCCAGATCTCCAGAGCTTTTTAACGGCCACAACAATGTTAGACCTCGGTATCTCGGCCTTGTAAACAGTTCCTGTGGCGCCGGCCCCGATGATGTTCGATTCCTTAAGGCTAGCTAGGATATCAGTACTCGTGAACCTGAGCCTTTGGAATGCCATGAGTCGCCATGGCCACTCTCCGCTTTCCAACTCAAGCTTTTCGCCAAAGCAACTTCCTTTTGA
>Contig100226
GAGAGAGAGAGAGAGAGGGGGAGCGTATAAGTAAGTTGACATGGACATAATGATGATAGTAGCAGTAGGTGCATTTTTAGATGCAAGATTTGGATTGGTGAGGAAGGGAGGATGTTGCTCAATTAGGTAGGCACTCCAATCGTGGGGTTTGTTTTTTGGTTTCCCCACCACCTTGGAGCCACCTAAAGCTGTGTTTTTTTTTGTTTTTTTTTTTTTTGGGGTTCCTG
>Contig100227
GCCTGCGGCGGAGCCACCTCCACCTGCTGGATCACCAGCGGCTTCCCCGCTTCCCACGCGACCGCCGCTCTGCACGGAAGCACGTGACCAGCAGTCATCGGCCCAACGAGCTCGCCAGTTTCACATCCAAGTGAATAGGCTCGACGTGTGAGGCCGTGGATTCCTCTTAGAGAGGCGAGAGAGAGGCACGACCTCCAGCAATTCC
>Contig100228
GTCCTTGAAGTCACACTTACGTGGTTAGTTTGGATTTTCAGTACCAATTTATGCTGCGAGGTTTTCGACCAATTTCTTTTCTTTTTTTCTAAAAGCACATGGATTTTTTTTAAGGAAAAGTATTAGAGTTCACCGGTGGCCACTCAGATGCAAATCTACTCGGATTGGTTGATTTTGGATATTCAGTATCAATTTCTGTTGCGAGGTTTTCTACCAAAAACATTATCTCGAGCTTTTTTTTTTTTACTAAAA
>Contig100229
AAAGATCGAGCAACTGAAGCGGAAGATCTATGGTTTCGTCATTCAGCACGTTGGTACGACCTTTGACAACTCCACGTCGGCTGCCGCATCTTGAATTTCTGGTTCACCCGATTAATATCTGTCAAGTATATTACATCTGTTCTTTCATCCTGTTCAGCATTTTTATTTTGACCTCATGATCTTCTTGCAACTAGCAAGCTTGGATCATGCGCAGCACATAAGGCATGCATTTTCTTAACCCGATTAATATTTATCAAGTACAACCTATTTCACTGTCTTGTGTAG
>Contig100230
AACCACCAAGCTTCTTATAGGCAGAGTAGGCATCTGAGCTGTACATGAGATTGATTAATAGTACTAGTGCCTGTGTTCTGCTTATGGCACCAAGTTCAACCTACGATTTTGCCTTCCTTTGATGATTACTGTCCTACAAGTTATAACCCATTGATTTCCTCAAACTAAGCACAACAGAATTCAAGAACCAATAGAATTGATACACAAAAATGAAACAATTTGTTGAATTTATGAACAGATTGATGTATGATTAGCTAGCTATATAACCATAAGACCGTTACTTGGCATCCTTTTCCTCTGGGATGGAAACCT
>Contig100231
GGCCCGCTCCTGTGCGCCGCGACATGCCTCTGCGTGAGGCTCGACGGGCCGGCGAGCAGCCGCAACATGCTCGGCGTGCTGGCGTGGATGTTTGCGTGGTGGCTGACCGAGGCAGTCCCGATGCCGGTGACCTCGATGGCGCCGCTCTTCCTGTTCCCGATGCTCGGGATTGCCGCCGCCGACGACGTCGCCAGGTCTTACATGGACGACGTGATCGCCCTCGTTCTCGGGAGCTTCATCCTTGCTCTCGCCGTCGAGCACTACAACATCCACCGGAGACTCGCCTTGAATGTAACACTACTCTTCTGCG
>Contig100232
CGAAGCCGTAAGCCATGTGGAACGAACTCTTTTCGACTAAGATAGCTTTTATATAAATGTGGCCCGAATCGCTACAGTCGCAGTAAATGGATCCCCACTAGAAACGTTAATTTCAATCAAAACTATCGATTACATCAGAAGAGTTTAGCAGAACAGATGTTTTCAGTCCTAGGACGAGCTAACCATAATGAACTTAGAGCTCGGAGACGTGAGATGT
>Contig100233
AGACGGTGATCGAGTTCCTGGGCTTCATCAACACCGTGGGGAGAGAGAAGTACAAGGAGGTTGCTGGCTCGGAGACAGGCTTGCCGGCGCGGCCGAAGAGGCGTAGAAGCAACGGCCGCCGCAAGCTCAAGGAGCTGAGGCGCACCATGTCGTCGCCGCCTATCGTGGACGCCCACGAAATTGACCACAGGGTGGGGAAGCCGAAAAGCTCAGATCGTGTCGAGGGTATACCCATCAAGAATTCTAAGCTCCACGCTTTCTCTGAAGCCATGGCGATGTCGGACTTTTCACCCGAGTGAGAATTAAGTTGGATCAATCAATTTGATTATCTTTAGGTTTTTACGGTGCTTGATCTAA
>Contig100234
GCGCTGACGGACGAGAACACCTGCGTGGATGGGTTCGCGGGGGTCATGGACGGGGGATTGAAGGTGGCGGTGAGGCGGAGGGTAGTATATGTTGCTCAGGTGACCAGCAACGCGCTCGCTCTCGTGAACCGGTTCGCTTCCAAACATCGGCCAGTCGCGGTGGCCGGAACGCCTTGAGTGGAGTAAGAGAAAATAGGTTTTACCTTTGGTACTTCGTCGTTTCTTTCTCTTTTTTTCTTTCCCGT
>Contig100235
AAAAAACAGAAATAAAAGAGACAGTCCGACGCACGGGGCAGGTCTCGCACTGTTTTCCTCGGACTTTCCGCTCTCAAGTCGCCCTCCGAGTCTGATCAGATCACCTTCTCAAGCCGCAAGGACCAGATATGTCAACTGTATGGCTTCCCACATATTGCACGCTCAAATGCGTACTCCCAGACAGACCCTCTACTTTCATTAAGAGCTCAGGTTCCTTGACTTCCATAAAAAGCGTCACAAAAGCCTTTGG
>Contig100236
AGCAACGCCCGCGCCGACCCACGATTCCGACGCTGCTGCCGAACCGCTCCACTAACCCGACGAAGCCACCGCCGAGCTGATCCGCGACGACGCTGCTTCCCTTGCCCTGTCCGCGATCCGCCCACCACGCCGCCGGAATCCCTCTGCACCCGCGAGCTCGTCCCGACGCCACCCGCGACCTGCTGCTGCCGCCAGACTGCTCGCTACCGATCTACCCATTGCCGATCCTC
>Contig100237
ATGCTCCGGAGGCTCGCTGGGCTCTTCTGGATCAGTCCGACTGGATGGAGAGGCTTCACAACTGGTTTGCATCTCTCCAAGTAGTGGCCACACCTCTGACTCAAGATCCGGTAGATTATCGCTGTCAATGTCACAGCAACGTAATGCCAGGACTACCAGCTCTGTGGCTTGCTCGACCGGCCAGTGCCCTGCTGTAGGATCCAACACGTCAGGTAGCTTTCCTTCACCCAACGCATCTTGCATCTCTTCATCTAAATTCAGGTCCGACCTCCCAGTGAGTAACCTCAGTAAAACATGACCAAATGAGAAAACATCAGAGCCAAAAGACAATTCTCCTGTCGTGGGGGAATGAGATGGTGCA
>Contig100238
TCAGGAAATACGTCACCATTCAATTACTTGCAGCAGAAAGTTTTGCTTTCTTTGATCTGATTTACTAAACAAAACATAGTGAGGCAGTGATTTTTCTGTGGGCATGCTAAAGTCTACACCTTAATCTTGAAATTCCTCCTGAAAATGGAGACTTCGAGTTCCATATTATCAATTCTAACAGGCTCAAACACACAGACATCTCCTTCCTTTAGAGAGAGTATGATCTTGAAAAAATGAGTTGTCTCCAGGTGCAGATTGCCAGCCGCTGTTCATCTTCTCTCCGACGACAAGTCTTCCCCTTAATAGAAATTTCCGTCATCTCAACTTTTGACTATGCCTCAGTAACTTCCAGATCTCTGTACCA
>Contig100239
TAGCCTCTTATTAAGCTTATACCTAAGGCAGTTGGAGCCAACTTCCTTCCAGCCTGCACCTGTACATAGTTGCGTTCGCAAATATTGTTGATATGCACAGGGATAGATGCATCAGTTCCAATTCCATTCTTCTCCATCAAAGAAATCAGCTCACTTTCACTAAGAAAATCAGGGGCAGTTGTGTTCCCCTCATGCAGCTCCACTTTTGAAGTTTTTAACTTCTCGCCTTTTGTGAATTGAGGCAGACTTTTCTCATTTATGGCCAACCATGGCATGATAGAAGTAAACCCTTTGTTTGTGATATGATGTCCAACGCAATGGAATAATTCTCCTCCAATTGTGAATTTGACTTTCT
>Contig100240
TTTTCCTCAAAAGCTTGATCATTTATTATCAGATGCAGCTTCAAGATTTAAAGGCTTTGACTATGGTCCTGACATGCTCCGAGAAGAAGTAGAAAGATACAAGAGATATGCAGAAAGGTTGGAACCTTTCATAGCAGATACTGTGCATTTCATGAATGATTCGATACTACAAAAGAAAAAGATATTAGTTGAAGGCGGTCAAGCTACCATGTTAGATATTGACTTTGGAACATATCCCTTTGTAACCTCCTCAAGCCCCTCAGCTGGTGGAATCTGTACCGGTCTTGGCATTGCACCCAGAGTCCTTGGCGATCTAATTGGAGTGGTTAAAGCATA
>Contig100241
TCGGCCCCCCGCGTCAGCTCCCGGAAGATGTCCGGCGCAGATTCCCGGCTCTCCGCCCGCGCCCGGCTGGCCGTCCTCTCGGCGCACCTCGCGGCGGCTTCGATGATCGAGCCGCCGCGGGACCGCGAGGCGGCGGCGGCGATCCTCGAGCCGAGCTGCGTCTCGGCCCAGGGCCTCGTCCCGCCCCCGGGGAACCTCGGCGGCTCGCTGGCCGTCGTCGACGAGCGCACCGGCCGGAAGTACGGGGTTCCGGTTTCGGAGGAGGGCACCGTTAAGGCCATCGATTTGAAGAA
>Contig100242
ACCAGGGATTTGTGATGGACCAGTATTGAGAAAACGCACGCGTTCCTGGATAGCATTTGCAGTCTTCAAACGGAAAAGGGGTGAAGAGTACCTAATGCGTAACATATTCAAGAAATTATCCACAGCAGCAAGGATATTACTCTTTTGAGGCTTGAAGGATGGATCTGCTAGTCTTGGTTTGATAAGAGGCCAGTTTTTCTCATTCTTCTCTTTTGGAGGAAGACCGACACCCCAATTACTATCATTGTATGTGAAGTCCAGTCTGTTGAACCAGTCACCAGAGTTGTAAGAATCGCGATCAAGTGATTTGGATCGTAGCAACTCATCACCACAATGGAAAAACGGGACACCCTGTGCAAGTGCAATTATACTTGTTGCTAGATGATTCATCCTGCATCTCTCGTCCACAGAAATTGACATAGGAGTCTTCAAGCTCACAATGTCAAA
>Contig100243
AATGCGGTGTTCCTCTGATGCACGCCCCTATCCTTAATATCTGTAGAATTCTTCGTACATACCAAATGCCGATACATAACTCCGCTTTTCCTCAATATATCTGCAGTCTCCATGGAAACGACATTCATCTCCACCACTATCCACAAAAGGGGAGGCGGCACAAGCCTCAGTACCTGGCCTAATCTATATAAAAAGTAAGCTTGTGCTG
>Contig100244
CAGGCCATCGCGCCCATTTATGGGAGTTACATAAAAAAATACACAACTTCTATCACTCCAGACGACAGTGCCCACCGCTATATCAAGCATTCTGTGCAGAGCTTGGAGAACATGCTCGGCTCTCTCTTTCAGCCAAAGCACAGAAAGCTCGGAAATAGTAAGAGTGTCACGACGAATTACCCCATCGACAATATGAAAAACGCAATGACCAGTCAACTCTACCTTACTCTGACTGCTGCTTAGTTTTAGCTTCGATATGCTCTTCCTATGTACAGATGGTGGAAGGAAAATATACATCATGTGTATCCTATGCCTTTCCTAACTAGGCACATAGTATTTATGGCTTTCTCAAGTGGTCATGTTTCGACCAAAAGAAAAAAAAAAGTGGTCATGTAAATATAGTCAATGCAGC
>Contig100245
GCCGATCTCGGGTTATGAGGTACAACCTTGATCACCTTTTCTAGCCGGTTGCTGCTATGCACCTGCACTTTCTGATCTGACTTTGTGGGATCTATAGGAAATAGAGGAAGCGCAGCTCCTCCTAACTTTTCAGAGGGATTACTTCCAGTACTTCCCTGAAGCTCATTTTCCTTTAAAGTTGGACTTTTAAGACCATCACACGAGATTACTCGACTTACCT
>Contig100246
ACGCCCTTGATGATGAGCCCACCCTTCCAACTTTCGAACTCGCCCGTCATGGCAAATTTCATCTCGCCCGTGAACTTACTCGTCATTGTAAACTGTCCGACCTCCAGTTCATGCCAGGTCTCTGACGATTTGGGCAACTTCGCCTGATGCTCTTGGTTGGTACCGGCCGGGAGAGTCAGTGTTAGATTCACCATCTGCTCCTCCATACCGCCTAAGGACATCTGCCCCTCCATACCGCCCGAGGACGTCGTCCTCAGCAGAAACGAGACTTTGT
>Contig100247
ACGAAGCTGGGCATCCAAATTTGCCCGCAGCTGAGGAATTAGGAAAAATCACACTACAAACTGCACCTTGGACGATAACCAACTCTTTGGACCTAGCAGTGGGCCACTTCCAATGAGAGTTACCAAAAACAGCAGACAATTTTGGCCCTGACTTTGCCAGCCAGCAACTCCAGAGTCCAGGGCTATGCACTTTTGATTCCATGAAGCAGAATATGAATAGTCATCAAAATGAACAAAGGGCAAAGATTTCATTGAGTGCTATCCAGTCCACAAAATGCCTTCATTGCTGGAATGGAAGGGTTGAAGCGCAATAAATCCATTTCCCCCATAGATTTCAATGTGTATCACAGTATGCTCAGAAATGAGA
>Contig100248
AAGAGCAGATTCATAGATCGCCGTTGATTATTCTCGGGCCAATTCATTTCTCAGCAGCTATGCGTATTCGCATCCAGTTCTAGATTGAGCAGCACTTGAATCATCACCCCAATGCGGTCGATTGGAATGAAAGCCGGCATGTGTAGTTTCGGGTCGGAACGGCTCTTCCCTAATAATTGTCTGCTGAAAATAAGAGGTAAAAGAGCAGCTCTCTTGGTTAGACTCACGGGTAATGCCCAATTCTTTGGTGAC
>Contig100249
TGAACTTCGCCTCTCCGTAGCCCAGCACCCAGAAGTCGTGCCCGTGCAGGTGCCACGGGTGGATCTCGCTCGTGTTCGCCGACAAGGTGTTCGCGTTCTGGAGGATAATATCGACCGTCGTGTTGAGCGCTAGCGTGTAGATCCCGCTCCCGACGGTGGTGTTGGGGTTCGCTGGCTTGTGCATCACGTCGTAGTCGGCCGGGAAGCTCTCCGGCGGGCTCCTCGCCTCGAAGGCGCCGTGAAGGTTGTACTTCAACGCCCCGAGGTACGGCGTCGGCGGGAGCGAGAGGGAGATGTTGTTGATCGACCACTTGGTCTGGCCGCTGAACTTGCTCTGCGTGTTGAGGAGGAAGATACGGCGGTCGTGGGTCGCCGGCGGCCGGGGGGAGCCGGCCAGGGCGAGGATCTTGGTGGAGAAGGACTTGCTGTGGTTGTAGTCGTTCCAGAGAGGGGTGGTCGGAGGCGGCGAGGCAGGGAGTTTGGAGGCGGAGTTGGGGCGGTAGTTGAGGACGGTGAGGGCTTGGGAGGTGTTGGGCTGCCTTCCTCGGACGCCGACGGCAATCCAGTAATTCTGGCGTGGGTCTTGGTCGGTGGTTATTAGGACGGAGTAGCTCTCGCCGGAGTAAATGTCGAGGTCGTCGACGGCGAAAGGTTGGACGAAGTTGCCGTCGGCTTCTACCACCACCATCTTGTGACCCCCAATGGCCAAGTTGAGAGAAGCAAGGGCGGTGCTGCTGGCGAGCCTGAGCCTGTAGGTCTTGTTCGGGAGCACGGGAAGAATGAAAGGAGCACACTGTTCGCGCCCTCTGAATTGGCACTGAGCTGTGGACGTGGAGTTTCTGTAGCTCGCAGCCAAAGAGCAATTGTACTGCCCTCTTCCATTGATCAGCAG
>Contig100250
AAGAAACAGGGACAAAAGAACAGAGGAAAGACAGGAACTAAACTAGGCCTCGATTTGAAGATCAGCTAAACAAGATGACCATTAGCATCCTTCTTGCACCAGAACCCAAAAGGCCCAAAACAAAAAAGTCTCTCGGAGGACTGAGTTCAGAGAGACAGAGAGAGCAGCATCAATGGCATTCATCTTGCTCTTCAAACCCTGAGCAGATAGACACTGAGCTCGGGAGCTCCATTGCAATCTGGATTCATCATGTAGAAGGCCTCACAGTCTCTTGACCCCACGATCCTCTCGAACTTGGCCCTCATGTACATCATCTCACCCTCGCCGCCGCTCGGACCGCCGCTCTCCTGGCCTTCTTCTTCTTCATCGTCCGGAGGCAAGACGCCAGCACCCATCGAGATGGGCTCCACTGCCTTCAGGACCTTCCACTCCTTAGGCCCACACTCTCTCCTCGCTGCAAATCCATACTTCTTGCCATTGCAGTAAGTCCTCCACACGGGTTCTTCCAATAACCTCTTGCTGCTGCTGCTGCTGCTGCACTGAATCAAT
>Contig100251
CTGCCTGCACTTTTCTTGATTCTCAGGCAGCAGAACTCGAGATTGAAGCTTATCCTTTGCTAGATGAGCTAACTTCGAAGATTAGCACATTGAATTTGGAGCGTGTCCGTCGATTGAAAAGCAGGCTTGTTGCATTAACTAGGAGAGTGCAGAAGGTTAGGGATGAGATAGAGCAGCTGATGGATGATGATGGAGACATGGCAGAGATGTACCTCACTGAAAAGAAACGAAGTATGGAGTCAACATTTTATGGTGATCAGTCTTTGTTGGGATACAGATCGACGGATGGTACTTTCTCTGCCTCTGCACCAGTTTCTCCCATTGCTTCCCCTCCAGATGGGCAGA
>Contig100252
GTAGGCAGACTCCGGTTTTTTTTGGGGGGGAGATGCTCGAGAATATCCGGGTGGACTCCTGAGGCTCGATCCCGCATTTGCGTATGCCGAGCCTCCTTCCTCATGACCTTTGTCCAGAGTGGAATGCCTCCCCGGCTCCCGGCACATGATCAGTGCATGCTCAGTCACGATATCAGTGCCTGCTCAGCCACGTGATCACTGACGGCACAGTCACGTGATCAGCGCCTCTCAGTCACGTGATCACCGTATGATAAACACGTGATCAGTGAACGACCAGCCACGTGATCACTGCATGCGCGGTCAGGTGGTCAGTTCCTGATCAGCCACCTGATCAGTGCGTGCACAGTCCCCTGATCAGCGCCTGTCAGTCACTGA
>Contig100253
TCACCACCATTCAAGCAGTCATTCAGTGTATATAATGACTGCCTCAGGGGATTTGACATTGCCACTTTCCCGCTATCAACTAGGGTAATTTTCCTGACACCCCAAGCCATAAGCATGCGCGCAACCTGGCATCCAAGGGTGCCAGCCCCCAACAGAAGGCACTTAGTAGCAGATAAGACATTTAAGTCCAGTGAGGGCAAAGCACGCCATCTCATCAATTTCAAGTTCAAATCCGCAGCAGATATGGCTAACCTTGTTGGATCCATCGCTTTGGCAAGGTTGACACATTTTGATCCTTTTTTACCCATGTTGTACTCCCACCCAACAGCATTAGGCACAGAGTTACGATCCTTCCAAACTTCTGGAACTGATATTAGGGCTTCACCAACAAGGGACATTCCCATATCTGCAAAACCACGATTCTCCCGAAAACAGAGAAAGTGAATCCTTCTGATGTTCCATTTGGTGAAGATAAGCGCAAGGTAGTTGCGAAGAGGCCAACCAGGATTGTGGGGCAGATGGCATGGGTCATAAAAACCAAATAACAACTTGTGACCATTGCCTTTGCAGTCTTCCCAGTCCTTCAGATGTCTAATTGTCACAGATGAATCCGAAGCAATACTTACCAAGAAGAATGGCACGTCGGCAGTTAAATTTGAATTTCT
>Contig100254
ACGCCGCCAGGGGCGGCGACTTCCCGGCGAAACCGATGGCCTTGTACGCCACCATCTGGGACGCCTCCGACTGGGCCACCTCCGGCGGCCGCTACAAGGTCAACTACAAGTACGCCCCCTTTGTCGCCGAGTTCAAGGACCTTGTCCTCCAGGGCTGCCCTGTTGACCCCATCGATCAGTACTCCTCCGGACACTGCTACGACAAGCTCGCCCTCCTCGAGGCCCAGGACTTCGCCACCGTCACTGCACAGCGGCATGCGGCCATGCGGCGGTTCCGGCAGAACTACATGTACTACTCCTACTGCTACGACACCATCCGGTATGCGATTCCTCCGCCGGAGTGCGTGATCCTCCAGTCAG
>Contig100255
GGACTTGCTTGGGTGTTGTTGAGATCATAACAACTTCCCAGAAGATCAACTATCGTCCAGAACTTGAAACTGTCTGCAAAGCTCTCGAGGCTGTTGATCTTAGAAGTTCCCAGACCTTCAGACCACCTAGTGCGAAGGCTTGCAATCAGTCACACCAAGCTGCACTACCGCAGATCTTAGAGGTTTTGACATCTGTATGCAGACAATACAGACTGCCACTAGCTTTGACTTGGGCTTCTTGTCTCCAGCAAGGTAAAGAAGGACCTCGGCATTCTAATGAGAACTATGAATTCTGTGTGTCAACCGTCGATTCTGCTTGTTTTGTGGCCGATCAACACTACTTGGGGTTTCAGGAAGCATGTTCAGAGCATCACCTGTTAAGAGGACAAGGAATCGTTGGGAGGGCATTTACAATAAACCAGCCATGTTTTGCTGCTGATATAACTGCATTCAGCAGGAAGGAATACCCTCTGGCTCACCATGCTCGGATGTTAGGGTTATGCTGTG
>Contig100256
AAGAAAGGGAGGAGCTGGAGCTATAGGTCCAGCTGCAAGAGGTACAATTTGCATGTGGCTTGTGTGAGGGAGATGCTGGTGGAGAGTTGGCATGATATATATGTTGGGCTTGGGAAAGGCGGTGGCAGCAGCGGCGGCGGCGGCGCTAGGAGAGGGCTTCCGACTAGAATCCCCAGCTTGAAGGACACGCTTCAGACACCACATAACAGGAGCAAGAGCAAGAAGAAGAAGTGTTGTGAGATGGCCGGTTTGGCTCTTCAATTCGTGATATCCGCGGTGCTAGGTGACCCGACAACCCTCATCGCCGGCGTTATCGGCTCACTTATGTCTCGAGCGTGACCGGCGATGTGTTGATCAGGGGTGGATGCTGAATTTACTTTTTAAGGATATAAAGAACATGCATGCGAAACGATTTGGATGGTGTTTAGAT
>Contig100257
CTCGATCCTGGGCTCAAAGGAGAAGGCAGACATGAACTCCATCGGTTCACCCTTCATATCACAGGTTGGCAATTCAATCCATTCATTGCCAACAGAATCATAAAGAATGTACTTAAACAGCTCGCTCGAATTCAAGCATATCAATACCCGGTCACCAGCCCCGAGGCAGTTTATGTCCACCTTCTTGCCATAAAATTCATGGGCCATGGCCGGCGGCATTGCCGTGATTTGCTGCCAAGACCTGTTAACTTCATTGTATCGCCACATCCTGAGGCTTGCGCTCTCAAAGAATTCCGATAAGACCACAACTATCATCTCGCCTCTGCACTCCACTATGTCGATGGAGTACTCATACCACATAGGCAGTAGCCTCGGGTACTCAGAGAAGCACCTGCTTGTCAAGTCGCA
>Contig100258
CACCTCAGGCATGGCCTATGCAAAATGTGCAGCCACAGAGTTTCGCTCACGGACCTCTATCTCAGTTGCCTGTACAATCTGCAATATACCCCCAAGCTCAGATGCTTCAGTGCCCCCCTCAAAATACTGAGCAATACGGGCAAATGCAGAATACTGTAGCGTATAATCAGGTGTGGCAATATTATTACTACCAGCAACAACAATTTATGCAACAGCAACAACAACCTCAGCAGCAACAGCCCCAACATCAACAACTTTCACAGCAACCATATCAACAGCAACAGGTATTTTATAATCCACAGCAGCAGTGGCAACAGCAGCTGCAACTAAATCAACAATATCAGCAGCTGCAGGTCCAACAGCTACTTCCGCATCAGCAGTCAAATGACAGCCAACCACTTCAGCAGCAAGAGCAGCCATTGCCATTGCCATTGCAACAACCATTCCCTCAGAAACCCGACACACTGGATGAACAGCAAGCAGAACGTCAAAATCAGGAGTCAGA
>Contig100259
GAGTCCAAGAGGCTCCTTCTGCAGACCTCACACGCATGAGCAATTCTGTTCCCAGATTTTGGCTGAGGCCTCTCGTTCAAGAAAATCACTCTCGCGCTGTTGATCACATATGTCTGGACTCCGCTTATGTCCAGCACCTTCTGAATCTCCGAAGCCCTCACCACGTCATGATATGAAGATCTCCTTATCTGAAGGACTTGGTGCTCCTTGTGGCGCGACGAGTGGCAATAAAAGCAGATCGCGTCTCCGCCATTGCAGTCCAAGCAGTACATGTTGCACTCGCTCCTCGCCGCGTCCCCGTGCGTCGAGCAGGTGGTGAAGAATGTGGTGCTCAGCAATGGCTCCACCCATTGCGGCACCGACATCTGACGAAGCCGAGGCCGATCTCTCCAACTGGTACTCCAAGGAAAATGTCTGTCGGAATGAGGGCT
>Contig100260
CACCCTGAGCCGCAATACCCCAAGTGAGACACCAGCCGTTGCAGTGAAACATGGGCACGCACCATAAATATACAGGCATCGATTGCATCTCATTCAGAAGAGCTGCTGCAAGAGAATTCAGAAAAGCACCTCTATGGCTGTAAATGACGCCTTTTGGGTTCGATGTGGTTCCCGAAGTGTAGTTGAGAGAGATGGGATCCCATTCATCTTCTGGCCACCTGACCTCAAAATCAAGTTTGCCAGATGCCACGAGATGTTCATATTCCAAGTGCCGGGTAGCAGTATTTTTGTAGCTGACACTTGAGGATATTTCAGGACCATCT
>Contig100261
CGAGATTGACGAAGTGCGGCGACGGCGGCGGCGAGCTCGACGACGACCCCGTCCCGACGCTGCTCTTCACCGCCGGAACCGCTCTCGCCGCACTGGGCCTGAAGCGCGCCGTCCTCGCTTCCCTGTGGAAGCAATGCTGGCACGTGTGGTGGGTCTTCGTGCTCCTCAACGTCATCCTCCTGGTCGTCCTCTTTACTTCCAGGCGCTCGAGCTCGACGACGCCGGGCCACCACCGAAAGAATCAAGAAGCGGTACCGGAGGATGACGGGGAACGGACGTCCAAGAAGCAGCAAAGGAAGAGAAAATCGCGGCGGTGCTCCAGGTCTCCGGCGGTCGAAAGAGCACGTGGCGAGCGCGAGGAATCGGTTTACCAGGAAACAGATGGTCGGAGCGGGACCGAGGAGCAAGATGCGGCACGGGAGGACGATCAAGCAGGAGCCTACGAGGGGCTGTCGGACGAGGAGCTGAACGAGAAAGTCGAAAGTTTCATTGCGACGTTCAG
>Contig100262
GGCAATGTCGGGCCCGCCCGCTTCCCTAGAGACTTCCTACGCATCCCCGCCCATCACCATCATCCTCACCGTCATCCTCCTCGTCTTCTTCTTCGTCGGGTTCTTCTCCATCTTCTTCTGCCGGTGCTGCTTCGAGAACCTGTGCAGCCCCTGGAGCCTGAGGCAGAGCCCCTCCGCGAACCAGATGGGCGCCGCGGCCAGGGGGGCCGGCGACGGCCTCGACCCCTCGCTCGTGCAGGCCTTCCCCACCTTCGTGTACTCGGCCATCAAGGACTTCCGGCAGGAGAAGTGCGGGTTGGAGTGCGCCATCTGCCTGGCGGAGTTCGAGGACGAGAGCGTCCTCCGCCTCCTGACGGTCTGCTACCACGTGTTTCATGAGGAGTGCATCGATCTCTGGCTCACGTCCCACAAGACGTGCCCCGTCTGCCGGGGGAACCTCGACTTGCCCCTGAGCAAGCTGTCGGAGATGCGGCCGGTGGTCGCGGTTCCTCAGGATAATGCCATGGGAAGCATCCGCGAACATGAGGAGGCTTCTTTTCAGGGCGCGGTCA
>Contig100263
CCTCATTGAAAACTGCCTGGTCCCAGGCATTTTCCCGAGAAAGCCTACCAGCTACACGATCAAGGAGCTCAATTGAAGGGATTGTGGGTCTGATATAGAAGAAGCCAGAATTATAAACCCAGATGCGCATCGTATGAGCGTATCTGGCCCAACCCATTCCAGGCTCATCAAGGACATCATTGAACCCGTAAGCAGTCCTGTTGTCAT
>Contig100264
GCTGCCCCTAATTACATATATCACGATTGCCCAAACACCTCCCTCTTCAGCCCCAACTCCACCTACCATTCCAACCTCCACACACTCCTCTCTTCCCTTTCCTCCGCCGCCACCCACAGCACCGACGGCTTCGCGAACGCTACTGCTGGCCAAAACCCTCCCGATCGGGCCTACGGGCTCTTCCTTTGCCGCGGTGACGTCGGCACCACCACGTGCAGCGAGTGCGTGGCTA
>Contig100265
CAAATATGTCCTTGATGGCGAAAGTGAGACCGGCGAGCGGCTGTTTAAGCGCGGGCGGAGGCGGCTGAGGGAACGGAAGGAGCTCGAATCTCTCCAAGAAAGCGCCGAAATCTTCCTTCGCGGCCTCCGATCCTGTCCTCCTCCTCCGCCGCCGGTGAGCCTCGGCGAGAATCACGACGCCGGCGAGCGTGACGCCGATCACGATCCACGCCTTGGGGCTCGACACGTGAGCTTTCAGCACTTGTAATGGCCTCGTCGTCATGCTCAAAGCATTGAATCGAGAGCAAACTTGACTGCAACTTTCCGGATTGCGTGCGTGAGATGCGAGAGGCGGGAGGCAGAGGGAGAGAGAATTTAGGGGTTTTAGGAGGGTTTTA
>Contig100266
TCATATCCAATTTTCAAACCCATGGCGACATGACCGTAACCCATTCCTAGCCGTAATCCAATTTATATCCAGGGAAGGTGCACAACAGTTGGCTGCAGACAGTGCTGAAGTACCAGGAGGATTCAGTTGTATTAAAGGGTAGCTTGACAACGAATATGAGAACCAAGAAAATTTGCTGAAAGAACCAGGGTGATTCGTTAGAAGGCTCCCATCTTTCTGCCCAAGTAGTCATACCACCGGAAACAAATTTGAGAACTCATGACACTGAGCAGCCAAAATATCATTCTT
>Contig100267
TGAGAGCTGCTTATCATTCTGGGGCATGTTTATTGGATTCATTTCAATTCCCGGACCAAAATTTACGATATGCTCATTTCGGTGAGCATATACAATACCCAAGTCTTCAAGTGTTGGCTTAATGGTCATAGCTTTTTGTCGATCATAAAGCTTTCTATTTTCAGAGATCTTTGTTGAGCTGACTTCCTCTTGAGGAACATCACTGTTACCCCATTCAGTTGACTTGTGCTTTGCTTCAAGGCGTGTTTCACTTTCCAGTCTTTGTTCCCCACGTGGTTCAATAATCTCACTAGTGAAAAGTTTATCAGACAGATCCCGGAACAAATTG
>Contig100268
TTTCTTTTCTTTTCTTTTCTTTTTCTTGCTCTGTTTCGCCCTGTATATACCATTCGCTCGCTCGCTCATGGCGTATCAGCCGGTTCCGAGTGGTGTTCAGCTCGAGTTTGTGTACTCTCCCTTTGGAGATACCACTTACACGAAGGTGTTTATTGGGGGTTTAGCTTGGGAGACGCGGAGCGAGACTTTGCGCGGACATTTCGAGCGGTTTGGTGAGATTTTGGAGGCTGTTGTGATCACTGATAAGAACAGTGGACGATCCAAAGGCTACGGTTTTGTGACTTTCCGAGATCCTGAGAGTGCCAGGAGAGCATGTGCTGATCCGACTCCGATTATCGATGGCAGGCGGACAAACTGCAATTTGGCGTCTCTAGGACGGCCTCAACTGCCTCTCTTTAATGGGCATTTAAGACCAGTGCCAGCCTATGGTGGAGGTGTGCATGCCGCTGGAGGAACTCATCTTGGTAGGATTGGCTACCAGCAGCCTGTTTCTTACAACTTTCAACACGGACATGTATACCCTCCTCATGGGTAAGTTCTCCATGCCATACGGTTATTCTGGGGCTTCACTTGGAGGCTTCTTTGATCTGGTCGGGATGTTGATGTCTGGGGAAGTCAAGTGTTCACATGCGAACTTATTTGATTGCGTCACATTCTCCTCCTATTGGAACTCTGACAATGATATCTTGGCGCGTGCCTGATTTTCTGAACGACAACACGTAGTCTTTCTCTTTCCATATCTGG
>Contig100269
ACAATTCGTAGGCTGCTAAAGTGCAAGAATGCAGGAAACGAAGCCTTTCGATCAACAAGTTATGCTGAGGCAATAGAGCATTACTCTATTGCTCTGTCAAGCAATATTGAATCACGACCTTTTGCAGCAATCTGCTTTTGTAACCGAGCTGCCGCACATCAAGCTATGGGCCAAATTGCTGATGCCATTGCAGATTGCAGTCTAGCC
>Contig100270
TTATGTGAAGGACAGAAGGTATCAGCCGGGTTGTGATGATGTAGTGTGTTCGTCACCGCAGATTGCCCAGGCTGTGGAAGTAGCAAAAGCAGCAGATCACGTGGTCCTGATCATGGGGTTAGATCAAACTCAAGAGAGGGAGGACTTCGATCGTGTGGATTTGGTCCTTCCTGGCAGGCAACAGGAGTTCATCACGACCGTCGCCCAGGCTGCAAAGAAGCCAGTCATCTTGGTGATTCTTTGTGGAGGTCCTGTTGACATAAGATTCGCCAGAGATGATCAGAACATCGGAAGCATCTTGTGGGCCGGTTATCCTGGTGAGGCCGGCGGGATGGCATTGTCAGAAATCATCTTTGGTGAACATAATCCTGGAGGGAGATTGCCAGTGACTTGGTACCCGCAAGAATTCACTAGAGTGCCAATGACTGACATGAGGATGAGGCCTGAACCATCCACTGGCTATCCTGGGCGTACATACCGGTTCTACCAAGGCCAGTCGATTTTTGAGTATGGACACGGGCTTAGCTACACAGAATAT
>Contig100271
GCCACCAACCAGTCCAAGCTTGCTCTCTCTATCTGTGTAAATTATGATCGGGCTACAGATACTTAGCCTGCGAAATCTTCCTTCTCTTTGACCTCCTTAACCAGCAGAACATCAAGAAGTTCGGCCAAGGCATGTCAGCCGAGAATGAGATCCTGGTGGTGCCCAAGATCGGGCAAGGCCATCTCTTCCCTTGCATCGAGCTCTGCAAGCACCTCCTCCGCCGCGACTTCCGCATCACCGTCCTCGCCGACTCCGACATCTCCTCCTCCATCCCCTCCGCTCTCCAACAGTCCCCTCTCTTCGCTCTGGTCGACGTCTCACCACCGCCGCAGGAAACGCCGGCCGACCCGCCTGCTGGCTTCCCCCGCCAGCACCAGCAGATGGCCCGAGGCATCGAGTCGTTCCTCGCCGGGCGGGACCCGGCTCGAGCCCGGCCCGTTTGCGCGGTGATCGACCACATCATGTACAAGACCGAGGAGGTGTTCTCCAAGCTTGGGATCCCCACGGTGACTTTCATCACTTCCGGGGCGTGCTGGGCCGCGGTGCAGCACGCGGCGTACGTGGTCCGGCCCGACGACATGAAGCCTGGGGAGGTCCGTGCCTTGCCGGGCTTGCCCAGTGAGATGGTGCTGAGTTATTCGGATCTTAAACAGAGGCGCCATTGGATGCCCTCGAACCGGGGAGGGAGAGGTGGAGGAAGGGGCCCAGGAGGATCGGGGCCG
>Contig100272
TGAACTTCCGAACGGGTACTTTCCTTATGGGGTCACTGGAATGCTTGGTGGGTCTGCAGTTGTATTCTTTTCATACATTGGCTTTGATTCAGTTACCAGTACAGCTGAGGAGGTGAAAAATCCTCAACGAGATCTGCCCGTGGGTATAGGAGTGGCATTGTCTATATGTTGCATATTATACATGCTTGTGTCCGTTGTAATTGTTGGCTTGGTACCATACTATGCATTAGATCCAGACACCCCGATTTCCTCAACATTTGCTCACTATGGGATGCAATGGGCAGTATATATACTAACCACTGGAGCAATCATGGCTCTATGCTCGAGTTTGATGGGTTCAATTCTCCCTCAGCCACGAATCTTGATGGCAATGGCTAGGGATGGACTGTTGCCATCATTCTTTGGAGATATAAACAGACACACTCAAGTTCCAGTAAATAGCACAGTGATGACTGGCGTTCTGGCTGCAGCCTTAGCATTCTTCATGGATGTCTCACAGTTGGCTGGGATGGTTAGTGTGGGAACCCTTCTTGCTTTCACCACTGTTGCAGTTTCTGTCCTGATTATCAGGTATGTTCCACCAGATGAAGTGCCTCTTACATCAGGACTCCAGGAGTCCATTGGTTCAGTATCTTCACAGTTTGATAATGACCTCAAGGGAACTGCTTCCACGGATATTGGATATTCTGTTGTCTCATCCAAGGAGGATAATCAGCTGTTGATTGAGACAAGTGAGTCCTCAATTGAAGAAGATATCATGCAAAAACCTGTGATTAAAGATGATAATGAAGAAGGGAGGCGGAAGATAGCTGCCTGGAGTATAGCTTTTGTATGTGTAGGAATTCTTATAGTCGCATCTGCTGCTTCGGTTGAAGGCCTTTCAAGTGTG
>Contig100273
CGGCCCCCTCCGCTCCTCTCCCCACCCGTCCTCATCGTCCTCTTCCCGATACTCGCCCTCGCCCTCCTCTTCTTCGCGATCCCTTCGCTCGTCTCCTTCTCCTCCCACGTCCTCCGGCCCTTCACCGTCAAGCGGAGCTGGGACTCGCTCAACGTGTTCCTCGTCCTCTTCGCCATCCTCTGCGGGATCTTCGCCCGCGGGGGCGGCGGCGATGAGGA
>Contig100274
ACGGAATGGATTCTAAGATATCCGAAATCAATCTCAAAGATTTGGCCAGTAGCTAACACGGGGAAGAAAAAAGACCAAACTTTTCACTGAGATTAGCAGGAGAAACCAAAAAAACTGAAAATTAGAAACTTCACGAAGAAGTTCAGAAACGTCTTTACGCAAAAGAAACCACCTACTCCGCGGTTCCATGTTCATGATCGAAGTGAAAAGGAAAAAGAAAAAAA
>Contig100275
TTTTCTGTCTACATTGCCATTGTTGGCGGAAAAATTCTGTCCAGAAATGTGTAAATGCCCCCTCCCAAGAGAAGTGCGCCACTCACGGGATTGATCCATGCCGAGAACTTCCGGAACGAAAGCAGGCTCTGCAATGCTCCGGCAAAAGAAGCAGCAAGAAGCAAAGGAGTTACATAACCAGTTGTATATGTTAGAAGTAAACTTCCCCCAATCACCGGATCCCGAGATGCAGCAACATATCCCAACAGAGTGGCAAGTACAGGTGTACTGCAAGGAGAAGCTGCTAATGCAAACGTAAGCCCTGCTAAATACGCTTGCACACTTGATGGGAAATTGGCTGCGGCAGCACGGGGATCAAAGTTGTCGAAGAACGATGGAAGCTGAAACTCAATTATCTCAAGAAGATTTAGACCCATAATAACGGCCACAGCAGAAGCAGCCACGGGTAATCCTTGCCCAATCTG
>Contig100276
GGAATTCAACATCACCCATGACCTCATCTAAGTCGGCAAGATTATCCTTGAGAACTAGACCATCTGGTATTGGAACCCTTTCTTGAGCACTCATTGAGACAGGACCAAGCTCTTCAGAGAAAGCATCGTTCATCAATTTGATCAATTTTAGAACTTCAAGTTCTTCTTTCTCCAAAACCTTTTCATTCTGGAACACAGCAGGCAATTCTCGTTTAAGCACTTCGATCAGACCCAATATGTTACATGTCCTCTCAAGCATTTCTACCTCAAGGCTAACTGATAATGGTCTCATGGCCACTTCAACTAGATTTACCAGGTTCACAATAGATTCACGT
>Contig100277
GGCTAATAATCCGACTCTGATTGCCATCAGCGAAGTGACACGAGAGATCACTAGGAAATCACCTGCTTTCAACTCCATAAATGCATCGGAATTTGGCCGGTTTCTGGTGATATCCGTGGGAACCGGTTCGGCGAAGATCGAGGAGAAGTATGAGGCCAAGTCAGTGGCCAAATGGGGTGTCTTTGGTTGGTTGATGGGAGCCAATTCAGTTCCTTTAATAGATGCATTCATGCAAGGAAGCGCCGACATGGTTGATATTCACCTTTCCGTGGTTTTCAAAGCCCTTAATTCGGAAAGTAACTATCTCAGGATTCAGGACGACACATTGAGTGGGACAGTGTCGACAGTTGACACTTCTACAAAGGAGAATCTGAACAATCTTGTCGGAGTCGG
>Contig100278
AGAGAAAGAAGAGAGAGAGAAAGAAAGAGAGAACCCTAGAGAGAGAGAGATAAATGGCAAGAGCAAAAGCTGCTATCTCTGCTTAACCCACAGCTGCAAGTGCGACGCCAAAAAGCAGAATACCCATCTGTGAAACACCTCCTGTACGCTAAATAAGTATAAAATAAAGAATCTGCACCAAAATTCAGCAGATAAAAAGCCCAAAAAGAAAAAGTGAGGTGAAGCAACAATATATTACCTTAACTAGAACAGAGAACGAGGCTTTCAGATTGTTTATTTTCGGCCAAATCTCTGTATTCAACCGCCACTTATAAAACAACATCGAATTAAGAAGTT
>Contig100279
AGGCGATGCCAAGAAGAATGAGAAGGTCGATATGAACATGAGCACAACGGGGACTCCAAAACCAACTTTCCACCCTGCGGTATCTTGAATGTACACTATGCAGGTCATCGCGACCATCACTGAGGCCATGACCGAAACATAGTACCAACTGAAATACTTCTGTAACAAGTTGCCCGAATTCTTGGAGTTTGCTCCTGTTTTTATTTGGTCAGCGCCAAACGCTAAGGCAGATGATCTTACGCCTCCGGCTCCTATGGACATGA
>Contig100280
CCAATCAAATGTGACTAGATATGCATGAATTTTCAACTATCTTCAGAAGAAGCGTACCACCATCACAGAGGTTCTTCTTTTGCTCGTTTCTGGCAGGATAGTAGACAGTTCACACGATAGAGAGAGGGCAGGAGGGATGCCCCACCACTGATGATACTGCCTCCTCACGTCAATTGAAAGCTCGTCTCAGCTAGAAAGGCGCTTTGTCTTCACTCCTGTGTGTTCATGCAAGCGCCACGTCCTATATTCTGTCCTTTGCGCCTCTTGGCCTGGCGCTAGATCTTCAAATCTCGGACTCCTGTATAGTGAGATCGTGGTCCACGTGATTTCGACCAGTCT
>Contig100281
GGGCAACTAGAATCGTTAGCTTCTTCTTCTGAAATTCGCGATGTGCTCAAGGATGAAAGCCTTCAGAAACTTATTTCCAAAATCGATGGTTCAGGAGATCCAGATAGTGATCTTGAAAAGGCAATGGAAGTGGAGGCATTCCGCCTATTTGCTGACAAGATCTTGTCTGCAATTGGTCCGTAATCATGGAGCTGGATGAGTAAAACCTGCAGCTTCATGCCAAAAGTTTTGTGTTCCTACCTTCAAATTGTCGAAAGGAAACGCTACCGCTTTGCCTTCTGGTGGAATACATAGCTTTTATTCCACCTTGCCCCGGTAATTGAGGAGGCTCTATGAGCCATGAGTCACAGCATACCATCATCATCTTATTCGCCTTTAAGGGGA
>Contig100282
ATGGCAGGATCACACATTCGATTCAGAGCTCGCCCGCCTTCAAAAATGGTTTCTTGTGAATGAGCCGCCACATTTGCACAGTTTTGGTCCGACCGTATTTAGTGGTCCAATGCGAATTGGATTACCCCCGCTGTAGGGTATTGTAATTTAGCATGCTAACAACTCGGCGTAACTTTCAGGCAACGTTTCTTCACTGCTTTGGTTAGAACCTTAAAACCTTCGTTGATTGTCAAGACTTTTGGGAAATGTTTTCTTGATACAACGCCTAAAGCAAACCTACGGTGGAATCGTT
>Contig100283
GCGTTTTTCCCCCTTTTGTCCGCTGTTGAAATTCATTGTCTGCCGCCGATTCACGCTTCAAGATACCCTTTTTCTTTCCTTTTTCGATTAATCTGCGCGTACCCATCTCGTGAACGACTCCGATTTTTGGATCTCTACCCATGGACCCGTCCTCAGCCAAGCCTCGATGCTCCGTCCCCAAACCCTGCAATCACCTAGCTGATTACAAGCTGAAATACGGCCTGGCGGGGTACGATTCCCTCCAGGACAACTTCGTGACTGGCTCGAATGGGAAGACGATCGTTTGTACGCCCGATAGGAAGATACCCAGATGCTTTTTCTGTGATGGGTATCGCGAAAGGCTCTACCTTTGCTTAGTTTGCTCTTCGGTCTCTTGCTTGGATCACACCCTCTTGCACTCCCGATCTGATTGTGGAAACGACATAGCTGTCGACGTCAAAAGATCCGAGCTTTACTGTG
>Contig100284
TGGATTGTTCGAAAAGTTGCCGTACTAAAACAGATGAATAGAAGACAAGACATATAAAGGAGAGGCCGCAAAGAATGAGGCCGATGGTCACCTCCGATGCGTTGCCCCGGGGGGGTGCACCTGTCCCGTCAAAGGCTCTTTTGATATCTGATGAACAATCCCCCACGTGAATAAATACGAATTACTGTAGACATAAGAACCAGGCAATTTCCCGACTCCCAGGCGTTCTGGGTTTCTCCCTACCGCATGGTAGTTCCCTTGGTTTGTCAACACTAAAGCTGATGTGAATTGCTTCTGCTTTCACAATTCCCCTAATTCCTCATAATCCTCCTCGTTAACCTCCCATGGGTTGTGCGAGCCAGCTTGCGATCTCCTCCCCCAATATTATGGGTGGTTTCGCCCAAACCCTTACTCCCTTTAAGAGCGTCTTATACATCTTGTCGTTATTTCCACTTCACTAGTAATTCCAAATCCTAATTTCAGTCAATATTAGTTACTTCCCCTTCTGCGACACTGTACCCTCACATACCTTCGCGATCCTGTGTTTTCCTTTAACCCCAACCCTCGCGATCCCTGTCCCCTGACATACCTTCTGGCTGCTCACCTCCTTCCGCCCCTGTTTTCTTTTCGAAAAGGCCCACAAGCCCTGT
>Contig100285
TAGGGGTGCAAGGACAGCTTCCTCCTTTTCACATGCAGAGGGTCAATGGCCTTGAAATGTTTGGGTTTCTTTCCCCAAATATCATCCAGGTTATCGAGGCTCTGGACCCAGATCATCTATGTGGAGAATACTGGAATAACAAGTGCAACGAAACTGCATCTTTTGGCGACATTGGTCAGCGCCAATAAATTGCAATTTTGGTTTAAGTCAGAGTTGTAGTTGCAGAGAATTTTGGTTGTACATTGATAAAACAGGAGCAGAGGAATTCAGCTAAAGAAGGTTTTTCTTCCTATTGACAAGAGAAGGTATGACAGATCCTATAAGGCTTGTTAGGAAGAGGCCATCACAGAAGAACTGAAGTAGAGAATAAGATGTTTCGCAATAAGTGCTGATAGGAAGCAGCATTGATGACATTCATCTAGGAAATTTCAAGGGAGTGTGGAATAAATTAGGGAAAGGGAAGACAAAAGGTAGAGTTCTAACCATTTTTTCTCATTAATGTAGGCTTTGTTTTCA
>Contig100286
TCTTTTCGATCTTTTTGCCATTTGAGTTGGATCTCTGGCCATCTGAAAGAGTTCTGGGAGTCTGCTTGGGTCAACATAAGTGTGAGGAAGAAGCTTGAATATCTCCTGTGCTCCAGCAGAAACATTTCCTGAACCAGTGAATATGAAGACCAGAGGGCAAATTCCTGATGGTAGTCCCTGAGTTGCAATTTCTTCGCCCACAGAAATTACAGCAGCCTTGGCAGCAGCCAAGGAGGAGTACGTGTAAGATCCACCGAGTGAGAGAAAAGGGGTTGAGTATCCAAGACTTAGATATCTTTGTCCTAGTCCACTTAAGAAGTCAATTAATCCTGCTCTTCCTGCAAATTTTCCAAATGCAAGCAATCTCTTCCCATGCTCACTGACAATGAGCTCATAGTCATAAAGTGAAGCCCTTTCAGCTAGAATTTT
>Contig100287
GAAATTTCCTACAAGTTGGAGCAAAGCCAATTGCAGGAACAGCTAAAGATGCAGTGCGAGGGCTTGCCTTTTCAAAATACGCATGAATTAGAAAACAAGATTCAGAGCTTGGAAAATGAACTCAAAAAGCAGTCTGAAGACTTGACTGAATCTGTAACCACCATTGATGAACTTCGCGCTCACATGAAGAGCTTGGAAGAAGAGCTGGAGAAACAAGCTAGAGAGTTT
>Contig100288
CCCGAGTCACTAAAATGATGCGAGCTCTGCAAGGTAAAGTTTGTTCTTAGTAACCACAAGAGATTTACCCACTTGCACTCTTCACAAATAATTCATGTAGTCATGGAATCAAGGAGACACCTAGGTAGGATTGGCAATATTGGATACAAATAGAAGCACGAGACAGAACAAGCAAAAATTAGATATTAAGATTTTGCATGACAAACACAGCTTGGAACTGGCAGAACTTGACATATTTTAACTCCTTACAACATGAAGCAATAATTCATCATAATAGATACAACCTTCTTTTTGGCACAGTTACAAACTTAACAAATTGTCACAGTTGCCACAATTACAACCGGAGGTTAGAAGGTGGAGAACTTAATGCTTCTATAAGAAATATAGCCGAAAAATGAAGACAAGGGTCCATATGTTATTATGAAAAGT
>Contig100289
GTTGATGAGGCTAGCGGTGCCAAGCTGCCTGGGGATTTGCCTGGAGTGGTGGTGGTACGAGATTTTGACGGTCCTGTCGGGGTACTTGCCGAACCCCACGGTGGCGGTGGCTGCCACCGGGGTTCTGATCCAAACTACCAGCATGATGTACACTGTGCCCATGGCCCTAGCTGGTTGTGTTTCTGCCAGGGTAGGAAACGAGCTCGGGGCTGGCAAGCCATACAAGGCCAAATTAGCAGCCCTGGTCGCATTGGGATGTGCATTCATTATGGGCATCGTCAACGTCACATGGACGATTCTCCTCAGAAAGAAATGGGCGAGCTTCTTCACAAAAGACGAGCTGCTCAAGGCGCTGGTTGCTTCCGTCATGCCAATCATGGGCCTCTGCGAGCTCGGCAACTGCCCCCAGACGACTGGGTGCGGCATCCTGCGCGGCACGGCGAGGCCTGCCGTGGGCGCCCGCATCAACCTGGGGTCGTTCTACTTTGTGGGCACCCCTGTGGCCGTGGGGCTGGCCTTCTGGCTCAAGGTGGGGTTCAGCGGGCTGTGGTTCGGGCTGCTGTCGGCCCAGGCGGTGTGCGCCGTGTCCATCCTCTACAATGTGCTGGGTCGCACCGACTGGGAAGGCGAGGCCTTGAAGGCGAAGAAGCTAACTGCCGTTGAGA
>Contig100290
AGAAGATAGTGCTTTCTCTGCAGCTTCAATAGCTGTCCTCGTAATGTCAGAATCTTCGACAGGCACTTTTTGATGAGTTGTGGAAGGAGTACCGTTGCAGACTTGGCCGACACATGTTTTACCAAAAGAACAAGTAGAAACAGGGCATGGTGCTTCGAATGACTGACAAACATAAGGGCAGCATGAACTACCAACTGGACAACTGTGGCCTGAAGGGACAGAGGGCTCTACAGCAGCAGTAGCAGTAGTCCACGGTGCACTAGGAGCAGCTCCAGTAGCATCCTGAGGAAACTGGTAATTCCAGTAACCATATTGATGCAACTGCTGAAGGACCTTTTCCCTCTTTTGCTCGAGCTCATAATATTCGGCAAGTAACTGGTCATAACCTTCAGCATATTGAGAATATGAATGGGCTTCTAGCGTATCTTGTACAGGCACACCATTTGATAAATCTGGATGAGATCCCTGAGCCAACACATCTACACAAGGGTTTCCATTAACTGATGGGTCGTTATTAGCCTCTCCAGGTACTTCTGGACAATTTGATGCTACAGCGTGTTTAGGTTCTTCCCTCATTGTGACGTGATCTTCCTGGCCAGGAGAAGAAAAACCTTTTTCCTGCTCATCAACAACTTCTACTCCTTT
>Contig100291
TGATAAATCTTCATTCATCAAAAGCAGCCTAACTGCCTTCGTAGCATATTGATTTCAAAGTCTCAGTCAAGATCCAGACATGGGAAGATCCTCAGGTGATGAAAAGATTCTCAGCTACAAAGACGTTGTGCTCAGACGGTCAGATCTGGAGATACTTAGTGGTCCATGTTTTCTCAATGACCGTATCATTGAGTTCTATTTCAGCTATCTTTCTTCATGCTATCCTTCTCCGGATATTTTACTGGTTCCACCTTCAATTGCTTTTTGGATAGCGAACTGCCCTGATGTTGAGGGACTTAAAGATTT
>Contig100292
GAGAGGTCGATGGTGGGGATGGAGCCGGGGCGGGGGCGGGCGGGCCTGAGGTTGGAGAGGGTCTCGGGCGGGTGGATGAAGAGGGGAGGGAGGGAGGCGAGGCCGGAGTCGAGGAGGCCCTTGACGCCGAGCTTGGACTCTTCGAACTGCTTGAGCTCCTGGGCTCGGTCGAAGGCCTGTCCACCGCTATCCGTGACGCCCATGGCTCGACTCCGATTCCTGGTTCGATCGATGTATGCGAGGGTGAGGGGGGTGGTGGTGGTGGTGGTGG
>Contig100293
GGAAAACAGTTATTCAGGACCACCTATCCTATTTGGTGTGGTTAGGGATGGTGAGACATTTGACTTCTGCATGTGCAATCCTCCATTTTTCGAGTCAATGGAGGAAGCAGGTCTGAACCCAAAAACTTCTTGTGGTGGGACTCCCCAAGAGATGGTTTGTCCGGGTGGGGAGAAGGCTTTCATCACACGCATTATTGAGGATAGTGTTAGACTGAAGCAGTCTTTTCGATGGTATACTTCAATGGTCGGTAGGAAATCAAACCTCAAGTCCCTAATTGCAAAGCTACGAGAGGTTGGGGTCACCATTGTGAAGACAACTGAATTTGTGCAGGGACAAACATGTCGATGGGGAATTGCTTGGTCTTTTGTACCTCCTGCCCGGCAGATGATATCACCTTATGTGGCTGAGAAAAGCAATCTGTCTTTCATGCTTGAGGGCCTTCAACGTCAGTTTGGTGCCATACATGTCTTGCAGTCAGTCGAATCCTT
>Contig100294
GGCAGGAGGACCCAGCTTTTCACTTTCTACATCGGAGTCAGAATATTCAAAATTCCGTTTCACTTCAATTTTACCTGTGTACTCATTCTGTAGTTTTCTGTGGACTTCAGAGAGGAGAAATGGGGAGTTCACTTGATCTGAACTTGATATAGATGAAGTTCCAATGTCAGTTGTGGTGGACGGTGACTCGTGTTCTGGACTACTTGCGGGAGTCACAAGTGGCCCTCTGATCATATCTTCACACTCAAGACTAGCATCCACATGAGATACATCGATATCAACCAAGGACAAAGGAGATGTTTCTGAATCAAGCCCTGGTGATCCAATCAAATTGAGACGCAGGACCTTTGCTTTAGATCGGTCCATAACCACTAGATTGCACTGCAGTTCATCAATGCAGACCTGTTTCTCATGTTTCAGCCGCTTATCCAATATAACCCAGTTTGAATGTACTCTTTTGGCTTCAGCAGCAACCACTCCACATGGTGTGTTGGAAACAATTTTCAGCCGAACCTTGACCTTGTCTGGGTCATAGACATTGTGGAGTCCATACATCATTTCAGAGCATGAATTTGAAATGTCGTCCTTCTCATCCAAACTGATCTCTGAGATAGACCGGTGATGACCAGTGGTGCAGTCACTTGCAAACTTCGAAAACATCCACATCTTTTTACTTGAGGAGTGAGATATGACCACAAGCAGCTTGATGCAATCCCCAGGTTGAGCAACATGAGTCAAAGTCCACGCCAATGCAGCTCTTGGTATTTCCCTTGAGGCTTTCACGGCAACAACCACCACCTTTCCATTCCCAACTCCATCTGAAGAGCCTTTATCTTT
>Contig100295
ACACCCTCAAATCAAATTTATCAATCACTGATCTTTTTAGTATAATCGACTCCATCCCAAATGCTAGAGGGACAAAAAATGCTTGGTCCATAAGTGGATTTAACCATTTGATATAGTAGGGGAAGCTGTAGTATTATGAATAAAACCACGGGAAGAGAGGCCATCAAAGTAATGGGAATGACAACCCACTCTACTCTTTCTTCCAGCACAAGTGTGAGAGATGCAGCGAAGGC
>Contig100296
GAAGCTTCGAAGCTATGTACTTGGTGACGCAGTCGTTACAGTACGCGTGGCTGCAGCCCTTGATACGAAACAGGTCGCCGCCCGTCCTCGTCTCGACGCAAATTTCGCAGGTGAACGGACGATCGGGCTGGGAATTCGACGCCTGACCGGGTTCGGCGACCGAGGCGCCGCTGTAGGGCCTCTTCCGCTTCCGCGAGGACGGCAGCCGAGCGCCGGCGGGGACCGAGCCCAGGAACCGCACGTCCTCGCCGTCGCCGTCGCCGTCGTTGGGGCCTCGGGGCCTGCTCTGGAGGAGAGAAGCGACGATCGCCTCGTATAAGTCTCTGTCCTCGGTGTACTGCTCGACGGAGATGGCGTCGGACTTGGTGCTGCCCCCGGCGGCGATCCGGCCGAACCGCGACGCCGGCGCGTC
>Contig100297
GGCTTTCTTCTAAGTCGCTTATCGCAGCTCCATGGGAGCACTTGACATCGTCGGCTATGATTTGGAGGTTGGGTTTGACATTTACGGTCGCACGGGGTTCGAGCAGCAAGCTTCTCGTCAGTTGTCCCGCATCTGTTTGCTGTGCATATCTGTTAACCTTAACATTTCCATCAAATACTGCCTGTCCTTGTGAGTTTGCCACAATGCACTTATGAAGCTGACGGGAGCTACCACGTGGATAATCCAAGACTAGTCTACTATGTAAATCTTGAGTCTGTTCATCAAAGGCCAAATGTAAAGTGGATAGCTCTGTCACAGTGCCAGGCCCCAGTTGCTGCACATGGAGATTATGCCTGCTCAACTTCCCGCCACTACTAACCTCCACGAGTTGATAACTACTTTCTGCTTCCTGCTGAACTGAAGTCCACTTAATATGAGCAGCACATGGAGATTGATTTTGCACATAA
>Contig100298
CACATCATCATCGCTGGCGCTCTCAGAGTCAACCATCGAGAGAGAGCTCCGTCGTGGACGGCCCATCATGATCTCGGACACTCCGAAGCAAGCCTGACGCAGTCGATGGTGAACTGTGATTACCCGGAAGAGGCTTTATAAATAAGCGCTTCTTTTGTAGTATATTCGGATTGATTTCGCTTTTGAATTCTTGTTGGAAGATCGCTTGTG
>Contig100299
GCATGTCGCGTTTCCGTACAATGGTAAATTCCACAAGAAAACAGTTCCTAACAAGTGAAGCCAGCTACGTCGTTAATCCAACCACAGCATCGTCCAAGGCGATGCCAGCAGGAAATGGACAAAGGGACCGCATGGTGGAGGTCCTTCAGAGCAGCTGCCCGCATCTTCTTAGGCTTTCACCTGCCCATTGTAGCTGCCACCCCATCATACGGTTGCCTCATCCTACTTTCAGGGTTGCTTGCTCCCGAGATATTGTTGTCTTGCGGCTTGAATGCAAATGGTCAGGTGTTCTCCAGACAAAGCACTTTCATATTTCTTGTGTCAATAG
>Contig100300
TTTACCACTCCACTCCTGCATCCAGAAAAATATAAAGGATGATGATTGCTCATCCTGGAGAATGTATCATACTCCAGTGAATTTTCTAACTCCATCCCATACCATAGCTCCAAAGTCAACTTTGAAACACATCCCTTTCTGCAGAAGACTCAAACTTATTCTGATCCACATTGTTCAATGGAGAAGGCCCTCATTTCCATTTCCTTATCATCCTGAGGGACCTTAAGCTTTGCTTATCAGGATGTGAACAGCATGGGCATTAGGGTCTCAACTTGTCTCTCACAATGACTACTTGATGTCACAACTCAATTCCAAGATCGTTTGCCAACTGAAGTATGCCACGCATCTGAAGATATGGATTCTCCAACAACTTCTCATTGTTGCTCTGCTGAGCTTTGAAAACAAGATTCTGAAGCATGTGTTGATACTTCTCAGGTTTCTCTGTCATCATCCTCTTCAAAAGAAAAGCTGAAGAATAATAAGCTACCCTTGCGTCTGTGTCATCTAAAAGTTCTCTGAAGAAATCTTCTCCACCGACTTCTTCAAAAGCA
>Contig100301
TCACAGGGACGTGCTTTGATGGTATCTGCTATGTCTCTTCTGAAGAAGTTGGCCCATGAATACAATCTTGCAGTTCTGGTAACAAATCACACTGTTGGAGGAGATGGAGGTATTCCTAAACCGGCTCTTGGGGAGAGCTGGAAAACCCTCCCCCATGTGAGGCTTCTGCTCTCCCGTGATTGTGGGAGCAATACGTATCA
>Contig100302
TCAATATACTCTCTATCAGCTTCATTCTCCCCAATAAGGATGTCATATGGGAGCCCGGTTTCACTAAGTTCATTAACCCAGCTCACTGTTGCCTTACCAGCTTTCCCCGTAAAGTATCTGAAAGCAACATTTTCCCCAAGCCTCCCAGTTAACATTGCTTGGGCTCCATCAGGGTTGCCAGTATTAAGCCTCTCTCTAGAGCTAAAATTGGGCAAACTCTTTACAGGCACGTCAGATGAACACTTTGCAGGCACAATAGTCATGGCACTTGCATCAACAGAACTCAATTCTGTGTCCATAACAGTGCCATAAGATTGGGCAAAATGTTCTTCAGAATTTTGAATGTTGGCCAGAAGCCCAGACATTGCAGCTGCATTTCCTCCAATCTTCCAATTGGCATCCATCTCCGTCGGAACCACATTTTCCATCACTGTGACCGTAATTTCTGAATCAACCTCAATTTTGTCATGTGAGATGCTATCTACCGCTCGTGTCCTAAAACCATTTTCACAAGCATAACGAAAATCTGGAGCAGTTTTCCAATCCACTGGTGGCCAATTTGGGATGGTACCTGACTTCCTCCTGGACTTGAAAACAGTTTGTTCACTAGTTCCACCTGAAGTAGTACTTATCACGAGGGACTTTTCAAGGTCCCTTGAAGACAGAGACGCGAGGGACCAAACGGTTTCTTCATCAGGTATCTTTGTCACCTTCTGGCTATTCAATATGAAAGTCTCTGTCTGCTCCTCAGTGGACCCCGATTCCGCCATAGTTGTAATCATGTGAAGGAAATTTGCTATGTGTAATTCTGGATGTCCATCAAACCATAATCTAGAGAGCTCCAAAAATAAAGCATGAGAGTCTGATTGTTGGGCAACGTAAAGAACATTCCCCTCCAGTAAACAGTTGCAGTCATATCTCTTCTTGGATGAACTGCCACAACTTTTGATCACATTTCTGTAGAACAAATTTTCAA
>Contig100303
TATTGAGTATCCCCCCAGCCCTGCCGGTATACTTCTGGCCAAGCCCACAAGGTTGGGCCCACCAACGGGAAAGTTCCAAGCTCACAAGGTCGGCCCCACGAACAGAAAAGTTCCAACTCCAAGCCCACAACGTCGGCCCCACCAACAGAAAAGTTCAGCGCTTGCATGCAGAATGAAGGGGCACCAAAGAAAACTCTGAAGGCATCTGTCAGCACCTCCTTCCAGGGTGCCAGCAGATTGGATCATGGGGAGGGACAGTTGATCCGCATCCGCTGGGGAGGGATACACGTAGCAATGTACGCAGCCTTACCCCCGTTTTCCCTGTCTTTAACAGAAG
>Contig100304
TGAAGCAATTGGTGAATGTCTTGCTATTGCAATTAGAATAGAGATCATCCGTTCTTCCAGAGCTTCGGTCGAATCCATCTCCAAGATATAACGAATTCTTGGCAGAATTCCCATCCTGACTAAACCTGCAATAAAATCTTGACCAGCAATCACAATATCGTCCTGAATAGTGCGCTTCCCTTCAGATTCATCATCAGCTGTTTCTTCCATAGGAAGAATGTTAGAGGATTTAGCACTGTACTTCCAAAACCCACCATGAAGCAAACCGCCATTAATTTCTGGTTTACTCCTAAACACTGGGGCAGTGTAGAGATACTTTCCGTGCATACTCATTCTCTCCAATTTGTCAAAGAAGTTCTCGTTTAAATCAGAGCTGAGTATGCACTCAACAACTCTCG
>Contig100305
AATTTTCATGCACGCAGATGTGCATATTCCTGTGCATGGGGGGCAACAGCACGACGTGGATGAACACGGCAATCCTGGTCATCTGCATCCGGAACTTCCGGAAGAACCGGGGCCCTGTCTCCGGCATCCTCAAGGGCTACGTCGGCCTGAGCACTGCAATCTTCACCGACATCTGCACCGCCCTCTTCTCCGACAGCTCTGCCTCCTTCCTACTCATGCTGGCTGTCGTCCCCATCGGCGTCTGCCTCACTGCCATGCTCTTCCTCCGTGAGGTCCCACCGTCTGCCGCCGAAGAAGGAGGCAATCAGGACGAGTCCCGGTACTTCACCATCCTCAATGGCGTCGCCGTGGTCGTCGCGTTCTATCTCTTGGCCTACGACTTCATCGGGTCGTCCCATGGACAAGTCTTCAACGTCGTGTTCGTGGGCATATTGCTGGTCCTACTGGCCTCCCCATTGCTGATACCTTTGTATGACTTGTTGAAGAGCTTCAAGAAGAGCGGCTCACCGGACGTCGAGAGCACCGAGGCCATCGACGCGCCGCTGCTCGCGAGTCAAGAAACAGCGGAGGTGGCCGAGGTGCAG
>Contig100306
GACAATCTTCTAGATGCAGAGATCTCCACAATATGCGACCACCCTGTAAGCATATGAAGTTGTGCAGCTTGTTCCTCAAGGTTTTTGTTGTACTTCCATGCCCATCGCAACAACAATTGAATAGTCTCTCTTACTTCATTTAGTTCAGGTTCACTGCCAAGGCTATTCAACTGAGGATGAACAACATTCAACTTCTGCCAGAGCTTGTCACTTAATGAGGCAAGGTCAATCAGGCGATCACCACGCTCGGTGTAATAATAGATTCCACCTTTTTCTGAAGTTGCTGGATTAATGAGTATCTCCTCAGCCATAACTTGATATTTTCCACTCGTAACAACCTGAGAAAGCTTTGTGGTGGTATCAGGAGATCTAAACTGGAGAACCTCAAGCAACTCTAGAACCTTATTTTTATCAACAGCACTAGTTCCAATGTGTTCTGCATCATTTTGATGAGCAATGATGTGATCTCCTCCAAGATCAGTAGCTTGCTGACCAAACAGATGAGCAAGGATTCTCTGGCACACTTCTCTATGATTGGTGCTATCCATGTCAGCAGCATGTAACTCCAAAGCTAGAAGCTTTAGCAGCCACGCTCTCTGATGAAGGGAACTAATGCGAAGTGCCTGGTTGCTACTGCGTTTAGGTAGTGGAGCAACACCAATTGTATCCAGGTGCTTCACAAAAAACTGGTATCTTTTGATGCTGAGTAATTCCATGGTAGGACCACTTGTAACTGGATCCAAGCAGAGTTCATAAAGAAGCTGAAAACCAAATTCATGAAGAAGTGCATTCACATCTGGTTTTTGAAGTTTCTCCAGAATTTCAAGAACAACTTTCAAGCAACTGTAATGAAACTTTGGCTGCAGCATAGTCCGCTCAATAGGACCGTCAAGATCAAACTTAAGCAGTAAATGTGCAATATTTGGAGCAGGCCGACTGATATTATCAATTAAAACCTGCATTATAAGAACACCAGGATCATTACTGCTGTTCTCT
>Contig100307
CACGCAGTGTGTAGAAAGGAAAGACAGTACATATTTTATTGTCACCAATCATACCCTTGATTTGCCGTGCAGATTTGTCTCAGAACCTCTGATTCTGTGGAAGCCCATTGAGATAAAGTTATTTTTAAAAGAAGCAAACCAGAAGCCATTCTCCCAAGAAACGTTTCATCACTTCATTAATGAGAGTTTCCAGAACTTTGCAGGCATTTTACTCCTCGTGAAATCAAATAAGCAATTGCACACTATATCTACAGCATGAGTCACGAGCCAGATTTTATGAGCTCAAAGTTGGATGAAGAAAAGAACAAAATTTTCTTCATTTTT
>Contig100308
CTGAAGAAGGTGGCTAAGTTTGTGGGGCTTCCCTTCACTGAGGAGGAAGAAGAGGGAGGTGTGATGGAAGAGATAGCTAACTTGTGTAGCTTGAAGACCCTGAAGGACCTGGAGGTCAATAAATCCGGCAAATTACTGGACAAAATCATTGAGAAAAGAAGCTTTTTTAGGAAAGGGGAGGTGGGTGATTGGGTCAACCATCTCACTCCTTCCATGGTGGATCGCCTCAATAGCATCATCCAAGAAAAGATGAGACCCTTTGGGTTGGAATTCAGAATGTGTTGAGCGTTAAAT
>Contig100309
GCTTCGCGAAACATAGAACGCCTCTAGCATTACAGATCCTTCTGCTCACATGGAACCCGCACAAATAATTGGCCATTCAGGGTGACCACAGCAGATGTCTGGTGTGGATCAATTCTTGATGGTAAGCTGACAACCTTTTTAAAGGGCGTGACACCCCATGGATTATCCAGTTGCTGTGGTTGACCAGATATAATTAGACGTCCTGCAGGATCAGACTGCACATGTACCTCCTCACGGAGAAGCCCAGGAACTAAAGCATAAACCTCAAAGCATTCATTAATTTTATACACATTAATTTTTACCCAGTCAGCAGGTGGTCCAACATCAATTACTATTGAGTTCAATTGTGGCTTCGGTGCTTTAGCGCGCG
>Contig100310
CTTCATCTGCTACTTCTACTGGTTAAATGATTCTCCTGTGATTTTTTTGATCGCGTTCTCTGTGGAAAAAAATCCCTTCCCTTTTGAAGTTTTTCTCAGACTGCTCTGCAATTTCATTTACTTTTCAGTTGGTTCCGAACGGAGATGGTGAGTTCATTTCTACGGTAATGATTTTTTGGTTTTCGAATCGACTTTGCAGAGCTCTCATTGCCATGGATGCTG
>Contig100311
GAAGCAAGAAACGATAGGCAGTGAGAGCCAATTTTGCTATATTGCTGGCATAGCATATTCTCACACTTTCCTCTGGATCATCAGGTAGCATCGATAGCATGGGAAGAATATATTCCGGAAAAATTTTAGCATCACTGGGAGGAAAATCCCGGACTAAAGGAAGAATATAGCATAAAGTCTCTAAGGCAGCAGAACGCACTATTGCTGCTGGATCGGAAAGCATAGCAATCACATAAGGAATCACACGCTGCAAGCGGTCTTCATCATCAATATATAGGGAGCATGCAGTCAGCAAAACCAGGGCTCCTCTCCTCAAATGAGG
>Contig100312
CCTGGTTGACTGTATTAAGCAGTTTCACACACTCCAGAGCCCTCAACCTTCAAATGTTTGTCTTGCAAGGTCATAACTCAGGCAACTATTCTGTGCAGGAGGGTTACTTTACATCCCAACTTCCTTGTTTTGGCGCCTTCGGTCATCAATAGTCATCGGCTTTCAGTGTACCTGCAACTAATAAGTCCTCACCTTCCTGGAAGGCTTGTATCTTT
>Contig100313
TCGCGCTCTGGTTCTTCTGCTACAACCCTCAGAAGCGCAAGCAATCGAAATCGTCTGGCCTAACGCCCAAGAAGTTCTCAGACACCTCTGCGACGGATCACGCTTCTCTTGCAGTGAAGGGCGGTTCCTTCTCTGGCTTCTCTTCTGGCATTCGAGAAGCCATCGACACTCTGACCGTGTATACCTTCCAGGACTTGCAAATCGCCACCGGGTTCTTCAGCAAGGGCAACAAGATCAAGGGCTCGGTCTACCGCG
>Contig100314
TAATGATGAGCAGGAGGGTAAGGAGGGGGAAGGGAGGCTGGACGGGATGGAAGAGGACTTTCCGTATGGAGCAGTGCTTCTTTAGCTCGAGAAAGAAAAGTGGGGAAGAAGACTCGACAGACCGCGAGAGGAAAGTCGCAGGAAATTGGGGAACCAGGAAATGGAAATGCGAACGTGCAATGATATGGAGGAGGAGGAGGAGGAGGA
>Contig100315
GCGCCGTCGCCACCCCGCCGCCCACGCCGCGTCTCCGCCTCTCCGCGACACCACCGCTATCCCGATCTGCCCACTCGAGAGTTCCGACGACCGCAGATCCGAGCTGGTCGTCGCTCCACCGCCGAGCGAGCCCCCGCACCGGCCCGCATCTCCTCTGTTGCTCGTGCCGCGCCACCACCAGGGTTCCCCTCGCCCGCGAGCAGCTACGTCGAGCCTCCTTCGCGAGCAACCCGCGACACCAGCCCAATCGTCTGCGACTCCCCCCTGCTGACGCCGCTCCCGCCTCGAGTATCGCCGCTCCGTGCCACCCCGGCGCCGCCCTGCCGTGTCGATCCGCAACGACCTGCCGCTCAAGCGACGAGCTGCTACCCCTGGATCCGAATCTGCTGCTGTCCTCGGTGCACCATCAGCTACTGCCCGAGAGATCAGCCGTTTTGTTGCAGGTTTACTTTCACCGGAGCCATCATCGTGCAACCACCGTCGCCGCGGATACCCTTCGCCGGAGCTCCTTGCCGGCATTTTTCCCCGTAGCCGAAGCCTCCTGCTCCGTCGCACTCCGCCTGCAATCGGTGACCCGACGCCACGGATCCAGTGAACTGACGACCCGGGGTTGCTCTCCGTCCTGCTCGTGACCGACGCCAGGAGATCCGAACCCCCTGCTCCGCGCACCAGCACTCGCGAGCATCGCTGTGCAGCAACCTGCGACCCGCAACGCCTGCGAG
>Contig100316
GGGGGTTCTCCGTCAGTGTCGTCTCCGGCAGTGCCGCTCCTGAACGGGACAAATTCGAGCGACGACCCGTGGTGGCGAGGAGCAGGAAGAGGGAGGAGAGATCACGTGAGAGGGGTGCTCTTGCTGGCGAGCATCGTGTGCGGAATCGCTGGCGCCTCTCTGTTGTTCGCTGCCGGGCTGGCTTTTCTCTTCAAGTTCCGAAAGGAGAGGTCGGCAGGGGCGGCAGCCCCACCACCACCTCCTCCTCCGCCACAGCCACCGCTTCTGCTTCTGCCGCCGGCGTCCGGACAATCGGGAGATTGCAAAAAGTGAATCGGTTCG
>Contig100317
GCAAACGGGAAAAGCTGAAATCTTTTTCCGACAGTTGCTGAAAAAGGGTGTCCAAGATTCGGTGGCCTTCAACAGCATAATTTGCGGTCATTCAAAAGAAGGGAATCCTAATGCTGCTTTTGAAATCTTGAAGATAATGGATAGAAGAGGGGTTCCAAGAGATGCAGATTCTTATAAGTTGCTCATTGAGAGCTACCTGAGGAAAGGCGAACCGGCTGATGCAAAGACGGCACTTGATAATATGATAGAAAGTGGATACGTTCCA
>Contig100318
AGGATCCAAAAAGACAACGAGCAAGATCTCGAAAAGTTTGGTGCAGTTATATGCATCCTTCTCCACAGAAGTAATCTCTGTATTGTTGGAGTTTCTTCTTAAGGTTGTCAACTCTTCTGACACGTTAGAGCTTCCACAAGAAATCCATTATCCACATGGTAATCGGACTTTGCTGGATGACTGGATGCTTTTGATGACAAAATTGACAAGTAAGGAACCAAAAATACTTCTGGACCTTCTCAAGGCAGTCCTTGATATGATTGAAACAGAAGAAGCAAGCAACAGTGAAACTGGAGCGCAACATTTGATGCCATCCCGACATAGAGTAAAGACCTATGAAATTGCACCCCTCTCCTCTTTGTTTGCATGGCTTGTTGCCATATTGAAGGAACTGAAGTCTTTCCGAGATTTAGATTCTTCATCTGAAACTGAAGTTCCTGTTGCACGGAGAAGTACATCCAG
>Contig100319
AGATCCCCTTGTTGCGGTGTCCACAGCCGAAGATCACCTTGGGGAAGCTCACCGGCCGGCCCGAGGTGGACCCCAAGGTGAAGGTCTCTGTGGCTAGGGTTCCCACAGTGGAAGAGTTATCGCCATAAATGGAATGATACGTGCACACCCCTGGTCGTCGTGAGCAGGAGGTTCGGCTGACCACTTCACACTGCGACGTTTGGCACGAGACCTCCTTGTACGTCTTGGACTTGCTCGGGTCAAAGAAGGGGCTCGCTTGCTCGAAGCAAGGCATGCACGGCTTGCACTGCGTCCATATGAGGTCGC
>Contig100320
TGTTGACTTCCTTTTCCTGCGCCTTCCATCACTTGAGCTTGAATCAGATACCGATGACTCAGAGTGTGATTCGGATTCTGACTCAGTGTCTGAGGAATGAGATTCAGAATCGCTATCAGAGCTCTCAGAGCTGTAGGAATCAGATGAAGAGTATCTCCTTCGTTTCCTCGTTCTCTCCTTGCGGGATTTTCTCTGTCGTCTTTTTCCTCGGGATTCAGAAGACGAATCTCTTGCAGATCGTTTCTTTTTTGCTTTTAGTGTTGCAGATTTACTTTTTTCCT
>Contig100321
AAGCGAGAGAGCTTTTTACGAGTTGCTCTAGATGTTTTCCAGCAAAGCAAATTTCTAGACCTCGGTTCAAGTCTCAGATTCTCTTGTTCAAGCTTTTCGGCGATGGAAACTGCTTTGCGTCTTGACCAGCTACTATGCTGTGAGCACCCTTCAGCTTGCTGTATCACATGTGCAAGGGATACCTTGCTTCTCACAATGCTC
>Contig100322
GGCAGTCGAGTCGCTCGTGTTTGCTCCCTTCTTCGCTACTCATGGTGGTATGCTCTTCAAGATTTTCTGAGGGAGGGAGCAGGCCACTTCCCCTTCTGTAGCAGTAGCATCGTCATCAACTCAATTTGCTCTTAAACATCTATTTCCGTGCTTGTTGCATGAACTGATAAACATCTCTCTTGCTCATCCTCGACCTCAGACATTTCGAGCAAGTTC
>Contig100323
CCATGGCAGACAAGACAGCGAGCGGAGAAAGATTCGGCTCGGTCTGCTGAGCAATGGGCGCATGGTCAACGAGACTCTCTTCCTCCTCAAGGATTGCGGATTGTCAGTCGAGTGGGATAATGATCGCCACTATTCTGCAGAAATTCCACAGCTCCCTAATGTGGAAGTCTGTTTCCATCGACCAAATGACATTGTCACACTACTGGTTTCTGGACATCTAGATGTTGGAATAGTGAGTTCCTATGCA
>Contig100324
GTCAATCCAAGTTAGATAACTACATATCTCTCTACACACGACAACACCCAACAACGAAAGATACGAAAGAGAAATTGCAGGGGCGGTCGTCGTCTTCCTCACGACTGGCTCGAGAACAGCGCCTCCCAAATCTCGGCGAACACCTGCAGGATCACCCCGTGGTGGTGGTGCGAGTTCAGCGCCAGGAAGCACTCGAGCAACTTCTGCAGCTCCTCCGCCCCGAACATCTCCTTCTCCACTATCATCTCCACCATCGACCGCCGGAAGTCCGCCCGCGGGTCGCTCGACCGCTTCACCACCGCGAAGCTGTCCTCGATCTCCCCGCGGCCGCCTCCGCCGGCCAGCGG
>Contig100325
GATGATCTCGTGCCTTGCCACTGCTCAGACCAGTTTCCTCAAGCTGTAATCATGGCCTTCAATCTCAAACTGCAGATGATCTTAAGCAGAAATAAAGCACCAGTCACGTACAACTACACTCCAAGAGCACAACATACTTATTGACAGAAAGAAAACCTGCTAAGTCGTGCCTAAATCTCCTTCAAAGCCACGGATCTGGATGTTCCCGCAAATCAGGGTTTGAACCCAGGA
>Contig100326
AGAGGAATGAGTGGACGACAAAGTCCACCCCCCCCAAAAAAAAAAAAAAAAGGGAAAAATGCACGCATGTTTATATTGAATAAGATACTCTCCAGTCAAGTGTGGTGGGTTATTGTGCTTTGCTGTGATGTTTACTTCTGCTCTGAATAGGTGTGTTTAACTTTGGTAGAGAGAGATTACCTTTCTCCTGGCTTTCGAGCTGGGAATGACCCAATGTCGAATGTATAATCCCTGTTAATTTTGGTTGCTAAT
>Contig100327
TGCAGCAATTTCTCCTGTTGATGTCCCAACACTGAAGTTCGCCATTGGTTTGATCGTGGGTGCCCTTCTTCCTTATGGGATCTCTGCGATGACCATGAAAATTGTGGGAAGTGCAGGATTGAAGATGGCTGAGCAGGTCTTGCAGCAGGACATGTCAGATCTCCAGAGGGGTTGGGAGAAACCTGACTATGCTAAATGCATCAGAATTTTAACTGATGCAGCTATCAGGGGGGTGATTCCACTTGGTGCCCTTGTCATGCTTATACCACTTATCGTTGGGACCTTCTTCGGTGTGGAGACG
>Contig100328
TTGTCTGGTGTTTTGGCTGGCTCTCTTACTTCTATTGTTAAGATTGGGATTTCTGCATCCAACAGTGGTGGAGAATGGGAGAAAGCGCAGAAGTACATTGAGGCTGGTGCTTTGGAGTATGCAAAGACCCCTGCGTCACGGTCCCCAAGTGTGGCACATGACTCTAAGATAGAACGAAAGCTTGTCGAATTTGCTAAAAAGGGAAAGTTCACTTGCGATCTGCTGAAAGACACCTCAGGGCCAACACTCAACATCCTCATCCAGTTAATGGCAGTCGAGTCGCT
>Contig100329
GCTCCCATCGAGATGCAACCTTCTTGTTCAACCTCATCTTGAATTTGATCACCTTTTTTCTTACCTAATCAACCAAATAGATGTCTGAACACCAGGCTACCAGCATTGCTGGTAAACACCTCATCAAGCTTCGAGTACTTTTAGCTCTTCAAGTTTGGGGAACCCAAAACGTTAGCAGCTGCCTTCCCCAGAGTGCCCTTGGCACTACTAGCCACTTGCCCTGGAGCATTCCTTGCATTAACCACTTCACTTACTGCAGCTGACCTCTTTATCACTGCAAGCCGCTCCTTATGTATATCATTTGTCACCGGTTTCCGGTAGCTCTTGACCTCATCTGCGCTGAAACCAGGGAGTGCTATATTCCAATTCCTTTCAAGATGTAGTAGTATGTCTTTAGCTTCCAATGAGGTAGATTTGCGATGCTTGGCTAAAGAGCAGCCAAAGGCAGTGATAGACTCAACAAATTCTTCTGCAATGTCCACAAGAATATCCTCCACTTCAGGATCCAACTTCTCTGATGGATCAATCTGGTTTACTAGTTCATGGATGCTTCTTTTACTAAGAATCCTGTTGCAAGATTCGTCACTTCCCAAACCAGCTATTTTCCCATTCATGGGTGCAGTGATAGGTTGTGCTTGCATTGTTGCAAGAGAGGATGGTTTTTGTGCACCTGAACCTTGAATTCTTGAAATCTGTTGATGTGGCAAAGATTGGGGAGCCCTTGATGTTGGAAATTGCTGGCCATGTTGCTCCTGCAACTGATTTGATTGTGCAGGTTGGGATGGGCCAGGTGTCGTGTACTGTTGCTGTGAAGCCGTAGATAAGGGTGGATGGTGTTGCTGAGACATAAGTGTTCGTTGCTGCAAGGACTGGGGGTTCATCTGTGGTCTATAAGAAGGGGATGGTAAAGGAGGTTTTCCTTGAGAAGGAGATGACAACCATGGTTGATTGGGTGACTGCATGCCTTGTGATGTACTTGATGAATGCGAAATTGGAGAGCCAACTGCTGAGCCTCTCAATAGGCCATGTCCCTGTGCACTTTGAGAAGAAGGTGGGGGCTGATTAGCTGGGGAAGGTGGAGGTCTAACAGATGACTGCAGTGGTCTCTGCTGGTGAATGCCGGGCCTC
>Contig100330
GAAGATCCTTTCTCAGCTAGCGGAGCATGTAAGCCTGAATCTCACTTTTAAATTAGTCGTCCCATCGTTGTCCACCGTAAGTAAGACAAACAGACCACCAGATGATCCTAGACCTCAATCTCTTCACCTTGTCTTCTTACCCCAATGCCCAGAATCGCACCACATCCTCCGCAACCTCAGTCAACTTCTTGCCGTTTCTTCCTCATAAATCATGGCCTATCGGGTGGTAAAAGTCCGGTAATTTCTTGAGTGACTCGCGCCCATGCCTATCAAAGTACTCCAGGAATTTACTAGGGCAGC
>Contig100331
TCAACTGAATGAGAAGTCCTTCGAACTTGAGGTAGTTTATTAATGCACGTGTTGATGCTATTATACGTTCCACTCTGTCTGTAGATGCATAATGAACAGCACTGAGTTATTTTTGAATTCGGAATTGTGATGTTTTCCATCTATAATATCCTTTTGTGCCAAAAAAGAGTTGAAAAAACATGAAGACATATGTACAATTACCTGATGGTGGTAGTTGCTTTCTGGTCATCTGTTAAAGCATTAAAGCCCATTTCCCTTTTATGCTGTCATCATGTCTATTTACATTAGATTCCTGCCTCAAGCCTAACACGC
>Contig100332
CCGTGGTGGACGAGAACCGGGACCTTCTTGTGGACCGGGTTGTACTGCAAGAGCAGCGAGCTCTTCTTGTTGGGGAGATCCTCTTCCAAATAATCATAAGGGACTTGTTTCAGCTTCAACGTCCATATCACTCTCAGTGCGTACGGACTCCCCCAGAACCCATGCAGCTTCACCTCTCCTCCATCGGCCATCGTCGGTTTGTGCCAAAGCAAATGTTGAATAATCGAGCTCTGTTTTGGCCATTCCTCAGACAAATATAAGTGAAAAGAACTGCTTCTTGAGTACCAAAAGTCACGAAATCTTTGATGCTCGGGAAGA
>Contig100333
AAACACCTGAGGTGTTCTTTTTCGGCTAGACAAAGTGTGCACAGCAAGTGTTCGACCAAATTCCTGTGAGGAGGGAATCTAGGAGCTCGCCTGCTCTTCACCCAGTCAGCCTTCCGCCTTCTTGCCAGCTTGATTCTAAGGCGCATTCGGCTGCTGCCCAACTCCTTTCAGCCGCTTGATGGTTGAAGTCGAGGTCTCTAGTCGGGGTATCGAATTTCATGGTCCAGGTTCTTAAGCATATCGACCCAACCACTTCTGCCCATAGGCTACGACTCATTTCGA
>Contig100334
CAAGAGAGAAATCCCAGGTTCTCACAAATGAAAGTTCAACCTGCTCCTCGTTCTCCACTATTACATTGAAACATGTCCCTTTAATCACATCAAATATTCCCTTGCTTCCCGGCGCATTCCAAACCAGGTCCCAGTACCCTCTGTTAGATTCTTGGTTACAGATTTCCAGTAAATTGTCAACACCATTATACCGTACTCCAATGACTATTCCATCTGGTTTCGATAATGTGACCTGCACTATGCCATTGTCCATGATCACTTGATTATGTCGGATGTGCAGATGAACTCCCGGAGTTGACATGGCTTCTTGTCCTGCAAAATTTCC
>Contig100335
TTGACTAGTCAGTCGCCAAAAAACAGCTAATGCCGAGTCCATCGACCCCCAAAAGATCCTATTCTGATACTGTCTCGTTGTAATTATTTCTGGGAAGTGGCAAGAATCAGCTCAGTTGTGGATTTACCGTCGCTTGATCCGTAGGACTTGGTCTGGTATTTGAGAGTCATCTCATATACCTACAAGATCACTAAAGTAAAAGAGAAATGCGAACGGCGAACCATTTGTCTGATCCTCACTTTCCGTCCCCCCTTCTAACATACCCATGGTCGCTGTTATACATGCAGCTGCGCATTTCGGATTGAGATCG
>Contig100336
TTATATTCACATTGCAGCTTGCAATTATCGACGAATCGATGCTGGCAATGAAAGGAAAAGAAAGTTCTTATGGGTAAGCAGCACCACTACCCTCATGCTTGTGTCATGGGCCAAAAGCTGGCCTGGTGTTCCAGCTCATCAGGCACGGCATGGGCTTGTCCTCGGGCAAGAAGCTTTTGGTCCATGACACCTTGCATATCGTTCCCTGAAATTTTGTGGGGAAGGCAATTAGGAAATGTCAACTGAACGTTTAGTGGACCAAATTGGAAACACTTCTGGATACATAAGAAGGCTCTTTCCTATTCAGAGGGAAAAGACTTAGCCCGCATGTAATTTTT
>Contig100337
ACCAAAGCATCCATTTCTTTAATCGCTTCTCACAACTATGAATCACCTCTTGCTAATTTTTTTATCGTAAAGAAATCACATCGATGCCTGCCTAAACGAAACTCTAGTTTTCAGTCGATGCCTGCTTCTACTGTTCCACATACTACACAGCACTTGAACCCTGCAACTGCTAAGACCATACACACTGCGGAGTCCATTTCTGAGTGAAAACATTGGCGTGCAAAAGTAGCGGGGACTTGCAAACACCAAACGCATCGGATTGGGGATGGACTCACCTCGCCATCACAAGCCCCGCTCTCTCCCCACCAATCTCTTCTTCGTCCTCCTCCTCTCCACCAATCTCCTCACCTTCTTCCTCTCCACCACCTTCTACTCCTCTTGCTCCCTCATTTCCTCCGTCCTGGACGCCACCAGTAGTACCACCTCAACAAATAGTGTTCCCTCCACCACAGTCTCACACGATGAATTCAAACGGTCCGGTGTCACCGAAGATCTCCCA
>Contig100338
AAGGAACTGGAGCTGGGAAGGCATGGGCTGAAGCTGCTGAAGAGGAGTCCGTCGTCGTTCACGCCGTGCCTCGACGGGCGGTACTTGTTGCTAGGGCCTGACAAGGAGCTTAATCACGCAGAGATTTCAAAGTTCTCGAAACGCGACGCAGAAGCTTATCCAAGATATGAAAATCAACTAGAGAACTTCTGCAAATTTGTGGATCCCCTCTTTGATTCACCTCCTCCAGAAACTTCCCAAGAGAAATCATCCTTCAGTGACCGGATGAGAGATAAGTCTCATAGATCAGTCTTTTGGGCTCATTGCCTACGGCGCGCGCTTGACCTTGGGCAAAATGAGATGGTGAATTTTATGGAACTTATGCTCTCGCCAGCTTCAAAGGTTTTAAATAAATGGTTTGAGGTTG
>Contig100339
GGCCGTCGCCGTTGAGGAGGTTGTGGAGGAAGACGGCGTGGTCCCTGGTGAGGTAGAGGTGGCACGTCCGGTCGATCTTGTCCAGCGCCGGCAGGAAGCGCTTCTCGAGGAGGGCCACGCCGTTGTCCGTGAGAAACGCCTTGAACTTCATCGTCGTCGCCCGCCCTCGAGCTTCTGCTGGTTTCTCCCGAGGCGGGAAAAG
>Contig100340
GCCCGGCCCCCTCGACGACCTCCTCCCCACCATCGACCGCGTCTGGTTCAACCCTTACCTCATCCTCAAGTACAAGGACCCGAAGCGCTTCTTTTTGTCAGCATTTTACCATGTAAATGAGTCTCACCTGGGATACAACATGCTGTCATTATTATGGAAGGGAATCCAGTTGGAAAGTTCCATGGGAAGTGCTGAATTTGCATCCATGGTTGCCACATTATTAGCAATGTCCCAAGGAATAACTCTGATGCTCGCGAAATCCCTTTTCATTTTCTTCGATTATGAAAAGCCTTATTACTCAGAATATGCAGTTGGATTTTCTGGTGTTCTCTTCGCCATGAAAGTTATCTTGAATTCACAGTCCGAGAACTACACATATGTGCATGGGCTGGTAGTAC
>Contig100341
CTCGTTAATTTTCAATATAGTCTCGGGTGAATTATTGATTCCCAATCGAATTATGGAGTCCTTTGAGCACCAGAAGGGTGTAGGAAGAGAACAAAAGCAGCCACCGCTGCAGCCACCATCGCCACCGCCGCCTACAACTTCCGCATCGCCACCATCGGCTGCCTCCTCCCCTACTCATGAATTCTCCTTCACAATCTCCCTACACTCCTCCACCACCCCCAACACCACCACCACACCGAGCAAAACCAAGAACCCGACTTCCCGAGCGATTGACCTGTCTCCTGCTGATGACATCTTCTTCCATGGCCACTTACTCCCTCTCCACCTCCTCTCCCATCTCCCCGTCTCTCCGCGCTCCTCCGGCAATTCCTTGGACAGCTTCACCCTCCCCATAAGGGACTTCCCAGATGATCAAGGCTCCATCAAGAGTTATGGCAATTATGACCGTGGCGACAGCGATGAAGATGACCGTGGTGGCTATGGCAAAAGCAGCGAACACAAGCAGAAGATAAATGGTGATGAAGAGAGTGAAGCTCCTCGGGGAAGAAGCAAGCTCAGATCCTTTTCCATATTTGGGATACCCAGACGGAATAAGTCAAGAGCCAGTGAAGTTGGAGATGGGGAAGATTACAAAGAGAAGCAGAAGAGGAAGAAAGTGATCAGCTTTGACATGGCCCAGATGTTGAAAAGGTATGCAAGAATGGTGAGGCCACTTTTGCTGTTTAGAGGCAGGAGAGGAGAAGAAGGTGCCCAATTCAGAAGGCAGTCACATTCTTTCTCAGGGAATGTCGATGGGAGGAGAAAGAATCCAGAACTGAGAGCTCCTCAATTCTCAGCACCAGCATCAATGAGGACATCCCCAACCAACAGTGGCCTGCTAGTTCCAACCACAGCCCTCACTTCTTCTACCTCAGATCAAAGCACC
>Contig100342
TGAAGTCCAATCTGTATGACTCTAGTAAGTCAGAAACGAAACAATCATAGAGGTTGCCAACATGCAGACCTATGCTTACAAGCATGAGTCAATGATTGGGTAAGTTTATTAACTGCTAAAGGTAGACGTAATTTGTAAGGCATCTGTCTCTCCATTCGTATTAAATGCCTTCTTGCCACCTCTTGCCAAGCCCATCTCGCTTGAACCCAAAATTTTC
>Contig100343
TGACGAAAAATTTTGCACGGGAAAATGAGCTTGGTCGCGGTGGCTTTGGGGTAGTTTATAAGGGGGAGTTAGACGATGGAACAAAGATCGCAGTGAAAAGAATGGAGGCAGGTGTAATTAGCAACAAAGCAATAGACGAATTTCAGGCTGAAATTGCAGTCCTTTCAAAAGTTAGGCATCGTCACTTGGTATCTCTTCTAGGCTATTCTGTAGAAGGAAATGAAAGAATACTAG
>Contig100344
GCAGTCCTAAGTTCACAAGTCTTTCTTTGTTGCTCTTCGACCCAGTGCGCATATTCCATCTCGAATGTGGCAATTCCCGAGTGGACTGTTCTGGAGAATCCGAAGTGAGTAGCGTCGAATCCATTTCCCAAGAGCAACCCTTGCTGCCTAGCTCTCCCGAGTTCCAGCTCCAACTGTGCTAGCTTCAAGCGGCTTGATTCTAGTTGTTGTACATATTTCTTTTTCCGCAGACGGCTTTTTCGAGCAGCTTCACGGTTCTGTGCTAGACGTCTCTGTACCTTGTCAGGTCTATTTGCTTCTTGATCGCTCCTGGAGCTGGAATTTTCTGCCGATTCATGAGAAACATATTCAAACTTCTTGTCCAATCCATCATCTACTGCATGCACAATCACAGATGACGATGCCTCAAGATTTTTAACCTTGTCAGCTTTGAAGGTGTCTCCCCACATGGGGAACTGGTCAAATGGCTCGTAGGTGTGCATCCTTCTTGGGTTAACAAGCTGGGCTAAAGGAGAGTTCATACTGGCGGTCAAGTAAGTTATTTGATCAGACATCTGTTTGGAGGAGAACGGGGAGACAGCAACCATCTCACTAAAGACTTTGGTCAAACTTCAGCAAACCATTTGTGCTCATTTTCTCC
>Contig100345
GCGGGAACCACAATCGAAAGGCTGGAAACCGAATGGAGATCAAATAAGCAACCACTATATGTCATCAACCAGGTCCAATGTTTCCACATTCGCCGAATTCTTCAGGCGAGTTGCAGCTTTTTCGACCTCAGCAGTCCAATTTGTTCTGGCAGTTAATATTATAAGGGCTCCTGTCTGTAGAAGAACCCCAACAATCATTCCCCACCAGATACCCGCTGCTCCTAAACTAGTTTTGAAACCAAGAACGCATCCGATGGGGAGACCAATTATATAGTAAGTGGCTAGATTGATGTAGGCCACCACGGCTTGCCACCCGCTTCCAATTGCCACACCTGAGAGTATGGGCTGAAT
>Contig100346
CACGGTTCAAGTTTCTCCCTGAAAGCAAATGATGTTTCATGCCTTCCATTAACTGTCATATGGAAACCCTCCAGACCAACCCATAGCGTGGCAGTGAATAAACTCCCTTCTGCAAATGGAAAATTGGCACTTGCATGGACACTTCTAGATACATTGGTCAAACTTTCACTGCTTCTTGCATTTGAACTTTCTGCCACAGTACCTCTAATCAATTGTTCATTGCAAAGAGCAAGTCCATCCAGCATAAAACCTTTCAAGCTGTTAACAGATCCATGAGCAGGACATCTCTCCTCTTTACCCCATCCAAATTCATCAGTCCAGGTATTTTGCACGACAAATGGTTCCTCTGTCATATTCTCTCCAGGCAAACTCACATTATAATGCAAGACAATAGGCGCATCAGCCTCTCGAGAAATTCGTGATCCTATTAGATCAATATGAAAGCTTCCCTGGCCACCATGAGGAATGGCAACCAGTGTAACTGAGGAATCCTCAATTAGCCCACACGGCAGCTCAAGGAAAGTTACATTGCTTGAATTCGTCTTCCTAAATCTACTCACAAATGGTGGGCAATTTCTATCTTCACTGATGTTGACAATACTAGCCTGGGAGGCTTCTTTGTTATGCAGAATAGCAGAGAAATCCTTCCACGCGACGGAGGCCTCATATATTC
>Contig100347
TTTTCCTAACATTCTAGTGTTTTGTATTTGATCTCAGGTTGATTACTTGACAATGTAATTGGAACTTAAGTTGGGTGATCTTGTCGGATTGGGCTTTTTGTTTAGCTTATGATCATTGTGTATGGAAAAACAGTATCTCATTTCTCTAGATTAGGAAATAATTTAGTTATTACAATTTCAAGGAAGCTGCCAAGATGCCTTTTTTACTA
>Contig100348
TCATGAAGGACTTTGTCTCAACATGGGCGGAAACCTCTGAAAATATTTTGGGAATTGTTGAAGACCAGAAGCTTAAGTCTGTCATGTGGGGTTTGAAGCTAAAGCTAATAGAAGTGTGTGGGAAAGTCTTGGAAGCAGTCGGGTATGGGAACGTGATCCTTCCGGCTGTTTTTCGGGTGCAGATACTTAAACTGTGGCTCCCTTATATAAGAAAAATGAAACCTCTTCTAGATTCAAAGAGCGATGAGGAGGCCAGTTTTCCTTATAAAATGGATGAAGACTTGTGCCAAAGCATCGAAGGTGCCATCGTCTCCTTCATATTAGCACTGCCATCGAATGATCAAGCTGATATCCTG
>Contig100349
CGCCCCTGTACATGAAGATGTCGGAGTTGAAGCCGAGAGGCTTGTTGCAGAGGAAGCAGGACTGGAGGAAGTGGTGGGGCTCGCGGCGGCCGTCCTCGCACCCGGCGTAGTACAGCATCGCTGCCCTCGGCGAAGCGGCCATCGCTATCCCGAAACAACGGCGGCGGGCGGCGGGCGGCGGGCGGCGCTCACTCTCTCTCTCTCTCTCTCTGTTCCTCTCTGCTTCTTCCTTCTTCCTTCTCCTTGCC
>Contig100350
CTTTCCCTCTCTCGTCCGCAAGCTCTCTGTCACGCGGCGCCTCTCTCGGTCGTGACTCTCACGGCCTCGCCGCGACACCGCCGTCTCGCTCGACCATCGACGCCTCCCTCTCTCGCTGCTCTACAGTTCGAAGCGCGATCGTCTTCGTGTCCACAACTCTCCCTTCGTTCCATCCTCTTCAGGGTTGAAGGCCCGCTCGGGGACGCGCGGTTCCGCAATCCTCAGCTGCTTCGCGCGCGATTCGCCTCTCCTCAATGCGCGATCGAGAAGCATGCGCAGCGCGAGCAAGATGCGGGGACC
>Contig100351
CTTTCTCAAACGAAGGAAAGAGAAGCCTGTTCATCTCCATTTATCTCACCTAACCTGGAAGACGGAGGCTTCGAAATTTCGAATCTCAAATTTTCTCTCTCCGCGCTCGTTGCTCCTCCGCCATGCGTCAAGCGGCCATTCCCTTGCCGTCGCCGACGAACCACATCATGGCCGCCCCTTCTCCAGTGCTCGCTCGATTCTCTCTCCGCGCTCGTTGCTGCTTTGGCGTTCATTTCAACATTCCTGGGATCGCAGACGCAGCACGCGGAGGAGAAGCAAGCCTCTTCAGGCTCCCCTCAACGTCGGCAAGCGTCACCCGCCGAGCGAGACCCCCGGACATGGAAGGCTTGGAGGCGAGGTTTCTGGAAAAGCCTGTGTTGTACGCGGCCAGTGTGGCGCTCCGTCACCTCGACCCGAACCAGGGGCCTCTAAGAAAGCCCTCGAGCACAAGAAGGAAATCGCCAAGTGGTTCGGTCCTGGAATTCGTGCTCCTAGACTGCGGAGGCGACCACCCACACGGGGCGTTCAAGGCGGCGCGAGAAGGCAACGGAGGGATCATCGTGGGGTACAATGCCCTTCATGAGGGCACATTGTGGAGTGGATTGAGAGCTCACTTTTTGCCGATAGGGGAGGGTCTTATGGTGATTAGGATTGCAAAAGGTGCTAATGCCGACAGTGGCGGGGGGGGGA
>Contig100352
CCCTCTTTTGCTCGAAGCATTGCTCACTTCCACCGCCACCATTTAGCCTTCTTTCCCCATTCGCTGACAGCCCTCAGGAACCTTGATGCGAATCCCTCCCGTTTGGCACCGGCCAAGACGAGGGGCAGTGGCACGTCCTTCTGGGCATTCTCTTGACCGGGAGGCTGTGCGTTCGGGTAGCCTTGAGGAACATCCTGCACCGTGATCTCTTGGCTCGAAGCTGGCTCCTGAGCCGGGTCGATCTTCCCACTCTTCACCAGCTCACGACACCTCTGCCGGATCTTCTTTCCTGAGCACTCGGGCAGCAAGACCTCAATAGAGTTACAATTGCTCCCTACTTGGGCAACGGCGTTGCAAATCCGGCCATCTTTTTCCTTGCTGAAGTCTTTCGACTTGCTCTTCATGTTGTTGTAACGGGTTTTGCAAGCCGCCGCCGTTCGTCCGGGCATTTGAGCCGCCACCTGATCCCAGCTCAGCTTCTTCTTCTTCTTGGCCGCCTCCGCTAGTAACTTGAGCTTTTGCTCCTCTTCCTCGGACCACCGCGAGCGCTGGCCCCGTCGATCCGGGTCGCTTGCATCATGTTCGACTGCTTCGACTCCTTCCTGCACCAACGGCGGCAGCGGCGACGGGGCAGACGTTCCAGTTGGTACGTCATCCCACTCCACAGGCGGGATGTGTACATCTCT
>Contig100353
AACCCTTTCTTCTTCAGAGAACGGAGCGACAGAGAGGGCAGGTCCGGTGGCCGTTGTCGAACCACCTGGCGAGGCACTCCCGGTGGAAGAAATGCTTGCAGTCGAGCTCGCTCACCTCCTCCTCCGCCTCGAACCGGCACAGGCACACGCAGCAGGAGCCGCCGCACTCGCTCCCCGCCGGCGTCTCGAACCGCCTGACGCGGACCCTCCTCCTCCTCCTCCTCCTCC
>Contig100354
CCAGTTCTGTTGTTCCTGTTAAGATGCACGTGCTTCATGGAAGCATCACAAAATGCAAATTCAGGTCAAGTCAAGATATCCACAGGGAGTGCATGACATGCAGCTGGCTGAACTCAGTGGACTTCAAGGACATTTTATAAAGTTCTTTGAGCTTCACGGCATCTCCAGGCTTGCTGGGTATTGAAACTGCATGCGAGGGAGACTTGCTGCTACTTGCAGCAAGTGTTGACGCCAGCATATTCTTCAAAAGCATCTGAAACTGGCTCCAAAATTTGGCATGTATTTCAGGGTGACTGGCCTTCAGAGCATCTGAGGCTGTTTCAGATATTTGACGGCCATCTAGTAGCCGAGACACAGATGCTTCCAGCATCGCATTTGAGTGCAATGAACTTGAGAGGGTCGATGAAAGATCTGATCTCTCCATCATTATGGTGAGGTACATGGCTGGATGGGTCTGGGGACCATAAAAATCAGTTGCTTTCTGCCAGTTCCGCTCAGCCA
>Contig100355
TGCTGCTTCATCGGCGTTGAGAATTTGACTGATTCTGCATCACCCTCCAGGGCAAGCTGCTCTATAGCTGGACCACCACTCCTCCTCATATCCAGACCTAGCCACTTTGCTGTCTTATCATATGCCTCGCCTATTGCATCATCTATTGTGGTGCCAAGTTGCACATATTGACCAAGACTCCGAGCAAGGATAAGTAGATTGTGTCCACCAGAAATGAGAAGGGCCAAGAAAGGAAATTGCAAATCTTGTTGGACTAACCTTGCAACTAAAGCATGGGCCTCCATGTGGTGGACAC
>Contig100356
GCGCCTCGGCAGCGGCTTCCGCTTCCCCTGATTCCGGGGCGAACCCCATCACCGAGGCCGTGATCGAGAAGGCCGAGGAGGGGATCCTCGGCCCTTCCTCGAAATCGGATCCGGGTTCATGTGAAATGGCCGGAGGGGCCGTTAATTGCTCCGACCCGCGTGTCTTGATCGCGGTCGAGAAGTTTAATTTGCGGGTTTTTAAGTCCATTGTGTTTTTGGAATATCAAGCTCCGGTTAGCGGGTCGAAGCCGGGTGAGTGCGA
>Contig100357
GGCTCAACAAGGACTTCCTGGCTGATGTTGTGAAGCTTTGAGATCAACAGGAGGATTTAATGCTTTCGTCAATTCAAGATAAGTAGAAGTAGAGAACCTCGGCGGAACGATCATATTTGGTTGATCCCCACTTAGTTTGTGACATGCCACCCCCAAGGCATAGCCCAAGGCCCGCGCCACAGTAATGGGAACTGCGTTTCCTATCTGGCGGTACCTCTCTTTTACTGTCCCGCTGAACCTATAGTAGTCTGGAAATCCTTGCAACCTAGCACATTCTCTTATTGTGAGGACTCGATCTTGCTCAGGATGCAATGCTGCCTGGCTCTGATAATAGGGGAAGGTTAGCACCGTAGGCACTGTTTCATC
>Contig100358
TCTGGTTTTGGGTCGTTGGCATCCGGTGTCCTGTGTTCTGGTCCGCTGTGTGCCGTTCATTTACACAGATGTGGTTAGGAGATTAGCATGTCATATCATCGGAGTACCTTCTTTTGCCCAGTACCCTCGATTGAGCTTCTTCCTCTCCCTTGTCGAGTCAAAGTCCGTCCAGTTCACGCCAGAAAGTAGGATGTATGTGAGAAATTTCTTCCTCGAGACTGACAAGTCGGGGCTGTAGCTTTTGTTACTGTGGTAAGATTAATTCATGCCGTGTTCTCTCGGGTCAAATTACTCAACGGCAGGTCTTCTATTGCAGGCGAAAAAAGTTATTTACGGATGG
>Contig100359
CTGCCGATCTGTGCAGACGAGCCGCGGCGTTTTCAACCTCCTTGTTCCAATTTGTTCTTGCAGTCAAAATGATCAAGGTTGCTGTTTGCAGTATAACCCCAATGATCATTCCCCACCAGATTCCCGCCACTTCTAAACTAGTTTTGAAACCGAGAACACATCCTATGGGGAGACCTATGACGTAGTAAGCTGTCAGATTTACGTATGCCACGACAGCTTGCCAACCACTGCCGATTGCCACACCTGACAGTATGGGTTGAATTCCATTCAGGAAGACAGAGATGGCCAGCAGAGGAGTTATTTCTGAAACAGCATCGATGACTTCTTCATCACTTGTGAAGAGTTCGCTCAAACCAACCCGGAATATGAGAACAATCGCAGTGAACACTATGCTAATGAGAATACTGGTCACATTCA
>Contig100360
TCTGTTGCCGGAGGGTTTCTCTCCCGTATTGCCTGGGACGTGATAAATAAGAAAGTTCAAGAGAATGAAGTTGCTAGGGCAATAGAGTTGAGAGATATTGTAACTTCCTTGGGCCCAGCCTACATAAAACTTGGTCAGGCATTGAGCATTCGGCCTGACATTCTTTCACCTGCTGCGATGATTGAGCTGCAGAAACTCTGTGATAAGGTCCCTTCATTTCCTGATGATGTAGCTATGGCACTTATCGAGGAGGAGCTAGGTCAACCGTGGCATGAGATTTACTCTGAACTCACGTCTTCTCCAATTGCCGCAGCATCT
>Contig100361
CCAGTTTTCAGAAACAAATTTTCCTAACTAGCTTCCAAGAACATGACGCTCTTAGCCTTGACAAAGCTGCTCATGCTCTTTGCTCTCTGCCAACTGGCTCTTCCAATCTCATGCAGAGCCGACCAATTGGACAACCTCAAAAAGCTGCTGGAATCCCGAAAATCCCGCAACCTTCCTGATTCCAAACCATGGAACTTGGAGAAGGCTTCAAGCGTTTATGTCGGACCACAAAAAGGACTGATGGAAGCGGACAAGATCACCGCTTTACCCGGACAACCGGACGGAGTGGATTTTGATCAGTATGCAGGGTACGTCACAGTCAACCCGAAGGCCGGAAGGGCCCTGTTCTATTATTTCGTGGAGTCTCCTCAGAATTCTTCCACCAAGCCTCTGGTGCTGTGGCTCAATGGAGGTCCCGGATGCTCATCCCTTGGCTAT
>Contig100362
GCCGCGCTCCTGCTGTTCGGGTCCCGCGCGCAGGGCCCGAGCCAGAGCCTGTCCGCTTGGTGGTCGGGGTCCAACTGCACGAACTGGACGGGCGTCGCCTGCTCGAGGGAGAGCGGCAAGGTAATTTCCGTCAACCTGACCGGTATGAACTTGTCCGGGGACGTTCACCCCAGCTTGTGCAACCTGTCTTCTCTCGAGTCCTTAGCCTTGGCGCAGAATAGCTTCACGGGAGCGATTCCGTCGTGTTTGGGTTCCCTTAGTGGTCTCAAGACCCTTGATCTCAGTCGCAATAGGTTCGGTGGAGCTCTGCCTGACACAATCAGTAGGCTTGGTAATTTGAAGGAGCTCGTTTTGTCTTGGAACCGAGATTTGGGCGGCCTCCTGCCGCCGTGGATCGGTAATTTCTCCGACAAGTTGGAAAGGGTCGACGCC
>Contig100363
TGATGAAGCGACTCCTTTTGTGGAGTGGGGTGTTAAGGGAGAAACCCAGACAAGATCGCCAGCTGGAACATTGACATTTCAACAAAATAGCATGTGTGGTCCACCTGCACGAACGGTGGGGTGGCGAGATCCAGGTTTCATACATACAAGTTTCCTAAAGGATCTGTGGCCCAATGCAGAGTACACATATAGGCTTGGCCACAGATTAGCTAACAATTCATATGTTTGGAGCAAGGCATACTCCTTCAAATCATCTCCATATCCGGGACAAGACTCATTGCAGCGTGTTGTAATATTTGGTGATATGGGAAAGGCAGAGCGTGACGGTTCAAATGAGTACAATAACTATCAGCCAGGCTCGTTAAACACGACAGATCAGCTCATCAAGGATTTAGACAACATAGACATAGTGTTTCATATAGGTGATATAACATATGCAAATGGATATATTTCACAGTGGGATCAGTTCACATCTATGATCGAGCCCATTGCATCGACTGTCCCGTACATGATTGCGAGTGGGAATCATGAGCGTGATGCTCCAGGCACAGGGTCATTTTACGATACC
>Contig100364
CCTCCTCCTCTTCCTCCTCCTCCACCTCTACCATTTCTTCATCTTCTCCCACTTCTTCTTGCTTCTTGTCGCTCTCGCCGAAACCCAAGAATTCCTCGTTGAGTTCTAATACCTCCTCTTGTTCCTCCTCGCCTTCTCCTGCTGCTTCATTGCCATCAGCGACATGCTTGAAAGCGCCGTTCATGTTGAAGGTGAGGAGGAGGCGGCCATCCTGGCGTTGCACGCAGAAGTTCTTCTCTGAAGGGATCGAGATGGCCTCGAGGACCAAGCGCCCATTGTCCCTATGGGTTTGCATGCGGAGCGAGGCCCCGTCAGAGCGAGAGAGCCAAGGGAGCGGCGGAGGGAAAGACTTTGGCTGATGCCTTTTCTTGCCCAACCCCGCGTAACTGCTGTACTTTGCGAAGTGGAGCTGTTGATCTTGATCTTCCTGCGGCGATTGCAGCTTTGCCAGATCTTGAAGCACGGTGTCACTCTCCTTGTCATCTTCGTCCGGGAGATCGCCCATCTCTGATGCTGGGCACGAGGAGA
>Contig100365
TGCTTTATTATCAGATCGTGTTTTATCATCATGAGCTGGAGATACAACACAATAGTCCGCAGTCCCTCTAACGCAGTCCTAAAGAATTTGGAAATGGTAGTGAAGAAAGATCATTTCAATGAAGCGAGGTACTTCTGGAGGAACCCAGAATTGAGCTCTATCAGTTTATCCCAAGGGGGCACGCATTCCTTGATGACGGGTAGCTCCAGAAACCTCTTGGACCAAGCATCGAGCGAAGGCATGCTCTCAGCATCAATGAGAGTGGTGCCGGTGATTTCCTCGACAATTCGAGCCCAACAACCAATATAGCCTGTAGCGACATCCGCAAAGTTGATCGTCTCACCTCCAAAGAACAGCTTCCCCTCCAGTCCACTCTCCAGGGTCTTCAGGGTCTCTCGAGCTTCTAACACGGCCTTCTGTTGCTCCTCGCCTTCAGTGCAGAACACAGCCTTCATAGCCGGCATACACTTCTCATCTGCGAACTTGGCCCAGAAACGCACTCTGGCTCTCTCATAGGGATCCTGAGGAAGGAGAGGGCTCTGCTTCCACGTCTCGTCAATGTATTCAAGTATCACGAGGGACTCCGGGATCGGCTTCCCGTGGTGGACGAGAACCGGGACCCTTCTTGTGGACCGGGTTGTA
>Contig100366
GGCGGCGGCGGCGGCGGCGACCGCGTCCTCCTCCTGGAACCCGTCTCAGCGTCCGCGTCACCGTCCCGGCCGCCGCTCAGCACGCGCTCGAACTCCTCGTACTCCACGAAGCCGTCGCTGTTCGCATCCGCCACCGCCATCATCGTCGCCAGCACGTCCTCGTCGCCCCCGGCGGCGGCGGCGGCGGCCCCGGCCCGGAGGCGGTCGG
>Contig100367
AAGTGCACATCACCATGATCAAGTGCCATCCACTTCCACTTATGCATCTTCTTTGAAGTAACTCTATAGAGAGCGAAAGAAAGTTAAATCCTATGAGCCTGTTTGTAATGAAGTTGATTGGTGCCACTGCAGACGTCAATGTGGTTTGGCATTGGCAATGTCTGTCAGCGGCATTCATGTTCACGCATCAACAGATGCTTTTTGGAAAATCCGTCGCAGTGCAAAG
>Contig100368
ACTGCTCTTTGAATATGGAGACCATGAAGAGAAGTCAATATCTTGACATTTTTCAGAACCCTTCTGTTGTTGTTCAAATATCTTTGGATAGCATCTCAACAACATCATGGATATTGACCATATGGATATCGGCAAATCTCATATGCGGAGATATTCAAAACCTTGAAATATTTACAGAGTCCACTACAGTGAAACAACATCAGAATCCGAAGATCAACTCCCACATAAACATTCAGACGCAAGCGCCACTATTTTGAACAACACAACTAGTAATCTGTCTAGGATTTCAAATATAGAAAGTGATGATTAAATTGCCAATCTGAAGGACAGTTTTGCAAGAAAGCTTCTGATTGATAATCGTTGTGAACACAAGCTACTTTCCTTAAACCGAAGAACGCTACTTCTGGAAACTGGAGATCCGTTTGTATAGGCGACAAAATCAACGGAGATTCCAAATTTATCTTCGGGAATAGTCAATCTTTTTTGCACATTTAGGATTGATTGGAGAATGATCATCGGGTAGGTTCGAAGTGTAGGAGTGAAAAAAGGAGATCAAGGAGCCGAAGAGCACTGGCCTGTCCAGGATAGTATGCTTGAGAGGCTTTTACCTGACTGGCGACTTGATCTTCGTT
>Contig100369
GGTCGCGAATCGCTAGCGCCGCGGCGCTTTCGGCGCCGATCGCGAGGGGGCAGCGAGGATAACTTGCGAACTCAACCAAGCCAAAAACCTCGATTCACTCACCGTCGCCGTCAGGCGCACTCAATCAAAGTCACGGAGAGCGCACGCAATCATGTCCGCCGACTGCCTCCGAGTCCTTCTCCCGCCGACAGAGGCTGGTTTCACCGGCGCCGGATCATTCTCCGG
>Contig100370
GAATCAACATTTCTTCAGATTACTCCAGGATTGGATTGGGTAGGGAGTTCGGTTTTGAACTTCTTCAGGACGACATGCGAGTTGAAGATCAAGGGCACTGGTGAAGATAAACTGAGAGGTCGCATTACATGGGTGCAATGGTTAGACGGAAAACGAAGGGCGAAGTGCCGTTTTGTCAACCTTGAAAAGCAAGCGCGCCGCACCTTGCGCCTTCCCTTGTGATTTCTGCCTGTTCTTATTCCAAACTTCTGTTAGATTTTTCTTCTTCTTGATGCTGTGTAACGAGG
>Contig100371
AACAGGACTGTACTTACTGTTTACAGCTCAATCTGCCTCGTAAACATACAAAAACCAAGCCTTCGCGTGGTCATACAGAATATGTAGATTGATCTACAATGAGAGCAAAAACTATAAATCTGAGCCATGATACAACTACCATCAGCCATGCTAAAATGCTAATGTTGATAGAATATTCAACCTTACTCTGTCACTGAAAAGCCTCGC
>Contig100372
TGCTTTGTGGTATGGAGGGAAGATAAAAGGATCCTCAACATCCAAGAAAATCCGATCAAGCGCGACACTCATATTTGACAGAACAATCTCATCAGCATGGGGAATTCCACTTTGGAAGACCGCATTCTTGTAATTGTGAAACAATTCCTCCATCCCCTCAGCAACATTTGGAGGCAGCCTTCCCTCATCCTTTTCTTTGGTGATTAAAGATAGCAACTCTTCTTCGGAGCGGGCGTCGACGAAAATCCGGGAGTGCTGCCTGGCCTCCTCGTCGCCGGAGCCGGAGGCCGCCGCGGCCGCCGCGGCGCCGCTGCTCTCGGTGGATTCCTTGTCCTGGACGAGCTCGGCCATGCCGCGGACGCGGAGGAAGGTGGACCGCGGGGGGGAGGGGCGGAGGGAGATCCAACGGGACGAGGAGGCGGCGGCGACGGCGCGGAGGGCGGCGGAGGA
>Contig100373
ACAGAAATCCACACCAGTATATACAGATCCAGTAGGTGTCACCACCTGCTTTTCAGTGAATGGCAGGTGCCCCAGGCCATGCTCAACCACCAATCGAATTAATCGATCAGCATAGAAGATAAAGTCATGCTTTGTTATCTGAGAATCACGTATTAGAGTATGCATACCCCGAATCTGAAAAGTCGATTGAATGACATACAAGTTTGGGTATATTTTACATAAATCGTGCTGGCCAAGCTTTGTCCTAATATGCTGCACTATTAGATCAATGGCCACGTGATTGTCTCCTCCACGGGGAATAATGATATCCGCATACTTCTTCGTTGGAAGGATAAAATCATCAAAAGCAGGCTTCA
>Contig100374
TGCGTAAACACGCCAAGCACACAAAATCAAAAACCACACTGTTCCTAGCAAATGCTCATCTAGATATGAGATAACAAGATTAATCCACACTAAGCCAACCCGAGGGGGAACCAAAAAGGGGTTGTGCATGTGGTGTCATCAAAGCTTCATGGCAGCAAAAATATCAGTAAAGGAACTCTCGCCAAGATCAATTCAATCCAATGTCAAAAGCATGCAATATCCAAGAACGAGAAGAGCTCCGAGTCCAACCCCCTG
>Contig100375
TGAAAAATACAAGTTGTTCTGGCCTGACCAACCAGAATTTGTGAAAATGGCTGCACGGTTTGGCGCCACAATAGTACCATTCGGAACCGTGGGAGAGGATGACATCACAAATTTGGTACTTGATTACAATGATCTGATGAAGATTCCATTTGTCAATGACTACATCAGAGAATCCAGTCGCGACGTTATACGAGTGAGGGAGGGTATGAGCGGAGAGGTTGCCAATGA
>Contig100376
CTTGATGTAATGGTAGGTTTTCTTCAGACAACTCTGTGTAGTCTATGTTGTCTCCAAGTCTTCGCCACTGCTTTTTTCGGCTGGTGTTCTTGAAGGGCACGGCTTATGAAGTTGTAAGTTTGTATTGTTCATGTTAGCATGTCTTTATAGGAACCACTTTGACCTGTTTGCTCGTTATGGTTTGCACATCAGATGATCTGT
>Contig100377
AGATGAGTTTGAGAGGGGAAGGGATGAAATGGATGCATCAACGGACAAAGAACCAGGAAATGAGCATGCCATTGATGTAAATGCTAAAAGGTGCTTGTTACTGGAGATATCCTCGTTTCTTATTGAAGGAGCACAGAAGGATCTCATTGATTTGGTGTTTAGCTTTGTTAAAGACACTTTTCAGGAAAGCAATGACCATGGCCATGCTGAAGCCTATAATGCTTTGAGCAAAATTTTGGAGGTGCATCCCTGGTTTTGTTCATCTCAATATTCGCAGTTGATTGATTTACTAATTGGCCTAAGGACTCCATCTGATATTGCAACTCTGAGAAGCCGCTTTGCCTGTTTCCATGTTCTGATAGTTCATGCATTAAAGATAAACTCTGTGGAGGAGCAGCAGCAGGAGGAGGAGGAGGAGGAGAAAGAAGGTTGACAGAGCTAAAGGAGGTGGTCTTTTTGCAGA
>Contig100378
CTTTAGCTACAAGTCCACTTCCTATTGCTGTTGGTTCTATTTCTTGGCCTCCCAGCTTGAAAGAGTCCAATGAGCTAAACCCACCCCAAGCCAAGGCACTTGAAGCACAAGGTGAAGGGATGAATCGGTCTCCATCCAAGTTACCCAGAACTGATGAGGAGGCTGCAGTGCAAAATAAATCTTATGAGAGGGTGCCTCAGGAGGAGCAACTCTTGAATGAGCACGGCAGGTCTTCACCAGAATTTGCTGGAGCACCAAGCAGATCTAAATCTAGAAGTGGCTCGAGGGAACAGAGTGCCGGTACACCCACTTCTCATGGTTCATGCCAAGGTAGTCCAGCAAATGAAAGTTTGCCCGTAAAGGATCAGTCTGGTTCTCCACACAATGATCAATGCATAAAAAGAGGGGG
>Contig100379
AGCACCCATTCTGCAAAAGCCTTCTGCCGCAATGCCCAATAGGCAGGAAGAATAGCAGCAGCATTTGATGCAATCAAAAATATAGATTGCAGAACATGTCCTTGATGTGAGACAATTTCAATGCTACAATCAAAACCACCATGATTTCGATCACAAGAGCAGAAACTGTAAGTTGTCAATCCACTAGCATCGTAAGCATATTTGCAATCCCCATGATATGAACATCTTCTCGGGCACCTTTCTAGTGAAATCGACATAGTAGTCTGATCTTTGGAACTACTACTTATGGCATGCCTCAGTCCAAAACCCCAAGTCCCCTCCCTTGCATATATGATATAGAAGTCAATTTTTTCTTCGCTTGAA
>Contig100380
ATGATATCAAACAGGAGTTTGGAATCCAATTAAACTATTTTCAGGCATGGCGTGGAAAAGAAATTGCAAAGGAGCAGCTCCAGGGTTCTTATAAAGAGGCATATAGCCAATTACCTTATTTTTGCAAACAGATTATGGAGACTAATCCAGGTAGTCTGGCGACTTTTACTACCAAAGAGGACTCAAGCTTCCATCGCCTTTTTGTGTCATTTCATGCCTCGTTGTTTGGTTTTCAGCAAGGTTGCCGGCCACTTCTTTTCCTTGATAGCCTTCCCATAAAATCAAAATATCAAGGCACACTGCTGTCTGCGACAGCTGCTGATGGCAATGATGCTGCTTTTCCTGTTGCTTTTGCTGTTGTAGATGTAGAAAGTAACGACAACTGGAACTGGTTTTTACTACAACTTAAGT
>Contig100381
AAGCTCTCGGGGTTACAAGCTAGTAGGAGATGTCTGCTACGAGGAGGCTTGTAAAGTTGCATCAGCCATCACTCCTGTTCCAGGAGGAGTTGGTCCGATGACGATAGCGATGCTTCTCTCTAATACTCTTACATCCGCAAAGCGGGCACACAACTTCCAATGAGTGTAGGAGATCCAAGACATGACTTTACAATTTGGGTGACAGTTGTAGAAACTGTGCAAGAGGAATAGTTATTGGCGAGGCTGCTGTTTCCAGCAGGTGTCCTGACTCAACCATGCTTTGGGTGCTCTTTT
>Contig100382
CTTCAAGGTACAAAAATTGACGGGATCATTATCTTTGTGTCTACACTAATGTAAAAGAATAAATGCCCGACCACTTTTATACTACATCCTCCAAGAAACAGCAAGGTGAGCACTCAATTCGTGTATTCATCATCCACCCGCATGATCAAATCACCAAAAAAACCAGCAATCTCATCTTACTCGTGAGAACTGAGTAATGATGCCAAAACTATTCTTACTCCCCAAGCGCACTAGGAATGATATCAGTGACTTTTGACCAGGCTAGGTGGAACCTTCACATGATGTGGCATGATTTTAATATCAAAGGGTGCATGAAGCCATGCTTCAGGTTGATAAAGCAAGAAGTTTTCGGGTTTACTGGTGTAGACATCTGCATATTGATGAATATGATAAGCAAAAGCAGATTCTTGACCGGTATCAGTGAGGAAAGTAGCTCCAAAAGAACTGTTGAACATTCTTTTCATCATGAGACGCGATTTCTGCCTCTCCTCATT
>Contig100383
TGCTCCTGCTCCCCCTCCTTTTCCTCCTCCTCCTTTTCCTCCTCCTTTTCCACTTCCACGGCAGCAGGGGCGGCCGCTTCCTCTTGGGCTAAGGCAGCCGATATCCTCAGGCCGGCGCGGCGTCTGAGCGGGGTGATGCGAACTGACAGAGCTTCCCCCAAGTGGGAAAGGTTTGATGATGATGGCGAGAGGAGCCTCAGCTGTTGGGGCGGGCAGGAGGAGGGAGAGTTGGCGGAGCGGAGGCAGCACTTGAGGGTGTTGATGGAGGAGGAGGAGAAGGCGGAGCTTACGGCGGCTGCGGCGGCCATGGAGCCTGTGACGGTGGTGGTGGTGGTGGTTTTTTCAGTTAAGGGACAGAGAGAGAGGAAAAGAGAGTTGAAGCAGAAGGACAACTTGTGGAGGGAGAGAGAGGG
>Contig100384
CCGCCAATATATGGATCTCCTCAATGTCCATCAGCACCACCTCCGCGAGTTGCTCAACCAACTCCACCAGTATATCAACCCCCTACGCCGTCACATCCTCCATCTCCCCGGAGAGCGGTTTGCTCAGCACCGCCGGAACCTCGATGTGCTCTACCACTTCACATACAACATGTAAGTCCACCACCTCCTCAAAGGCGACCAGGCCTGCCTCCCGTGCACAGGCCTCCAGTCCCAACTCACTGTCCTCTAGTGTCTCGACCACCTCATAGAAGACCAGTTCTCAGTCCACCTACACCTCCTACTAATCAACCTCCCCTAGTTCTGATTTACCACCCTCCAGCTTCTCCACCGCTGGCATATCCAACACCAAGTCCACCTCCTACGTATCAACCCCCGTCTCCTCCAACTTTATCACCACCTCC
>Contig100385
CGCGGGCTCCGGGTCCGGCACCGGCGGCTGCGGCGGCGTCGTCGTCTTTGGGGATGGAGGTGCAGAACGCTCGTCTCCAGCCGAGGACCATCGTTTTCGCGTCGCTGTGTCTGTCGTGGCGGGTGGTCGGCTTCGTTTTGCTCTTGGATTCAAGAGGGTCTGAACATGGGGGAGATGGCGAGGAGGAAGGAAGGGAGGAAGGAAGAAGATCGCTGCAGAAAATTGAGAAAGGTCTCTTGCTTTCGCT
>Contig100386
GCAAACCAGTTGCTGCTTGTATTATGTACAACTGTCTGCTTCACTGGCATGCCTTTGAATCCGAGAGAACGGCTATATTTGATTATATTATTGAAGGAATCAATGAAGTTCTTAAGGTTGGGGATGAAAACATTACTTTGCCTTATTGGTTGTCCAATGCATCAGCACTTCTATGCCTCCTGCAGAGGAACTTACGTACAACCGGTTTTCTTATAGCAGCCGGTCAGCGATCTTCTGGGGCTTCTGCATTGACAGCGAGAGTCATGCAGAGCGTAAAATCACCGTTCAAGCATATTGGTTTTGAGGATGGTCTTTCACATATGGAAGCAAGATACCCTGCCATACTTTTTAAACAGCAGTTAACCGCTTGTG
>Contig100387
TCGGAACCAATTGCAGGTCCTGGTTTTGCTGTTAGGCGTGCGTGTTTCGGCCGCTTTGATTTCGATGAGCCTTCTGCCTATTCCTCTGTGACTACCATCAACTGCAATACAGGGGATTTTGCTATTGCTTTCGGTACAGGTGGTTTCCATTGTAGAGGTTCTGCCACTGCTATAAGTTGCCCCCTGCTGTTATTTCCATTACTTCATTCTGCTGTTGGTTTTGAGATTGTTCCACAGGCATCAAAGTGGTAGGTGATTGAGGAGTCTCC
>Contig100388
CAGAAGTGAACACAAAATTCTGTACTGATATAAGAAACTTTTTGAGAGGTGAGGGGCTCTTGAGTGACCTTGCAACAAGATTATGCGGGAGTGGGGACATATTTTCTGATGGTCGAGGCCCCTCATTTTCTTTCAATTACGTTTCTCGCAATTTTGGACTTCCACTCGTTGATTTAGTCAGCTTCAGCAGTGGTCAGCTCGCAGCAGAGTTTAGTTGGAACTGTGGTGAGGAAGGTCCAACTAATAAACCTGCTGTCCTTGAAAGAAGGCTCAAACAAATTCGTAACTTCCTCTTCATCCTCTACATTTCCTTGGGTGTCCCTATCCTTAGCATGGGCGATGAGTGCGGCCAATCTACCGGAGGTTCCCCTGCTTATGTTGACAGAAAGTCTTTTGACTGGAACGCCCTTAAAACAGGCTTTGGCATCCAGACAACACAGTTCATTTCC
>Contig100389
CTCTCTCTCTCTCTCTCTCTCCGTCCTCGTCATGGCTTCAATCATGGAATCTGGTTGGCTGTATCTGGTCACGCATTTCAGCGACTTTCAACTGGCCTGCCTCGGGAGTTTCTTTCTTCATGAAAGTGTGTTTTTCTTCTCAGGACTGCCTTTTATATTTCTTGAACGGGCAGGATGGTTAAGCAAGTACAAAATACAGCCGAAGAATAACACCCCTGCAGCTCAGGAAAAATGCATCACTCGTCTTGTACTGTACCATCTGTGTGTAAACCTACCAGTGATGATTTTCTCCTATCCTGTCTTCAGATTCATGGGCATGCGAAGTAGTCTTCCCCTGCCATCCTGGAAGACAGTGTTGGCGCAGATTATATTCTACTTCATCCTTGAGGACTTTATATTCTATTGGGGCCACAGGGTTCTACATACAAAATGGCTGTACAAGCATGTTCACAGTGTCCACCATGAATACGCGACGCCCTTTGGACTGACTTCTGAATATGCACACCCTGCTGAGATACTGTTTCTTGGTTTTGCAACCATTGTTGGCCCTGCCATTACTGGGCCCCATCTGATGACTTTATGGTTATGGATGGTACTCAGAGTGCTGGAGACAGTTGAAGCTCATTGTGGTTACCATTTCCCATGGAGCCTTTCAAACTTTTTGCCAATATATGGGGGTGCTGATTTTCATGATTACCACCACCGTTTGCTGTATACCAAATCTGGAAACTACGCGTCAACCTTTGTGTACATGGATCGGATCTTCGGAACTGACAAGGGGTTCAGA
>Contig100390
GAAATGTCATTTATGTTGATAAATCAAACTGGAACAACTTTTGAGTGATTCACATTAGGCACCTATTGCTCCCACTATGATACCTATAATTCTCGTGAGCCGTGACGATCAATTGTTGGGGTTTGAAGAAAGTTTGGGGCTGATGCTTGCTCGGGTTTCTCTCTTTCCTCCATATCTTTCACAGATGAAGATGATGTTCATTATGGATTTTGATGACATACACAAGGCTGTCCATTGCGTCCAATGCTAGTAACTACTTGAGTAGCTGGTGATCAATTTAAATGAAAAACAAATTGCTTGCACTGTCCAAGACATGGACACTTCCCATATCAATGCCTGCTCTGACAAATTGGAGAGAATTCAGCAAAGGAAAAGCTCGA
>Contig100391
CAAGCGGCGACCTGCTTGTGTTGCATCCAATATTCCGGATATATGGCCAGAGCAAAATGTTCTTGGGTCCTGTTGTCACTCTCAATGGATTCGATGACCACATCCTGATTCGAGGATGGCATCCTGGTTCCGGAGTTGCTCGAAACTAGAGACGAAGGGAGAGCATTGGTTGTCAATGGCGGAGGAAGCTTGAGATGCACTCTGGTGAGTGGCGACACAAGACAGTTGGCTTAGAACATGGGATGGGCTGGGATTGTTATATGAATGGCTGCATTAGAGACGTGGACAAGATCAATGAGTGTGCGATCGACTTTAGGGCCTTGGCTTCGCATCCCCTGAAATCGA
>Contig100392
GCCAGATCAAAAAAGTCCTCACAATCAAATATATTCATCCCCTGAAACCATAGATTCAGTTACCCTCTACCTCACCCACAGCCATTTGGTTTTCTGACAGCACTCGCAAAGCCGGTCTTGCACTCCCCAGTTGTTGCTGCTCAGTAGCATCTTTCTTCCTTTCGGTTTCGGGCACCGCTAATTTTTCCTTGAACATCTTCTTCAACTGCCTGAGGCTTTTCTTTTGCAAGGACTCCAGCACTCTATCCTCATCTGTAGCCTTCTCTGTATTTGGCTCGACTTTTCTGCCACTCTTCTGCATATTCTCTTTGTCGTCACCGAGCAAGGTCATCTTTCTCAGTGCAGACTGCTGCTTGCTTGACGATTTCACTTGCCCGGGGAGTAGCTGGTCAGCTGCTACGGCAAATGGGGAGGACGGAATATCCATGTTTTCTTTGTCGTTGTCCAGCTTATTAGCCATCTTTCTGACCGTGGACTGCTTCTTACCGGACGACTTCGCTAGCGCAGGAGACTTTGGCAGTCGGTCAGCTGTCAACGGGGAAAGCGCAACTTTACCTTTCACAGCAAGAGGAGAACGTGCGCTTATTTTGCTAACAAGAATTGGAGTCTTGTCTGCGATGGCAGATGGAAGCAATTCACTAGCTCCTTCGACAAACTCCACTTCTGGCATCACATGAACATCAACTAGCTCTTGAAGATCAGCATATTCTTGAATGTTTGGTGCATTCACTTCTGATGATTTTGCAGCAGCAGAAGTTTCGAACAATGATTTGTGCCACTCACGGGCTTCCATGGCGAACTCTTCACATTCGAACACATCGACTTTAACCAGTTGCTCATCCTCATGCTTCTCTGTCTGAATTATTGGACTAACAAGACAAGGAGACATCAACTGGTCAAGC
>Contig100393
CCCCGTTCGGGTCGCGGCCGGGGCGCGGGGGGAGCGAGTCGGCGGCGGCGGAGGAGGGGAACCTCTTGAGGAGCTTCTTGAGGGGCTTGTAGGAGAGGAACTTGTCCCTCCACTCGGGCAGGGTTTCCTCCAGATGGGTCGTGAACTCCTTCCCAAATTTCATAGGAAAGAGAAGGGGGGCAAAAGGCGAGTCGGGTCGTTCTTGGGATTGGAAAAGGATGGAAGATGAGACAGCCTCCCCTGGCCTTTTGGTTGGGTGCTGGAGAGGATGAGAGGAGAGGAGTTTAGAATAATGCTTGCGGAGGGAGGGAGAGAGAGAGAGAGAAGCAGAGGACGTCCGAG
>Contig100394
AAAATCTCGCATTCACCACTCGGGGGCTATGGCCTATTCAACATGCTCCGACTTTGGCGTCTCCGAAGGGTCAGCGCCCTGTTTTCGAGATTGGAGAAAGATAGGAACTATAACTACTTTGTGCTCCGGTGTGCAAAACTCCTCTGTGTTACTGTGTTTGCAGTCCATTGTGCAGGATGCTTCTATTATCTTCTCGCTGCTCGTAATCATGACCCGGCAGAAACTTGGATGGGGAAAGCCATTCTCCAGGATGGCTTGGGGATCCGGTATGTGACTTCGCTTTACTGGTCTATTACTACTTTAACAACGGTTGGATATGGCGATCTGCACCCGGTGAATGTGAGGGAGATGCTTTTCGACATATTCTTCATGCTTTTCAACCTCGGTTTGACGGCGTACTTGATTGGTAATATGACGAACTTGGTTGTTCACGGTACAAGTCGCACCAGAAAATTTGTGAGTAAAATCCCTCCTTCCTAAGGTCTAACTTGGTACTTGAATGAGTAGACAGAGCGGAAGACGTATGACTCCTTGAAAAGATTGATTTGTATGAGTAAAAGCACTCATGACTTCAAAGCGT
>Contig100395
GGAGATGCATACCGTCGCGAGCTGTTGTGGTGTTCTTGCCTATTTTCTCTCAGCGCAGCCGGACAGAGCAGTTTCCCTCGAAATGAAACTGATGGGATGTTCCCGTTTTGGGTGATGTAGGACTGAACCGGGGCTCTTGTGGGTCGGGTGGTGTGGACTGAGAGATGGGCGGGGCTTTTCTTCGAACGCTTGGGGTGCTCACACTATGGTGGTTTGTGGCATCGGTAATGGCTCAATCCGCAGACTACGTTGCGTACAAGGACCCAAAGCAGCCGGTGGCCGCAAGGGTGAAGGACCTCTTGAGTAGAATGACGCTGGAAGAGAAGATTGGTCAGATGACACAGATCGATCGCATGGTGGCGACTGACGACTTCATGAAAACCTACTCGATTGGGAGTGTCTTGAGTGGTGGTGGGAGCACGCCACTTCCAGAGGCAAGTGCAGAGGATTGGGTCAATATGATAAATGGCTATCAGAAAGGTGCTTTGTCCAGTAGATTGGGTATCCCAATGATATATGGAATAGATGCTGTTCATGGGCACAATAACGTGTACAATGCCACAATTTTTCCGCATAATATTGGTCTTGGTGCAACAAGAGACCCCGAATTGGTGAAAAAGATTGGTGCTG
>Contig100396
CCTGAAACTATTGGTTATGTCGAGTTCAATTCATGGTTTTGCTTTATCTCTAATCCCGTTTGTCCGCAAGTTGGATATAAATACAGCAGACGTTTGAAAGCGGTGACTTGAGTTGATCAATGAGAGGAGCTCTGTATTTGTCTTTAAATTTCTCATTAAGTGGTTACCATCTGTCGTGGCAATCGTACTTCAATTCGTCTGGCTAGCTTAAATGGTACTCTTTTT
>Contig100397
TCCACTGGAAGCCGCGTCGCCGCCACACCAGCCGAGTCACCGAGCCCTCCTCAGCCGCGCCTCTGTCTGCTACCCCCGCGTTGGCTGCCGCTGCTCCAGATCTGCCCGTTGCAACAACCCGCGACGCCAGCCCACGCCAGTCGCTGCGCCTCCTCGGCCTGCAGCAACTCGCGACGACGACGCCGCAGTAGCTCTCAACCGCAAGCCGGCCGTCGCCACTCTTTGCCCTCTGCCCGAGCATCGACGCCACTGCAGCCCGCACCTGAGGTCCTCCAACCGCGACGCCCCTCGCCGGTACCCCGCGCCGGAGCTCCGACGACTCCGCCCTGCCTCCAGCCCTAGCCGGCCCGCGACGCTAGCCCG
>Contig100398
CTGGATCTCCTGCGGATAGAGAACCAGATCCCCTTCTTCGTCCTCGAAACCGTCTATAAGTTGTCCAAGGCTCCCACAGAAGCTCGGTACTCCCTCAGTCAGCTTGCCTTAGGGTTCTTCAACCGCTCACTCTCCAGGCCACTGCATGAATTGGAGAGGCACTACCACGCCCCTCCTGTCACTCACTTGCTCGACTTGGTCCGAC
>Contig100399
AAGAAAGTTCACTTCAAGCGAGTGCAATTCAGGTCGAACCAGATTTGCTTGAAGACCTTGATGATGAGGTCGTGATACTCGTCCGAGTTCAGCGACAGGTAGGAAGCCAGAAGCTCCTCCAGGTCCTTGGAGGCCCTGATGTCGTTCTCCACGATCATCTCCATCATCGAGTCCCTGAAGTCCCTCTGCGGATCGACCGACGCCTTCATGACGGCGAAGCTGTCCGACACGCTCCGCCTCCTCCTCCCCGCCGCCCCCCCC
>Contig100400
CCCCCCGCCATTAAGGCAGCGAGCGAACAAACAACCAGGAACCACTGCGCAGAGCCCTTTGCACCTTTGCATGGTGGCAGGCCTGTGGCCACATCACTGCTGCACAGGTCGTTGCCTACGACGGCACTTGGGTTGATGGCGAGAAATGCTCCAGTGGGTGGTAAGCTGCCATGCAAGCGATTGTGGGATATATTTACCTGAACAAGTGACTGGACATTCCCTAAGTTTGATGGGATCTTGCCGGACAATCCATTCTCAGAGAGGTCGAGGTCGCCGAGGACCGGCATGTTGGAGATACTCGCAGGGATTGGGCCGCTGAGTTGGTTGGAGCTCAAGTCTAGGGTTACAAGCTTCTTGCATGAGGACAACTCTTCAGGGATATTGCCGAAGAGCTTGTTGTTGTTCAGCTTCAGTTGCATCAACTCTGATATTGTCCCATAACTCCTAGGAATTGTCCCTGAGAACCCATTTTCAGACAAGTCCAGATTCTCAAGAGTTTCACTCCCAAAGTCCTCAGGCAAATTCCCTGAAAATCCATTCCTTGCCAAATTTAGCATCTGAAGTGAGGGCATGTCCCATCTCTGCTCCCCGATCTTGCCTGACAGGTTGTTGCTCGATACATCGAGGAAGTACACGAGTGGCAGTCTCGTGAACCCAGGGGGCAGTTCGCCGTTGAGGCAGTTGTTCTGGAGCCGGACTCGCCGGAGGCTCTTGCAGGAGCTCAAAGACTTGGGGATCTCTCCTTCAAGTGAGTTTGAGAAGAGGATGAGCTTGAAGAGATTGCCTGAACCACAGATGCTGTCTGGGATCTTCCCTGTGAGGGAATTAGTCGAGAGGTCAAGCACACTCAGGTTGTTCTGCTTCCCTAGGCCTTCAGGAATTGGGCCTGACAGGTCATTTGACCAGAGTTGGAGGACTTGAAGCTTAGGCAAGGAAGACAAAGCATTGGGTATCTTCCCTGTGAAGTTGTTTGAGAAAAGATGGAGAATCTGCAGGCTATGCATGTGGATTATGAGCTCAGGGATATCACCAGAGAGAGAGTTTTGACTCAGGTCAAGAGAGATCAGCTTCTGGAGGCCAAACATGGATCTAGGAATTGGACCTGCGAGCCTGTTCCGATACAAGAAGAGGTACACAAGATCACTGAGGTTTCCTAGGGATGATGGGATGGGACCAGTGAGGTTGTTGGTGACAAGGTCAAGATGGTTCAGAGAGGACAAATCACCAATCTCACTCGGGATTTGGCCAGAGAGGTTGTTGTACCCCAAATATAGCCACTTCAAGTTCTTCAGTTGTCCTAGCTCTCTTGGGATTTCACCCACCAGTTGGTTCGAGGCCAAGGTCAAGACCTCTAAGAACGAGATATTTGATATACCCGCGGGGATTCGACCCGTCAGGACGTTGCCTCCGAGATCAAGGACCTTTAGGCTAAAAAGCAGGCCAATATCTTCAGGGATTTTCCCTGACAACATGTTGTTTGACAGGTCCAAGGTCTCCAGGTGGGCGATCAAGCCGCTTGGGATCGGGCCAGTGAGATTGTTGTTGCTCAGGTTGAGATGCCTTAGGGAGTGGCAAGAGAAGACATTATG
>Contig100401
GTGCGGCAACCTTAGGGGCGTCAGAATAGTACAAAGCTCTCCAAAAGTAGAGGCAGAAATCAGGCGCACAATAATGAATGGGGATTTGCATGAGTACTACCTTCTGGATAAGCTACCTCTTCAACGGAATCAGTTGAATGGCCCTAATGGGAATCAAGGGGTTGGGGGCCTTGTTGCTGGGAATGAGTTTGTGAATGAGGCTGCCG
>Contig100402
TGCACGTTCAATCCAGGAGCCCAGAGAAGATGCAGTTCCTGTATGGGCGGGGTCGGTTCCTGATTTCACGAACGGGGTAATGACCCTAATCGATCCGGTTTCAAGTTTTAGGACGGAACTTATCATCCATAGAATCCTTAAAGCTAGAGGGTGAAACGACCTCCTCAGCCTTCCCACTATCTAAGGGCAAAGAAAAACGATCGGACGGCCTGAGGACGGAATCGCGGCAGGAA
>Contig100403
TTTTCCTCCCGATCATTTCCATGTAGTGGATAATGATTGGGCAGGGTCTCTTTCTGAAGGGCGCATTATTTCTAGGGCCGGCCACAGCTGGTGGAGTGACGTTTCTGTCCTCGTTGACGTACCCCCACCAATAATGCATGATTTCCTTCTATGTTCCCTCATAAACGATCATGCTAATTATATCAAGATTAGCATACTATTTCAAACTGTTTTTTTTTTTTTTGGTAGTGATATA
>Contig100404
CATTTTATAGTAGTTTGTATTCACTGGTGGATATATGCTCTCCTGAGCATGAGAAGCACCAGAAAATATGAAATTCACGTGTTCATATGTAAGACCCTCGAAATACTCCATAAAACTTTCGGATGTATTGTACGGATAGCCAGTGTTAACATATTGAACATCCATGTTCCAACTCATCTCAGACCACTGTCAATTCCCACCGAGCCTAATCTCTCGCAACCGAGGCTTGCAAATCATTCAAATACAGTA
>Contig100405
CCTCGGGGGGCTCCCGCCGCCACAGCCGCTGCCGCCGCAGTGAGCACCGCTGGCCCGCCCTTCACTGTTACATCGGTCACGACCCATCATCACATCGCCACGTCGCAATTCAGTGCGGCGCCGCCCGCTGGGACAGTTCCTCCTGCGGGCGTTCCTTCTTCAGCCGGGAATGTGGCTGTGAACCTGGCACGGGGCAGCGGGGTCGCATCATCCGCGCTCCCTA
>Contig100406
AGCCGCCGCCCTCGCGCTCGTCGTCGGCGGCAACGGCGGCGGCGGCGGCCGGTGATTGCCGCGGCTCTGGTCCTCAAACAGGAGAGGCGCCAGCACGGGCGGCTCTTCCGCCGCCGCATGAGGATCCGCCATGAAAGCCGAGCTCGGAGACAGCGATTTCCTCCTCCAACTCGCGCCGGCGAATGCCGTGGGCTACACTCTACTCCTCCCTTCTTCAGCAAAGCATTCAACGCGGAGACATCAAGTTCAAGTTCAAGTTCAAGTTCAAGCAAAGCAATCGACGGGATCACCAGAAAAGAGGGAAACAATAAAGAAAATTATCATCGGGGCGCGTCGGGTGCGGGTCTCGACCCGTTCTCGCCCGGTTCTCGCTCGCCGATC
>Contig100407
TTTGCTTTGAGAGATTGTGCGTGACACGAGGGAGTGCTGAGAAGCCACTTGGTTAATACTTCTGCGAGGACCATTTCATGTCTCTTGTCTGAAAAGGAGTCTCCTTTTTCTAAATCAGCAGGAGTGGCTGAAGTAGTCTGAACTGCACTTGGCGAAAGCTATATGGTTCTCAGAAGAAAGGCAAACAGAAAGGAATAACTTTCAGGAATTGTTATGGATAGTGTGCGTCACTTCAGTTGGAAGTTCAACTCTTCCCTCAAGCTGGAAAATGTGGAAGAGGATGAGGAAATGAAAGGAGCTTCTCCGTTGCCATCGGTCCCTCAACCACAGACGCCGAAGGAGCCGATGGAGTTCTTGTCGAGGTCGTGGAGCCTTTCGCCATCGGAGGTTGCAAAAGCTCTGGCTCACAAAAGGAACGACATTCACACGATACATGACAAGAACCTCAACACATGTCCCCAGCCACAGGCACCTGCTGCTCCTCAACTTCTTGCAGCGAAGGTTATCAATTCAGCTCATGGTAAGAGGACGGGGTCTTTTGGGAAATGGTTCCACCACCACCTCCACCACCACCACCACCA
>Contig100408
AACTATGAAAATCATTACAAGGGGGGACGCTAGTTTCTCCCAAAGAATCAAAGCCTGTGAGTTACAGTAGAGTAGGTTTGTAGACTGCCCGAGAAGGACCATCACCGGCCTATTGTCTGCGATTCAACTCATCATCATCACAAATTCCAACACCTCTTTTTTTCTATTTTGCACTAACCATGTCACTTCGGTTTCTATTTCGAGAAACCTTTCTGCGCTAACCATCATTTTGCAGGCTTCCTTTCCGAAGCTGAAGTC
>Contig100409
GCTAGACCTCGAAGAACCCATTGCCACAACAAGTTTGTATGGCTTTTCATCGTATTGTTTGGTTCTAATGTCTTGAAGAAGCCTCGTAGTTTCGTAGATGGGATCTGCCCATTTGCAGGTGCCATTTCTCACATTAGCCTTTGTCGTCTTAGCTGTTGCCTTTCCAGAATCAGCTGGAATGAATGATATAAACAATTTGTCCCATCCAGTTTGAGGAATATGTGTGGCATGAAATTGTAGCCTAAA
>Contig100410
CGACTACAGCCACTCTGAGCCTGCAACGTACATCAACGCAGCCATCGTTGGACCTCTGGCATACTTGGCAGCAACATACTCAGCTTGAGCAAAAGAATTTGCATCCCAATGTTTACAAAGTTCATTAACTTTGAATAGGTCAGCGTTGATGATGATGAACTAGCTAGGAGGGATCTATAGTGCCAACCAAGTGTAAATGAAGATCCCCTGGTCTTAGTTTGATTCGCTAATCTACGGTTAATGATCAGTGTCT
>Contig100411
CTGATATGGGATAATCCCCATGCTCAGGATATTCTTCAATCTCATTTCCTTTTCAAAGGCAGTCACCGTATTCTACAAGGCCAACGCTATTCATCATCGTACGAAATAGACATTGAAAGCGAAAGTGAAAGCGAAAGTGAAAGTGAAAGTGAAAGTGGATGCTCCGACGGTGGGTGGTGGATCTCCCAAGAAGTCTTCCAAGATGTTGATTTCGAAGAAGTCTGATGAAAGGCCTTGGGTTGCTATATTAATTACTCAGGCATGATTTCCTGCAAACTCAAGTTTCCATTCCAATTACTTTCTTCATATACGGTAC
>Contig100412
AGCTCGAGCGCGTGGCTCGCCAGGACGTAGACGTGGCCGACGGCCGCGCAGGCCGCCACCACGCAGCCCCCGCCGGGCACCGCGCGGCTCCTCAGCCACCCCCGCGCCTCCACGTCGTACAGGTCCATCGAGCTCGCGTACACGTGCGCCTCCGCTCCGGCGGCGCGCGACGGCTCGGTCCCAGCCGCCGAGGGGCCTATCCGGAGGCCTCCGATCACGTAGAACACGCCGTCCACCGCAGCCCCGACGCAGCCGTACCGCCTCCTCGGCGCGTGCGACACCACGGTCCACCCGTCGCGATCCGGATCGTACTCCTCGACCGCCGAGGTCCTCCCGCCGCCGCCGCCGCCGGCGACGTAG
>Contig100413
CGAATCTTGCAAGGGAGGCCTTCGATTCCTTGAGTAAAGTTCCAGAATCTGCCGACTTGCAAACCGTCTGCAAAAGATTTGAGGACTTAAGATTTTATGAAGCTGTGGTGCGTTTGCCTTTAGAGAAGGCACAAGCTCTCGACCCCACTGGTGATGCTATGAATGACCAAGTTGATGCAGCAGTTCGTGAACATGCACTTGCTAAGCGGGAGCAATGCTATGAAATTATCATCAGTGCCCTGCGTTCTCTGAAAGGCGAGGCTTCACACAGAGAATTCGGTTCCCCTGTTAAGCCTGTTGCTGCACGGTCAATCCTTGATCAGGCTTCTCGGAAGAAATATATCTGCCAAATTGTTCAACTTGGAGTTCAATCACC
>Contig100414
GCCGAGGGATGATTATTCTGTCAGGATTGTGCCTTTTTAATTGAGATGTCGTGTTTTTATTGCGTTCATCGTGTTTGCTTTTGTGGATTTGATGTTGGAGACGTGATTCTGTAATAGGATTAATCACGTCGAATTGTTTCTTCGAGTCGAGTTGCTTCATGTTCTTAAATGTCGGTTCCAAGTTGAATTAGTTTGTTGATACAAAACGGAGCTGCATTTCTCTTGGCAGTGAAAGGTTTTGATGTGATTGTCGTTGGAATTCACAGGGCCGG
>Contig100415
ATCTCGTCGAAGTTGTTCGTGGCCGCTCTGATCTCGGCCAGCGAGAAGTGGCGGCACAGATCTGATGGCAGGGACGACACCTGGGTTGTCGTCGACTTGGTTGTCGCATTAGAAACCGGGCCCCACCATGAGGTGCCATCGTTCGAGGCCGAATCCTTCCCTCTGTTTTGTCGCCAGTAAATGAAGAAAGCCAGGAGAGAGAGCACAG
>Contig100416
GAGGAAGGAGTTTTTTTTTGTGGCCGCAATTTTTACTTCGGTTTTCGCAGAGAGAGAGATATCACATCGAACCTACCCAAAACCCAAAACCAGGATATGGCCAGTTCTTCCATCCTCAGTCTCAGAGCAACCGCCTCTCCCTTTCTCGTTCCGTCATCTCCCTTCTCCTTCTCTCTCTCTAAGCCACGATCGTCATCGCCC
>Contig100417
TGTCACAAATGTGTTTGTTTCTCCTTGAACATATTTCAAGCACCTTCTCTCGTACACAGTTCAGGACTCGCCATTGCTAATTTAACTTCTGTTTTTTCCCATCCCAACTTCCCCCAAGGACATCCACGAAAAGATGCATTTGCTTCACTATCAGACAAGCCTTTTAGACAAGCAAACAGAGTTGGATGTTATCTCAATGAAAAAGATAGATTATCTTGGTTTACAATCATATGAT
>Contig100418
AGAAATCCGAGAAGAGGCGTGGAAAGGCTGAGAAATGTATTAGCCTTGAGGTTCTTCAGCAATATTTCGCTGGCAGCCTTAAAGATGCTGCAAAGAGCCTCGGCGTTTGCCCAACAACAATGAAACGAATCTGCAGACAGCATGGGATTTCAAGGTGGCCGTCCCGCAAAATTAGCAAAGTCAACCGCTCTTTATCAAAGTTGAAGCATGTCATCGAATCTGTTCATGGTGCTGAAGAAACATTCAGTATAAGTGCTTTAGCTACAAGTCCACTTCCTGTTGCTGTTGGTTCTATTTCTTGGC
>Contig100419
ATCATGAATCCATGCCATTCAACAGCTCTAGGGAAGTCCACTTGAAAGTCCTATCACAAGTTACCACGCACTTCCACGGCGCGATCATCGCTTTTATCCGACCACGTCCATTCCGATGGTGCCGGGACTTGCCCAAGTAGCAGGCTTATCAATGGCGCCACGGTTCCCTGGTTCGGTCACAATCCACAAGCGAGCCATTTGAGTGATGCCGGGGATGCCGGCAAGACACGAGTTCGCCGTATTTACCCAGCGCACGAGAAACTAAACGAGCAGGAACGTTTTT
>Contig100420
AATTTGCCACAACCCTATAACTTATTTACAACGCGAGGAGCAAATGTGATAAGATGACAGATCAATATAATTTTATGATGATTCATCAGTAGCATTCTTTTCAAAATGTGGACCGAGTTTCTCTATCAACATGTGGCACACAGCTTTGTCTGAAAAATACCCCAGGAATGCCCTTTGCAGTCTTATAGACATGTATTTAGAAGAGGATCTCTCTTATGTTACGCATCAGCAAAACTGAAGCCAAATTCCAAGGGGTGTCGATGTGAGTTCTCTCTCACGTTTTAGCTGAGTTCTTTTTCACAAATTAACTCGAGCATTTATGGCAGCTTATGCATGGGTGAAATGTGAGTGGGA
>Contig100421
AGAAAAATTGATGGTGGCTTTATCTTTCCAGGAGATGGGGCACCTACTTACACGGTGGAATGCAGACTGCTAGTGTTTCGTCCATTCGTTGGGGAAATAATTGATGCGAAGCTCAAAGAATTTGATAAAGATGGTTTGCGCTTATCTATGGGATTTTTTGATGACATTTACATTCCCTTTCATCTCTTGCCATACCCATCCCGATTTGAGCCTGACTTGGAAAATGGGAACCGGTTTAGATGGATATGGGAGTATCAGGCAAATGGGGAGAACGAAGATGATCAGACATCGGCAACAGTTTATCCTATTGATGAGATTGGCGAGACCATCAGATTCAGAGTTCAGAGTGTAAATTATCCTTCAATCCCACTGGAGCAACCAAAAGATTCTAAGCCATTTGCTCCTATGGTGATTACTGGATCTCTTGATAATGATGGTTTGGGTCCACTTTCATGGTGGGAATGATAAGTCTATGTGTTTGGGTAGGTAAGGCTG
>Contig100422
TCAACCTTCAATTCATCGCCCTCCGCTGCTTTTTTCTCTTCATGGAACTTCAACCATCAGAATCCATGCAGATGGGACTACATCAAATGCTCCGACGACGGGTTCGTCTCAGAAATAGCTATCACATCCATCTACATTCCAACCCCCTTCCCCACACAAGTTCTCAACTTAAACCGCCTCACATCCCTCATCATCTCCGGCGCAAACCTCACTGGGGAAATCCCTCTTTCCATAGGCAACTTGACTGGACTAGTCAGCTTGGACCTCAGTTTCAATCACCTCAGAGGAAAAATCCCTACCGAGGTCGGTAAATTGTCTGAACTTCAGCTGTTATCGTTGAATTCGAATTCCTTGAGCGGCGAGATTCCTAGAGAAATATGCAACTGTTCAA
>Contig100423
TCCCCCTCCCCCTCCAGCCCAAGTCCCAATGCCACGAAGGCCATTTTCTCCACCCCAATCTCCACCAATACCACGTGCAGCCCCAGTGTACACCATCACTCCTAAACTCGAAGAGCCAACCCTAACAGCGGATCGTCCAGAAGCCGCATCCCCGCCACCAGAGCAACCTTCAGCAGTGCCCCAAACTCCGCCTACCACTCTCCAAGTCCAAAAGCCACCCGAGGTGACAGTCAAACTGCAATCACCGATTCCTGCGGCCCCCGTAGCTCCCACTGCTTCTCAACCAACAACACCAGCGCTGGCAATACCTCAACCGAAAGCCCCGTCCTTGCCTCCATCGCCTTCGCCTAAACCGCCACCTCAGGGACCTTCCCTGCTCCGTCTAGGAGAGGAAACATTTGCTGAACCTCAACCTTCTCAGTTGGCTCCTGAGCCGCCTAAAGAAACATTGCCAAAACCCTCTTATCCAGCTCGGGAGGTAATTCCGCCGCTCCCAGAAGCGGCACGTT
>Contig100424
AAGCTTATGGTGGTGTAGATTGTTTTTGCTCGTTACAGTTTGACCACATAAGATGGGGGGATTGGGCTCTCAATTGCTGAATGATAGCAGTCATTCTACGGTACTGTTTCAAACATAGGAAACTGCAGGGTGCATCTGGCGTACGCACAAGGTAAGCAACTAAATGAAACAAAGATTGACAAAGCGTCGATCCTCTGAATTCGAACACGGACCTCGCAAGTTCCGATGTCTGAAGCTCCGAAACAAAGGAACGTCTCCTCTAATGGTAACTACATCCTCCTCAGACCATAACTCCCCCAGACTTCTACTAGTGAGAAGAGACTTTAGTATGCTGTTGGTTGGATGTTGGTGGCTTCCTGGGTAGGATTCGAGCAAGATCTGGTTGCGGCCACTTGACTTACTCCAAGGCAGGACTCCCGAACAACAAAACTC
>Contig100425
AAATAATCAAGCCATTCTCATTGCAATCTGAGCATATAGTCGCCACCGGCGAGTCTTCGCCGACGAGCTTGTGGCTGCCGTTGCATTTAAAACACACCACGAATTTCATACCACCGCAACCTTCACACGGACCGGTAGAGCTATCGATCGGGACTCCCTCAAGAATCTTCTTGAACTTGCCTTGCTCATGTAACCCCAGCACTTGTTCAGCTCCCCCGATGTACCTCCCCTTAATGA
>Contig100426
GAGTGTCAACACATGTTTCCCCGTTCAACAGTGGCAAATGCATAATATGCACTGGAATCAATCAAATGGAGAACCACCCCTTTTCATGGTGGTATTAGCACTTTATCACCCTTCAAAAAAGAGAAACAATAAAAAAGAGCCCCATCTCACGGGCTTCTCCTTTAGCTCAAAAATGCCCAACCTGGATATGGGCACTCATATTTC
>Contig100427
TTTTTTTTTTTCTTTGGTGGTTGAATACTTATCTTCCATTGAAATGTATGAAGATACTAGCATAAGTGTTCTCTTCCATGTAATTTGATTTATGTGCATTTATCTAAAACTCTCTCTTTGGCCCCAGTAGAACTTCTCTCTTTGTTGCGTTGAATATTGGGATGAGTATTTTCAAGTCTTATAATAGTCTGTCTCCTGTCCATTTAACATTTTCCTTTCTGTAAAATGATTGACATTATTAGAAGTTCAAATTCTTTTATGGCATCTCTCTGTTACGCATGAACCCCGATTACTCCATGTATGTCAAAAATCTTTGAAACTCTCCCTTTGTCTCATCATCCAAAGGTCCATTTCTCCTCCTCACAGGTTACGGTGAAAGGTAGGGTGG
>Contig100428
ATGAATATTGGCTTTCATGGGTATAATTAGAATTCCACTTGCCAAATCCAATTCAAGATGTCGATGTTCCACAGGAGCCAAAAAATTGCTTCTGTAAGATATTAGAAGCTTCTTTGCTTCCCCAGGTCTCAGAGAAAAACTTGTACAATTGTGAACCGTGAATCCATCCAACTTACAGTCTGTCCCAGAAACCCTTATCCTCCTGACCTCCAATGGCATATCTCCTGTATTCTTGGCATAAATTACCTTAATTAAAGGCTTATGACATGAGTGCACGGAATCATGCATTTGGGATGTCATCTTCTCTTGATTGACAATGTTCAAAGAATCAGAAAAGTCAAGGTCAAATTCCAATTTTTCAACAGGCTCTGAATTTTCAAGCAGGACAAGAGAATACGACCCCCCGATTCCCCTCAAAGACAACCACTCCACACCAGAAAGGTTGTTCCTTACCAGAACTGAACTCCTCCACTCACAACGATCTGATGGGTGAAAGATCAAAGGCCCCAAAGATGCCTGCCCTTGAGGATGAACATAAGCTTCTGTTAGAGCACTCTCCGCTACAGAAAACCCATAGGTCGGTGGTTTGACAGATTCACCATGAACCAAGATGCCAGACAAAATAGGCTGCCCAAGTTGAATTGGGTCCTTGCACTCATCAATCATTTCTCCCGAGTTCAAAAGCAGTTGCATTATGACTGGTTGCTGACTTGGATTATGCACAGTGATCCACTTGGAGAGATGAGTCCCAATGGGAACGATGTGGAAGAAAACCTCATGCTTATCAAGCACCGACATCTCACAATTGGTACCTTGAGATTTCCAGTTTCCTAGCACAAACTCATCTAAATCTGCAGTCTGCAGTGCCTCAGCATTTGCTCGCAAATGCTCCAATGATAATGTCCTTTTATTTCCAAAATTGGCATTATCGACCTGATGATTGTAACCAGAAAAGGAATCACGTCCTGAGCAGACATGTAGAATGTCCTGGCAGAGAATTTCAATCTGACTTTGAGAGTCATTCGTCTGTATAAGTAATTTACATATTCTGTCTGCATCGAGGGTCTCATGAGTAAAATGAATTTCATCTGAAACATGATTGCAAGTAAGTAAAGCAA
>Contig100429
TTGTGTGGGCAAGGATCAGCCAGGCAACGATGTGCGTTTCCTGTCAAACTAGTATTTGTTCAAATGCCTCGCCAGTTTTAGAACTTCCATTTGATTAACCAAATAATTGCCAAAGCACCAAAGAGAGCCCCAGAGAAGCATGAAACTGATGCAATAATTTTCTTCTTATGTGGGCAAGGATCAGCCAGGCAATGATGCGCGTTTCCTGTCAAACTCATGTTGAAGTATTGTCCACAAACCCTTTGCTTAAGCTCTAGGAACTGATCCAATTAGGTTGTTTCCACTTAAATTTCTGC
>Contig100430
GGGCAATACGGATCACCGTACATGACACAAGATTTCCTTTCCTATGGGCCATCATATGAAAATACCGTGACCGTGATTATGAAAGGGAAAGAGAGAAAGCTAGTGAAGATCTTGACCATATTCACAACCATTGACTTATCACACAACTTTTTCCAAGGAGACATTCCCGAAGTTTTTGGCCATCTTCGCTATCTCATAGGGCTCAACCTTTCTCACAACCACCTTACGAGTACCATCCCTTTGACTTTAGGAAACTTGACCAATCTTGAATGGCTCGATCTATCTTCAAACATGCTTAGTGGGAGAATTCCTAGAGCATTGGGAGATTTGACATCTCTTGGGTACTTAAACCTCTCAAAGAACCAACTCACTGGTCGAATTCCTCAAGACAAACAATTGAGCACATTTTCAAACGACTCGTTTAGTGGGAATCTAGGCTTATGTGGAACTCCATTGTCAAAAGCATGCCTTGGTGATGCTCAACCTCCTCCACCATCATCCTCATCGACTTTGGACCGCAAAGGGCATGAGAGTTGGTTCAAACAGAAACTAGTGTGGATAGGTTATACATCTGGAATTGTCATTGGGATTTCCGTAGCATACATTGCAATTGAAATGAGATGGCCCAAATGGCTCGCGCGAGGTGTGAGAATGTTAGAGAGAACTATAGTCCAGTGGATGGAGAAGCCAAAGCGGAGGGTCATCAAGTTTCATGGACAGTGAAATTGTTGAGGAGTTGTCTCTTTAAACCATGTGATGTAGGCTTAGTGGATAAAGATGTCATCTAATT
>Contig100431
ATCAAGCTAGCCTATTTTTTCTTTCTTCTTGTTCTTCTTCCCTCTCTCTTGTTCTTCAAGTGCTGTCGCCGCCACTGCCATTATCGTATGCCACTGCTGCCCCCCGCCGCTCATCGCCATCTGCCGCCCACCGCCGCCAGTCACCGACAAGCTCGTCAAAGGCTCACCAGGCTAGGGTGAGGTCTGGTGCCGGAGGCTCACCCAGCCACCGGCAAGGC
>Contig100432
AATTCTGTTGGAAGTGCTGTTTATCTGCATCCAAAATTAAAACATTTGTCTCATAGTTCCGCTGCAACTAATGGTAATAGTAAGTTAGTGGATCCTCAGACTATGATGAAGATAGATGAGTTGCTGGAGAAGTTAGATGTGAAGCAGGGAGTTAAGGCAAAATTCTTTCTAAATATCCTGAGATTGTGCGAGTCTACAGGGGAGAAGTTACTGGTCTTCAGTCAATTCCTATTGCCGCTGAAATTCATGGAGAGGTTGGTGATGAAAGTGAGAAGT
>Contig100433
CGAAAGGCGACGGAGCATTCATTACCCACCAAGAATCCAGAAGGGGGTTTGATAAAAAGAGGAACTATATGGAAGAAGAAGATGAGGAGAGGGAACAAATGATCATCGAGCAGCGTCCAGCTCCAGACCGAACATGGGATGGTGCTGAAAGTAAGCAGAAAACAGAGGGGAATGGTAAAATGGGAAGATGGTTCGATTGTTGCCGAGCCAAGTAAGCCTCACTGCATCATTAGGTAGATGCGCAGAGAGTAGAGAGAGA
>Contig100434
CTCTCTCTCTCTCTCTCTCCTCCCTCAAACATTACACGCACCAACCCCATTTCACCCACCTTCCGCCTTTTCCTTTCTTCCCCGAGAAAATTCCCATCTCGCCACCGCTCTGCGCGCCCCTCCCCGTCTCATGATTTTGCCTTGGAGATTGGATTTTCGTCTGGGCCTCCCGTCGCCACTTGCCCCTTTTCCCCGTTCCTGCGAAAGCTCCCTCCTTTTTGGCCCACTCGAGGTGACTCCTTCCTGCTGCTACTGCTGCTGCTGCTTCCGGCCTACTCCATCCTCCTGCTGCGACATTGCCAAATTGGGTCTGTGATTTCAGGTCTGCACGCGAGGCGCATCGTATCTGC
>Contig100435
AAACGACAAAAGCGAGCCTCCCGAGGAAAAGAAAAGGTGCCTCTCGAGGAGAAAGGAAAAGGCGAAGGAAAATGGTGGAGGGCCTCCCGAACGAGGGAGAAAGAGAGAGATCGAGAGGAAAAGGAGAAGGCTCTGGTGTTCAGTGGGGACATCTGTACCGTGCGTCTATAGGAATCTCATGATAATGCGTTTAAAACCATGGAAAAGGAGA
>Contig100436
AATCTGCATAAACCGCTATAAGTGTCGCAACCTGTCCATGAAAATTTTTGCGTCAGAGAAGCATATTGGTGAAATGGTGATTAAGATATCAGTTGTCCAAACTATTCTGAGGACTTTTAACCATTCACCATCAGTTAAAGCTAGTAAATCTTAGTTCTCACTTCGACCGGATTCCAATGAAATTAGTCAGTAGAAGGTACCATAGCAAACTTATATGCTCCCAGTAGAAAGTGAACAGACTTATGACTCAGAAATTCTTACCAGCTGAGCAGCTACAAATGCG
>Contig100437
ACAATCCTGCATCTCTTTGTTCTTGCCCCACAGAAGAATGTACAAGCCGATGATGACAATGACCGACCCAAGCAAGCTCCCAATATGGAGCTGCTCATGCAGAATGGGGATATCAAACATTGCCGCCATTATCTGGACGAGGGGGCTGAATGCTGCCGTGAAGACGGGACCCCGTTTCTTGACGCACCACGACATCCCGACATAGCACAAACCTGAACCTACCATACCGGCGAAGAGAACGGTGAATATTTCAGTTCTTCCTCTTAAGATCCAAATAGAGAGGCTCCTGGACGTGGAGAAGCTCAAAGCAGCCGACTGAACGGAGCCAAAGAAGCACATAATGGCTGTGCTTGAGTACTGGCAAGGATATCTCTTGGCTATCTTGGATTGGAGAAGAAACCACAGAGACCAGAGCAATGTTCCGAGAACCAAGCAAATCAAGCCGAGTCCCCAATTCTGCATCCTATCAGCCGAATTGAGTTTGGTGGCATGATCACTCATCGAAATAACAGCCTGTGAATGTGAAGAGCTGAACAAAG
>Contig100438
TCCATCATTGTGGCAACAACATTATCTGCAATGCTCCCCTTCTTCGGAGACATCAATTCTCTATTTGGAGCATTCGGATTCCTGCCTCTTGACTTCGTCCTGCCCGTAATCTTCTACAACTTGACGTTTAAGCCATCGAGACGAAGCTCCATTTTCTGGCTGAACATCACTATTGCCGTCGTGTTCTCAACAGTGGCGGGTTTTGCAG
>Contig100439
GGTTAGAGATTGCTGCCTCATCATAGATGGGAATTTCCTGTCCTGTAGCGGAGGATCCATTGTCTTCTTCTTCTCTCAGATCTGGGTTTATGTGAAGGCTGTTGCTGAGGAACGTGAAGAACTACTCGCTCGGCGTCAGGATCCGCTATATCGCCGTCGGCAACAAGGTGAGCCCCGACAACGGAGGCACCGCGCAGTATGACGGGTTCGTCCTCCCTGCGATGAGGAACATACAGGCCATACTCAGATCGTCTGGCTTTCAGAACCAGATTAAGATCTCGACCGCCATCGACATGAGCCTGATCGGGAACTCGTACCCTCCATCCCAAGATGCATTTTGAGGAGAGTAGTCCTGATTTGGGGGTGCTGCTAGTTGGATTGCAGTTCAGATCCATCGATCCTCTATTAGCAATGGCCATTGCAGCTGCTGGTGAAGGAAGATCTAAGCTTTCTCTGACAAGAATGGTTCGGCTTGTGCTGCTTGTTGCGTGCAGGGGACTCCATTCACAGGTTCGT
>Contig100440
TATTAAATTTGAAATCTCGCCCAGCCAACAAGGTTCCTTCGAGGCTATGAGTGCAAGGTGTCGCAGATAAGGCAATGAAGAATGGAAGCAAGACTTTGTGCATCTGCTGTATAACATTAGGATCCGCAGTGAAAATATTGGGGAGCAAACCAGGAACAGAAGCTCCAATACCAGATATTACTAGTCCTAGAATTGCTCCGATAATCATAAGAGACTTCAGCAGCATTCGGGCCTTCTCTAAGCTTCGGGTTCTTCCATACAACAACTCAGGCATAAACGACTGTGCAGTTTGAGAGAGAGGCTCGCCCCACACTACACACATGCTGTACATTTGTATCATGACCTGGTGAGCCGCAACCGTGTGTGTGCCCATGGCTGTGGCAAAGTACGTAATGAGTGAGTAGAAAGCCACCTTTGAAAACATGGTTACAAAAACTGGAGCGGCAATCCCAAATATGTGTAGAAATTCACTGGGTGATGGAACGGAGACAGCAAAGCTATTAAAACCTTTATTGTTCAGAGCTTCGATCATCATATATGCTGCGACAATCTGTGAAGCCATTGTTGCCCAAGCAGCACCTACAATACCATAACCCAACAATTTGCACAGGACTAAGTGACCTATTCCATTTATTGTACTGGCCACTAACAGAGCCTTCAAGGGGCCCACGGAATCCTTCATGCCAAGGCTCGAGCTTTGAGCGACCAATCCATATAGGACAGCAGGCCATGCTAGTCCTCGGATCTGAACATATTTGGTTGCTGCAGGTACAATGTTCGCATTCTTTGCCCCTGCAAAAGCAGTGAGTGCTTGTGATCCGAGGAATTGGGTGAACAAAAGCATCAGCGTCCCACATGTCAATCCAATGAACAACAAGACGGAGATTTGG
>Contig100441
TCTAAGCTCCCTAACAGCTGCCGTAACTTGCATTATTGGACTCCAATATGGTCATGTCCTAGCAAACCTACAGGATTCTAAAAGGAGATTAGACAACTGGTTCCTGTTTTCAGCTTCGTTGTCTGTCCCAGGGATTTTCCTTGCTTTAGTAGGTGTTGCGGTGAACAAATCACTGTATACGGTCAGCTACATGTTGATTACTTCTTCAGCTGCGGGAGTCACATTTTGTGCTTTGTATCTGCTGGTGGATGTTTATGGTTACAGGCAGTTGACTTCTTTGTTAGAGTGGATGGGAAAGCATTCTCTGAGCATCTTTATTCTTGTAACTTCAAATGTTGCAGTTATAGCCCA
>Contig100442
AGGTCACCGCAAGAAGTTCAAGACTAGGGAATCTCTGAAGAAGGAAGTTGGAGGGAAAAACGACATTTTTATCATGATAGCATGTCAATGACAGCTGTTTGAGATTGTCAAAGATGAAATGCTGCATCATCTCAACATCCTCCCCCGCTAATGTCAAATGCTCCAAGTGTGGAATGACCTTTTCAAAAGAAAAGAGTGCAGATTGGTTCTCATTGGTAGTTGTACCTTGGCAACCTTGAAATTCACAAGCAAATAAGAATGACCTCATCTTGTCGCGATGTCTTACTCGCAATTGCTTCAAGAGTGGCC
>Contig100443
CAGTTTAAAGAGGGGGATCCCGTTTAACACTTGCATTTGGTGGAAGCAGGGGCTTAGTCATCCATGGCAAAGTGTATTCTGCGAAGATGGATGCCATAGCGAGCTGTTTTGTGGGTGCTTTGCAAATATGCTCAAGAAAAGTACTGAGGAACACAAAACACTGTAACGTCACTATTTTGATTCATGCAAAGCACCGTACTTTTGCCATATTGTGGATGACAGAAACAGATGTGAAAATCATTTAGTTTTGCACCAGTTGCATTTGTGGAAACTTAGCAAAAAACACGTCCAGTGGAAATGGTGGAATATATGGGGAGTGTTATATTGGGGACTTTGGGGCATCTATTTTCCTGTGGAGGAGAGAAAATTAAGTTTTACCGA
>Contig100444
CCCATCATCTTCAATTTCATATAATGAACCATTCACGTGTTGACAGCTCAAGACCATTGTTTCAATTGGCAGTGCATTGTTAACCCAGTCATCGAATGGTGGGAGACCCCATATCTCAGGCCGAAATTCTAGAAGTGAATGAAGCACGCTATCAGCCATGGAAGAACAGTCAGCTTCAGTATACGAAGGAACTGCCACTACCTTCATTTTGGCGGCTTTGGCTGCTTGGACACCAACCATGGAGTCCTCAATCACTAGGCAACGAGTTGCATCCATCCCCATTCTTCTTGCAGCTTCTATGAATAAATCTGGAGATGGCTTCCCTGACTGAACCTCATCGCTCCCAACAATAACAGAGAAGCACTCTTTCCAACCTTGTTGGCGACATATCTTTGCATCGATGTATTCTCTCAAGGAG
>Contig100445
GGAGGGCATTGGTAAGACGGCTCTTGTTAAAGTGATCTACAACAAGCTATTGAATCAATTTGAGCATTGTAGCTTCATTGCTGACATTAGGGAATCATGCAATCGCAATGGTATTAGTTACTTGCAAAATCAATTAATCAGTGATATATTGCGAAGAAATATTCAATTGCATAACAAGGATCACGGAATCCGCATCATCTCATCCAAGCTTAAAGATATGAAAGTCCTCATTATTCTAGATGATTTGGAAACCACCGATCAGTTAGCGGCTTTGGCAGGAA
>Contig100446
GTCGCACGGGGCGTAGCGGGCGGTGGCGTAGTCGCACCGAGTCACACTCCATTCCCCAACTCTCCTTCAATTCCCTCCGCAAGCGCGAGCAATGTCGTCGTTTCTGCACCAGAGGTCCCTCCCATCCACGCTCTCCTACTTCCGCGAGCCGTCGTCTCCTCGCTCCTCCGCGCTCGCCCAGAAGCACTCCTCGATCTTCGGCCGCGCCGGCCTCCTGGTCCTGCTGGCGGGCCCCACG
>Contig100447
GTGGGCCTAAGGTGCGTCCTGCCATCGAGAGGGCGAAACTCGTTCGGATGGAGTAAGGCTTTCGTTGAAGGGTGAAAGTCGTTCGGATGGGGTGGGGCTAAGGACGATGATGGAGTGGAGCTAAGGACGATGGAGTAAAGACGATGGAGTGGAAACGACGGAGAAAGGACGATGGACGATGGAGTGGGGCGATATGAAAAG
>Contig100448
TTATTGGGGCTCCTTCGGGTTACGTTCATCTTGGATGTCAATTCTACGTGCAGAGATGCACTGGAGAGGAGAATAGGTATGCAATTGGAGTTGGCTACCCTAGACAGTCTTCTGATACCTACATACTCGGATTCCGACACTTTGTATGACAGTGACTGTATCGAGCGGATTGTCCATTATTTTGTTTCTCTTGAGTCAAAGGCCTCACCATTTTCTCCTGCATCATTTGAGCTGGAAACATCTCCCTCTGCTGGACCATTAACCAAAGTCGCAAAGTTGATAGATGCTTATATTGCTGAAGTAGCTTCTGATGTAAATCTGAAGCCTCGTAAAATTTGTTCTCTTGCTGAAGCTCTTCCCGATACTTCAAGAGTCTTGCATGATGGACTATATAGAGCTGTGGATATCTATCTCAAGGCACATCCGTGGCTCTCAGACAAGGACAAG
>Contig100449
AGCAAGGTATTGTCGGAGGACATCCACAGTAATTGTCTTCTCCATCTTAGTTTGTCTCTTCTGGCCATCTTTTCCACTACCTCTTGAGTGTTGACTCAAAGATAAAGAATCGCTCCTGCCCTCAACACCAGTGATGTGCTCAGAATCCTGCTGAAGGTGCCAAAACTCCTGATGTTGCGTTGTTATGTTGAATGGTTCTTTGGTTCCCATGTCATAAGTTGATGAAATTGAGACTCCATTGCCCTTCGTCTGAGTCTCCACCATGTGAGCCATCCAGGATGACTCGTCCGAAGAGGTTC
>Contig100450
CGTGGCCAAGGGCCGTGATCAAATGCTCGACGGGCAGCAATCACGGCCAAATCCACGTCCTCTTCGTCTCCCTCCGCGACTCTTGCCACCACTTGTCCATTTCTTGGATCTTTCGTCTCGAATGTCCTTCCTTTGACAGAATCGACGAACTCGCCGTCGATGAAGAGCTTGGTGAACTTAATCTCCGGAACATGAGCATCAAACGTCTTTAGATTCGCATTTCCATTGCTGCGGTGCTCTGCCATCTCTTGCTTGTCTGCACTC
>Contig100451
CCGAGATCACCCCGCCATCGAAGAGCTGGTCGAAGGCAGGCAGCGGCTCCAATGCTAGGGGGAGCAAGTCGGTCGGAGCAGCGGCGGGGGAGAAGAAGGGCGGTCTGATGGCGAGGAAGAGCTACGCGAGCATGGAAGAACTGAAGGGGCTGTCCTGTGCCGCCGCGAGCGCCATCAATGGCGACAACAGAGGAGGGAGGATCGGGAGAGGGAACGGGATCGGGAG
>Contig100452
CCGGAAGCACCCGGTGGCTCCCGGGGGTCTTGGGGGTTTTGCTGGAGGTTGGGATGGGCGGAGGAAGGACCGGAATGGGAGAAAAATGGCCGAAAACGCGAAACAGTGCAGGCTGCAGGCGGACCGACGGACCGGCGACCGGTTCCTTCCCGGAGGCGCCCAGGCCGGAAGGCGGCTCCGTTCGGGACGAAATTGGGCTCGTTGGAACGGTCTGTCTCTCCCGGTCACGGTGATATGTGGATCGTTGGCTGATTCATCCGGGAAGACCACTTTTGACTCGATTCTTCACTGAAGGGTC
>Contig100453
TAACTTGTCTGATGAAGTCAACAATATAAGTATACCTATTATGCCTCAAGAAGGCAGCAGAAGTAGACCTAACACCCCCGATAAATCCAACAACACAAGCTGCTCCAACACATTAGTAATTGCCAAAAGCATAATACCTGAAGAGATTCCGAAGGAATCTTTAAAAGAAAACGTACATCAACCACAAATGCCAATTCTCTCGCCAGAATGGAACTCATCACAATGTGATTTCTCTGCAGCTCCACAGCCTCCCACAGCGGCCAGGGAGCAATTTACTCCTGATCCGG
>Contig100454
GATGATATACAAGTGTGCCTCGTAAATATTGGTAAAGGAGTGCCCTTCATTTCGTTATTGGTACTTAGAACTTTGAACAATTCTATTTATCAAACGCAATCAGGATTTTTGAGGCTTAAGATCAGACATGACATCGGAGGCTTAAGCTTGACCATCAGGTACCCGGACGATGTTTATGATCGCATATGGAAAAATTGGACATTTCCTGACTTGGATACATTGACGTCGAATTCTGATATATCCAACAACGGCGATGCCTATGAGGTTCCATGGGAAGTCCTCAGGACAGCTCAAATGGCGAGTGATATTGACCCTAGCTTCGACTTTCCTTTTACGCCGGACAACTCAACGTCTAAA
>Contig100455
GCAAATGGGTGTGAATTGGCTCTCATCTCTCTGGAAGATGGCGAAGATGATCTCAGGGCCATGGGAGCTTTGCCTTGTCTCCATGATCAGGTTCTTGCTGCTGCTGCAGATGCTGCAGATGCTGCACTCACTTTCTCTAGTCAGAAGAAAAAACAGGCTTCTGCACCAGGAATCCTGAGGGGCATTGTGAAAGGATTTAAAATGCGAGAAGCGGAAAACAAGGGGAAACATTCTGCGACTTCAAAATCTGATGTTACTCATTTAGAGGATGTATTCTCAAAACCTCCATTTGTGGACCAGTTACCGACACTTAGAAATAATCAGGAAATTGTGGATCCATCTTCTGGCACAAATGATCAGGAAGTGGAGCTTAGCATAGATGAC
>Contig100456
GTGGATAGCATTCGGTGACCTCCATACGCAACGCACCCCAAGCAGGTTTGCATCTTCCCCACCTTTCGTGCATATCGGACAAGAATGCTTCGGCCCATGGCTCACGACTCCCACCCATGCTCAGATCATAAGGCACCGAAAAGCTCATTAATTCTTCTTCTGGTTCAGTAACTTTTCCACGGGTCTTTTTCCTAGAGATTAAAATTTTGAAGATACGAAGTGACTTGGTAGAAAGATTATAGATCGCCTCTTCAATGTGCTCTGTGCTGAACAAATACACAACTGGATAACCAAGAAGCCATCCATTCAA
>Contig100457
ATACTGGTCCCGTGTACAAATTTAGGCTTTCTCATCGAGATCTTGTTGGTGTCACTGATATCGACCGGTGGATTCTCCATCTGTCGAGGAGCCCTATCAGAGAATTTGTTCTTGAAATATGGAAAGGCCAAAGATACAAGCTGCATTCTTGTTTGTTTTCATGCCAGAATTTGACGCACCTGGAGCTGTTCAATTGTTTGGTCAGACCTCCACCAACGTTCCGTGGCTTTAA
>Contig100458
TTCCCATCATTCTAACAACAAAAGCTGCAAGCCAACACTGCCATTCTCATCTCTGCCAATCGAATTGGATGCCAACATAGTCTGGGTTTGCATGCCTTGAGGGACAATAAGCTTATGATTTCTCTTTGGTACTATTTGACCTTTTCCCTCAGCACACATTTGACAATCTTGCAATTCCTTTTGTAGATCTGTTATGATCGAACTATCTTCATGCATAAGTGAAATCTTGGCTTCTGAATCTGTTGATTCGAAAACAACCTCATAGAGTAAAGCCGGATCCATTT
>Contig100459
GCTCCACTCCCCCCTGGGCCTCCGGCGCCTCCTCCAGGCCCACCTCTACCTGTGCCCTTTTTTGATCCGCCCCCACCTGGGCCACCTCCACCTGGCCCTGCTTTTGGCCCACCTCCACCAGGGCCTGGTTTTGGCCCGGGGCCAGGTTTCGGCCCACCCGGTCCGTTTGGGCCTCCCGGTGGGCCTCCAGGGGGGCCCGGCGGGCCCCCGGGACCGCCTCCTCCTTGACCCTATAGAATTTAAGCTAACCATTGAACCCTTGGACCGGTTTCAT
>Contig100460
TAGTTTTTCAACTTCAGCAGCCATGGTAACATAATTCTTCTCCATCACCTGAAGTTGCTGAAGGTGATCATCAAATAATCTCTTCTCATAATCATAAGTGACCCTGCAATGATGGTAGTCCTTCCTGAGGCCCTCAAGTTCAGACATAAGAGAAGGAAGCTGTTGCACATCAGCATGGGCCCTTTGAAGATCTTGAGTCAACTGTTGCACTTTAGCAAAAAGTTCCTGCCTTGTGACAATCAACTTCTGAGCATCAGCTCGAGCCTTCTGCAATTCCAACTTAAGAGGTTCTGCTGCTTGGATATCAGCCTCCATCTTAGCAATCTTATCCATAAGGCTCTTCATCTGCTGTTCTCTCTCAGACTTCACAGCTCCAACTTGAGCATGTAAAATCTG
>Contig100461
GGATATGCCCAGAAAGCTCGTTGGTCGAGACATCCAAGCGCTGAAGCTGACCGAAACCATTCAAGTCACCAGGAATTCCAGATCTGAACGAGTTGTTCCTCAACAGAACACTTACAAGGGTATCTCCGAGCAAGGGGAACTCTGGTCCGAGAAAGTTGTCGCTCAAATCCAGCTCTTCAAGAACAGGTAGGCCCTTAAGATCTGG
>Contig100462
ACCTGAGCAAGCAATTGTCCACCACCTAATCCGAACCAGGGAGACAGATTCAGATGACCCTCCTCACCCGCGTCAGCTCTCGTCAGCAGCTCCTTGACTGCTCCCCTGGCTCACGTGGCTCACGTACTCGACACCCGCAACCTCATCGGGGTTTTGGATTAACTGTCACGTCTCGAACGATGAACAGCGGGTAATCAACTGCCAAATTACATGAACATCAGGACTCTTGCATGCCATCCATGACCATGGGTAAGAAACTTGAAGCACATCACTCCCTTGTCCTAAAATTCCCAAAGAAAAAGGAGAGCTTGAGTCAAAAGGTAAGAAGTTATTATGTTCGTGCTCTCCTCACTTCCCATCAGAAGGTGCCTTATACAGCATTCAATCCAGAGGAATGAATCCATCAACAGGCACGTCTTCAGCAGGAATGCCACTTCATCCAGAAGCTTCCTTTGTGCAGCATCTCTCACCCCCAAGGGTCACCAATAAGCTCGGACTCCCAGTACAATGGGTGGCTGCAACAGGTGTTTGTCCGCACAAGAGAGAATGTTGCCTTTGTGGCAGAGCCTTGCTTAAGCAGTGGCTCATACTTTGAG
>Contig100463
GCACCCTAAGGAAACCATGCCACATATCTTATTTTGTCCAAAAAGATACATAAAGTTGCATGACCCAAGTTACACGGTGCCAATTTAGGTCCAAGCACTGCCAGAATGTCAATGTCACGAATAAAAATGAGAGACGCGAGGCAGCGTTTCCAACAGTTGACGGCTTCCTCCTCCTGCTCCCTTATCGAGGCACGCTGAGACCTAGCTCCTGACACATCGACCTCGAGCTCCTCGAATCCATGCCGAGGCACGAAGTGAGCCTCGCCGACGAGACCGCCGTGTACAATGGGAGCATCGATTGAAGAGTACCCAATTGAGAAAACGACCTGGTCGGAGTGAGAGACGAACGAGCGGCGAGGAGAGATGGCGAGCACGTGGGTTTTGGAGTCGGCTTGCAGACGGTGGATTTGAAGAGGGAGAGAGCCGGCTTCGTCAAAGATCTGCAACGAGAGGCCATTGAAGTGGACGACGACTGAAGAGGAGAGAGAG
>Contig100464
TGCCACCTGTAAGTGGCATTACAGGAATACTCTGGCTATATTTGGCCCCTTCATGTGTAATTTCAGTGATTTGAGGGGGGTCACTTTGGGATGAAGGATCTGTACATGTAGCCCCATCATCTCTGCAGCTAGAGTTGATCTCTTCTGCTGGGTCATTTAAACTATCTGCAATACTTGCTTCAGGTGAGGAAACACTGGATCCCAAACTGCTAGTGCAAATGCTGTCTGGTGGAGATACCCATCCTTTATCTTGCAAAGAAAGTCCAGCAAGGCTCACAAAATCCTGCGTGATTTCCTCATCAGGTGCTGATAGTTCCCCCTCCCTGTCATTGAAGGAAGAGGCATTGCCTGAAAAATTCGGCCTCGACAAATCAGTTGCCAGTAAATTTTCTTCCTGACTTTCTCCTGCACCTTCAAGCGCCTTATGGAGATTTCCTGCATGAAGACTTGCAGTCCGT
>Contig100465
GAAGAGCCGGTTCAACTTCCGCGGACCGCCTCCTCCGAACCGGGAACCTCGCCGAGAAAGCCCCCCCGCCGATCAGCTCAATCGATCGCAGCCCCACCCCAGCTCGACTCGCTCCCCAAGACGCACCTCCGGGTCGACCCACCTGCCGGAAACGTCTCGCCGGACGACCGAAGCTGTCTCGAACGCGCACCTCGCAGCTGCCCGGAGAACGGAACGTTAAGGG
>Contig100466
AAACATCATAGCCTTCTATCCTTGTCTGAATCCACTCATTCACAACAAAAGGACGAGTTGCATGAATCATTGCACTAGAGAGGAAGTTTGTGAATATCTCACGTCCTGCAAGAGTCAGTAATACTGTCCCAAGACCTCCAGCAGTAAGCCATTTTTGGGTAGAGAACCCCAGCAGCTCCATGAACAATGAAACAGCTGCAACCCATACTGCAGTATATACCGCCCTCCCCGCAAATTGAAAACCCATGTTTCTTGCATCCTTGGGATCATTTTTATCCATGAGAAACTTCTGTGTCTGTTGAATCACACTTGACAAACAATAGGCTAGAGCTAGCACTGTTGACAATGACCTCACAAAGTTCAGAAGCCGTTGCTTAATGACCTGGGATGCTTCTGTTGGTAAAAGGACTGGATCCAACGCTCTGCAGAGAATTGTTGCACCAATCCAAAGTAGCAAAGGTTGAAAATAGGAAGTTGTCACATAGTATGTGTTGCTTTTTTTCCAATTATTGTCATT
>Contig100467
AGTAACCATCCCGTCGTTTTCGCTAGCCATTTCACTCTTTGAACTTGAAGTTTTCTTCGAGTGGCTTCGACTTGCTGTGCACCTTGTTACTTGGACAGTGATCTAAGGCCGTGGAAAAGAACCAAATAGAGAGCACCTTAAGGGAAACTACTGTTAAGAAGTCCCTTAAAACTAGAGAGTTTTTCTCTATGTATTGCATAGCTTTATACAGTAAATGAAGAGTATTCTATGAGAAGTTCGCAATTTGAAGGCAGTCAACACCGATAGAGAAACTTCACCATCACTGCCACCTGTTCGAGGACATCCGAACTTAGATCCAAACATCTCACTTCTTGCTCCTCTTG
>Contig100468
ACGCATACGCGTCCGTTCACAAAACCCATCTATCCATCTCATCCTCCCAGCTCCGCGTCCGACCCCGCCTGCTGAGATTCTTCAAGAAAGTTCGGGTTTTTATTCTTTTTTCCGTCTCTCATCGTCCGTCCGTTCGTTCGGTTGTTGTCCGGGAGAGCTTTTGGGAGATGGGTTTGATCTTCTCGAGCGAGTCCCTGCGGTCCGCGCCCCCCGCGCCGGCGGCGACGGGCC
>Contig100469
GCGGCCTCACCGTCGCCTTGATGATATTAGTTGATGATGCGGGAGGGGCTTTCCCGGCAATCAATCACTCACCTTGGTTTGGCGTAACACTCGCAGATTTTGTGATGCCATTCTTCCTCTTTGGAGTGGGCGTCTCCGTTGGTCTAGTTTTTAAGAAAATTTCTAGCAAACCATTGGCCACAAGGAAAGTCATAATAAGAACTCTTAAGCTCTTTCTTTTGGGTTTGTTACTGCAA
>Contig100470
CATCCCAGAAGCGTATCTGGCTTGGGAATGGCAAACCATCCTTTTCCTACTTGTCACTTTACATGAATATGTACAGTAATGTTGCCTTTAGAAATTGCGGCATCGTGCCTACAGCACTCTGGTGTCACAGATGGGCATATCCACATTCCCGTCAAATCTGAAGGGCCACCAAGCAGCAGTTTCATTGTCTATGCACGACAATAAGGATTTCTGGGAAAATCAATACGTACCACACAGCCTACAGAAGTAGGTCCTTCTATTACGACA
>Contig100471
CAACGCGGGCCCACGCTGGACACGTGGCGCAATTCGAGCTGCCTTCTCACAATAATCTGCATATAAGCCTGGCACTCCGCGCCCCCGATGATCCGACGCTGTTCTCTGCCCTCGACGTCCTTATTACTCGCCGCCCTTGACGCTGCCGTCACGACCCACCACATCGCCGACGACGCTGCTGCTGCTCCGTTTGACGATGCTGCCGACTCTCGCTGTCGCATGTGCTGCCTCCCAAGGACGAGCTGCTGCCGGTCCGCCATCGTGATGCTGCTGTTGTTCCAACGTCGCTGTTTTGCCATCGACGACGCCGCTGCTGTTTAGACTTCGACGACAAGCAGCCCGCGTGTCGATGAGCCGCTGCATCTCAGCCTCTCGAGTCGAGCTCGCTCAACTCAACCACTGATTGGGACCGAGTTCAGTTTATTCAAATATATCTCTCTCACCGCCTCCTATTTTGCAGAAAGTCGCTGCTGGAGAAGCGAACCGGAGGATGGTCTCTCTCTAGGAGCAGAAGGCGTCATCCGTCGCTAAACCTAGCCTACAGTAGTGGCTATTGAAGCAGGCAAGGACATGGCTTTGGCCAA
>Contig100472
CGAAGAGCCCTGACCTCGCCGAAGAGCTTCTTCCCTTCTCCGCAAGACAATGCCGCTCTCCTTGACGCCGCCCCAGCGGCGGAGCGCCGCCGCGTCCCGCCTGTCCCTCTGCTCGACCAAGAACGCCTCCCCTCGCAGACCCACCAGTTTCTTTCCCCCGTACGCCTCCCAGCGCGTCCCAGCCTTCTCGGCGCCGCAGACCCACATCGTCTTGCCCAAGAATTGGCCCAATTCGCGCCACGCTTCGGCTTCCCTCAAGGGCTGCGGTTACCGGGTCAGGGCGTACCCGTCCGACGGCGCGGTGCGCGGGGAAGGGGCGAGTCATTTCGACTTCGATTCTTTTCTTTCGATTGCCGAGTTGCTCTGCCTCGTCTCGTCGGCCGTCGTGTCGGTCGTCTTCGCGGTGAAGAGGGCGGCTTTCGGAGCGGCCGGGGATAGGGTTTTGGGGTGGCTGGTGGTGGCGTTGGTGGGTGGCGTGGC
>Contig100473
TAGCATTCTTGGGCCTTGCGGATACAGGAATTTCGGGGCAGATTCCAGCTAGTTTAGGCGAGCTGAAGAACCTGAAGACACTTTCAGTCTACACAGCAAATCTCACTGGCAAGATTCCACCCAGCATAGGCAACTGCTCGGCCTTGGAGAATCTGTTTCTCTATCAAAACCAGATTTCCGGCACAATTCCTGATGAATTGGGCCAGCTCAAGAAGCTCAAAAGAGTGTTGCTGTGGCAGAACAACTTAGGTGGCAGGATTCCCAACACTCTCGGGAACTGTTCTCAGTTACTCGTCATTGATTTCTCAGTAAATTCTTTAAGCGGTGAGATTCCTTCGTCGTTGGCAAACTTGATCACACTCGAGGAACTTCTACTATCCCAAAACAACATCTCAGGGGAAATATTTCCATTCATTGGCAACTTGTTGAATCTGAAGCAGCTAGAATTGGATAACAACAGGTT
>Contig100474
TGATTGGGGATATACCCCACTCCACTGGCTCGCTCGGTACGGGGGATCTACTGGAGCTGCAGAGATGTTGATTCACCGGGCAAGAGGCCTCCCCAACGTCGAGGACAAGAACCTCTTGAGGATGAAGAGCAAACGTGGAAAAACCGCTTTGCACTTGGCCGTGTCCTCTCGACATGCCAACTTGGTGCGCTATTTGTTGAGCGAAGATTTGGAGCCCGTGTACTGGCAGAACGCGG
>Contig100475
GAGCATGTCAGCCTTTTTCCCAACCTCAAGTGAACCAATTTCATTGTCCCACAGTACTGACTTGGCACCGTTTATCGTTGCCATTCTGAGCACAGTTTCAGCAGGAAGTGCTGTCGGATCAGTTACGCCATTTTTGAAAACTTCACATCCTTTGTTTATAAGTGAAGCTAGGTACATCTCATCAACAATGCTCATTCTATTGTTCGATGGCGCACCATCCGTTCCTAA
>Contig100476
CTTGGGATTCCAGCTACTGCCAGGGGGCAGAGAGAAACTCATGTACTGATTAGAGGTCCAAGTGGAACGCCATTGCTTGGACAAGACGCTAGTTTTGACGGCATCTTTTGTAGTCAAGAAGGAGAAAATATGAGCGATTATGTCATTGGGCAATTGGCTGATGTAATCCACTGGATTCTGGTTTTCATTTTGATTGGAAGGAGGTAATCGTGCACGTTTCTGATGGCGAAGTCCATTGTTGATACTGGC
>Contig100477
TAGCGAAACCGCTGCGCAGATCAGCATCACGAAAGCCTCCTCCTTCGAATTCATGTCCCTGGCAGCCATGGCCAGCTCAATCCCTGCAAACAGAAGCAGGACACCAAGCACGCCAACGGGGAACTGATCCAACACCTTCACCAGAGAACTCCCAAGGACCAGACCAAGAATCAATTTGGCGGCTCCCAGGATCGCCACGCAGCCGCCGCTCCTGCCGCCAAACTTGTACTGCCCCGCCAGCCCTCCGGCGCCGTGGCAGCACGGCATGGCCCCGAACCAGCACCCGACCAGATTCATCAGTCCTACCGTGACCGCGACTGACGCGGTAGAGAAGTCCTTCTCGGGGAAGAGATCGTACGACAGCTTGCACACCGCAATAACCGAGTTCAATATCGATAACGGGAGTTGGGGAATTGTGCCTTTAATGAATCCCTCTTTCCAAGCATGCCTTGAAATCTTCACAACTGCTATAGAGGACGGACCAAATTTAAAGCCCCTGACCACTTTAGGCTCTCTGATGAAGGCCAGGACAACACCTAGCAGGAAGATCATGAAAGCTGAAGGAAGAGCCATCATGATCTTCTTCCATTTTCTCTTCCTCGTCGAGCTTTGATCCTCGATGTCGTCGCCCGATTCCCGGTAACTTTCCGTCTCTTCATTCTCTTCACCGGCACCATTGACGACCACAATGAAACAAGCACAAACAATGGCCAGCACCAGGCCATCCAACCCGAGCCAGTGCCTAT
>Contig100478
TGACAGCTTTTCTAAGCCAAAGCCTTGGTCTATCTCCATCTCTGAAAGCAATGGTCCATCATCATGAAGAAGCCAGGGTGGTGGTCGGCGAAAAGCAAGGCATCACCACCATTCTTGGATCTGAGCCTAAGCCTACCATACCCACCTCTTCATTGCGCCGGACTCTATCCGCTGATATGTCCTCCAAGAAGTGGCTCTCCCAAAAT
>Contig100479
TTTGAATCTGGATGGATCAGTGAGATGTATGGTTACTCTTTCGGCGCAGCAGAGTTGCAATTGCGGCATCTCATAAGTAGCGAGATTCTAATTTACCCAGGATATATTCCTGAACCTGGGGTCAAGTATAGAGTTTTTCACTATGGCTTAGAATTCAAGGTAGGGAACTGGAGCTTCGACAAGGCTAACTATAGAGACTCAGATGTGGTCAATAAATGCTGGGCCAAGTTTCCAGACCCACCTGATCCTTCAACGCTTGATCAGACTGATGAAAACCTGCTCCAGCGGG
>Contig100480
TGAGACAATGGCTGCATCCCTTGAGGCGGAGGCGGCGCGCTCCTGAGCCGCGATCTCGTTCTCCCGGGCCAGCCTGTTCATCTCCTGCCGCCGCCACGCCTCCTCTCTAATCAACCTATCCTGTTCTCTCTTCTCTATGGCCTCAAAGAACCTCTTCTGCATCTCCTCCTGCTTCTGCATCACCTGCCTCATCAGTCCCTCAAAGAGCTCCATCATCTTACGGCGGCTTCCACCGCCGC
>Contig100481
GTCCCCCTATTAGCCACCCCCACTACTGTGCCTCCACTCTCTCTCTCTTTCTCTCTCTAAAACAGCCATGGGAAGAGGTGGCAACAAGCTTACCAAACTCAAGTCTGTCCTCAAGAAGCTCAACTCCTTTGGCCACCATAACAAGCACCAGGCCATCAACTCAACTCCCTCGTTCGCCTCGTCCACTTCAAACAATTCCGACACCGACGACTCTTCCTCCTCCTCCTCCGCTGACCTCCGCCCCGTCTA
>Contig100482
ATTGCCAAGCTCTCCCCATTAGGTGGGGGAATATCATAACTTCGCCGCCACTCATGAACTTGTTCCTTCCCATATCTCTCGACTGTTTCCTGTTTATTTAGACCTTGCAACTCACCATACATTCTTTCATTCAATTGCCAAGCTGTTACAACTGGAATGGATTGCTTTTTGGTCTCTTCACTGAAAATACGACCCCATGTCCTCGCCCTCTCATTCTCATCATGCAATATGATTGGCACCTTCTGTTGGCGGTGCTCAGTCAT
>Contig100483
TCGGAACGGTCGACCCCAGCTCGTTAGACGTGGCCTGCTAGTCCCCGACTGGTCTGGTTATTACTGTTCGCCATCTGTCGAGGGCCTGGTCTGCCTCGAGGTTGCTAGCGGAGTCAACATATGCAATCCCAGCACTGGGAAGCAAGTGACTTTCGAATTGCCTCACGCAGCCGCGAGTTCTGCACATTCGCAGGCAACGCACTCTTTTGGGTTCGATCCTGTCAAGAGGGAGCACAAGGTTTTGAGCACAGTGCTCAGGCCGGAATCGGGCCAGCCCATCATGGAGTCGTGGGTGCTCACTCTGGGGACGAATGAGTGGAGGCCGGTCGAGCACTGTCCTCCCCATCACAAGAAGGACGGCGAGTTCTGCTTCGATGGGGTGCTCTATTATACGGCTTGGAATTGCTCACCGGTCTTCGTCGAGTGCAGTGAAATTTACCTGGTGGCGTTCCATCTGAGCACGGAGAGCTTTCGCATGATCGTGACTCCCGCCAGAGCCAGCAAACAAGCGCTCATTAAATTCGAGGGGCACCTTGCGGTGGTGGATTGTTCCAGTGCTCTTTCTGGTGCTGAGGTGATTGTGTGGATCCTGGAGGACTTTGACCGGGAGATTTGGAAGAAGAGAGTCTTTGTCTTGCCTCCGTGTTGGAAGAAGATGGTTGGGGACAGTTATGTTTCTGCAGTGGGCATGGTTCGTTCCGGCGAACTCTTGTTCGCTGAAACCCAAACCATATCGGCGTCGTTTTTCGATCTGAACGCGTTTTATAAAGTGTTTTATTACGATCTGAAGACCAACGGCTTTAGGCGGAGTGAGATTCATATATTGCCTCCCCCTGAATCTTTTGAATTGCCTAACCGTATACCTTGTATGTATTTTTTACTTTGTCAGCTGAGGTTTTCCGATCACGTGGAGAGTTTACTGCCGCCGGGAAACTAGCCAGCCAACTCTTTCCTGCGGCCTGAAGTTTCAGTTCATTCGTCGATTGGTTTTGGAGTATGCGCTTAAATTATGTAATGGC
>Contig100484
GCACACTATATTACATGAACAACAGTCTTCTTGTTTATCTGGATCCTCTGAAGAGGATTTGCTTTTAGAGAGTGAAACTCCGATGGTTTCTGTTGAGATTGGACATGGATCGGTCCTCATCAGACATCCGAGTTCAATAGCTCGAGAAGAAGAATCTGAAGCTAGCTCTCTTTCAGTTGATAACAAGCAGTTGAAAATAAATGATGTACATTCTCATCCTCTGACCATTCCTGTACATAACAACAAATGTGTAAATCTTCCAAGTTCAAAAGCACAGACTTTAGAGAGTCCTTTTGGGCAAGGGAAGGAACAAGGGCAGCTTAAGAGGGACAAGTCCCAGCATGAAAAGCTGCGCATGTTAGGAA
>Contig100485
AAAAATCTTCCTTCGTCCGCTCTCAGAAGGTTAACGGACAGCAATGTAATGTTCTGTCACAGAGCCTTTATTACTCCAACAAAGATTTATTGCTTAGGTCCTGAGCTGGAGACATCTAACTACGTGGTGAAGAACTTCGCATCACATTCTTCTGATTTTCTGAGAGTTTCTTTCGTCGAAGAAGATTGGAGCAAAATTCCCCCGAATGCCTTATCTACCAGTACTCAGCAAGGCATTTTTTCAAAACCTTTGAGGACTGGAATATATCACCGTATATTGACTGTTCTTCGTGAAGGTATTGTGATTGGCAAGAAGAAGTTTCAATTTCTTGCTTTCTCAGCTAGTCAACTTCGGTCAAACTCCG
>Contig100486
TTCACATACAACAAGCTCTTCCAAGTTGGTTAAACTCTCAACAAAATGACATGTGGATATTATATATTCCTTCGAGAGATGACGAAGCTCCAGAACTCTAAGCTTGATGAAGAATTCTTCATCATGAAAATGCCCATGCCATATCTCCATCCGTTCCGATAAATCCAATTTTAACTCTTGGAGATTAGGGAATGCGCCCTTTTCTATCAAGAACAAAGGTTGTTTATGA
>Contig100487
TAGGGCAACGGTCCACAGACTTTAAACCAGGGAAGAAGCTGCCGGGTGGATTCTTGATGGAGCCCGAAACGAAAGAGCTGGGGAGGGCGCTCATCTTTTCGACGCGGGAGGAGCGTGGAGACCCGAGGAAGTGAAAATACCACGTCGGAGCGCAGCGCAACTGAAGCAACGAGGTGCGTTCTTGATTCTTGATTCTTGATTC
>Contig100488
CTCGAGCGTGCGGCACGTGCGAGAGAGCCGATCAATCGGGTTAATCAACACGGATTATGACACTAATCACGTTCCTCTTTTTCCAAGTTAATTAATTTGGTCATGGCGATTAATCAACCGTCGCTGCTTCTGCCGTAGTGAAGCACCATGAGATGCTCCGTGGTGGAGGACTCGGGAAGCAAGGTCACCGCCTGATCCCTCCGCTGGCCGGTGCTCCAAATCTGGTCCCTCACGTGCTGCAACGTCAAACCTGGCGGCAGATGTTGCCCTTTACATGTTATCACGACCTCTGATTCGCTAGCGAGTCTCAGCTTGTTGACCAAATACTTCGTTATTAATCTTACGGTCATCCTTCCGTCTTTGATTCTCAGGTAGCTCTTAGGTATTTGAGGCAAGAACGGTTCTTTTGCCTGGTTTAGGGATGCTTGAAGCATAAACCAAATCCCAGAATGGGGTCTTCTTGGGGGATCGATGATCCTGATGTCCGAGCTTGGCCCCGCCACGTCTCCTCCCATTTGTAGCTGAAATGGTCGCGGGAAGTACGGTCTGAGAGGTGTCAAAGATAAAGAGGAAGACGACGGAGAAGCTGTGAGGCTCTGTGGGTACGAATATGGAGGCCTAAATGCCCAGTTAATCTCTTGGTGATGAGGGAAATTAGTAGAGCTACTTCCGCCAACCGGGTAGTGAAAATAGCTAAATGAGGACGCACTAAAACTAGTCGTGGCGCTCGCGAAATTCGTAGGCGGTGTTCTGGGAGATGGATTGAGTTCGGCCTTTGGGACAGTGAGGACCGGGGCTAATGGCAATGGACCCGTTCGTTGCAAACTTCCGCTGGATAGCAGATCGAGCTCGACGGGTCCCGCGCCTCTTTTGACTCTCAAATCTGTCCGGTCATAGTTCTCGCCGTGTGTGGCAATCGTGGTCGAGACGTGACCGCCGCCTATACCCAACTGTAGCCAACCCTCATCGTCCTTGTGCTCGTCATGACGAGCCGCGTCCTTTGAGCTGGAGGCTGCTGCTTCATTGAGACTGCTCGTGATTCTTGATTCGTCCTCGGCCATTGTTATCGGGCCAATCACCAGATCAGATCCTCCTATGCAGGTAATTTCGCCGGAATAATCATGTGACCCGGCTTCGGCTCGGCTCATAACC
>Contig100489
AGAGAGAGAGAGAGAGAGAGCGCTCAAGTTTTGATGAAATATCCTGTCATTTGAACCTTTGGATACTATGTGGATCGTCACTAATGCAGCATGGTGCTCCAGCAACAAGTCAGGCTGGGCTTTGAAGATGGATGGCTCATCTTGGTGCGACAAACGGGGTGCCTCTCATTATCTGCTTGTGCCTGTTGAGATTCATTCCATCTTTCTGGCATTTTGCTAAGTGGTTATATCCTCCTATCCAGTTGTTCTCATTAGCATGCTACTGGACATTTGAGCAAGGGTATACTTTCTTACTGAGAAATCATGTCAAGCTTGGTCTTACTATGGTATTTGATTGGATCGTCTCGCTTTTAATATTATAATGTT
>Contig100490
GATACCACACGCTCCAACAATCCTCACCTGTATTTGTAGACATGTCCTTCCAAATTCTCCATATAATAAAAGTCAAGCAAGAAAAATCATACCACCCGTACCCAACAAAACCTGCACAACAGAAACAGGCAAACCTAGTCGATGCCAAAGGATATTCAATTTAACTCTAGGTCCCAATGATATCAAGCCATCATACTTGCAACATTAGGGCCGGGAAA
>Contig100491
AGATGCAGAATCATAATATAGGTCAGGCGAAACTGTGATGCCAGCTTGGTGGCACTTCCCACAATAACATTCTTCAAATCGCTCTCCCCTGGGATCTCGTCACGACACATTACAATAACTGTACCGATTTTATCAAGTCCTCTTCTGCCTGCACGTCCTGCCATTTGAGTGTATTCACCAGGAAGCAATTGTCTGAATTCTCTTCCATCAAA
>Contig100492
TGGCCCCTGCTCGTCCTCGCGCTCGCCTACGCCCTCTGCCGCTTCCTCCTCATGCTCATCCCGCCCAACGTCCCGTCGATCGAAGTCGACACCTCCGACGTGGTGGACGACGGCGGCCAGGCGCGGGATAACAGCTTCATTTACATTCCTCCTAGGGGAAGGACACAGCAAGCAGATAGGAAAGTGCAGTGCTATGAACCTGCTACTATGAAATATCTGGGATATTTCCCAGCGCTCACGACAGCTGAGGTGGAGGAGCGTGTTGCCCAAGCAAGGAAGGCGCAGAAAATATGGGCAAAAAGCAGCTTTAAGCAAAGACGTCAGTTCCTACGGATACTCTTGAAGTATATTATCGATCACCAACAGCTTATCTGCGAGATTTCATCACGTGACACTGGAAAGACAATGGTAGATGCTTCATTGGGAGAAATAATGACAACCTGTGAGAAGATCACTTGGCTTCTTTCAGAAGGTGAGCAGTGGCTAAAGCCTGAGTACAGATC
>Contig100493
AGAGAGAGAGAAAGGGGGGAAGGAGAAATGGGGGAGGAGAAGGTGAAAGAGGAGGCTTTGCAGATGATGGCGATGTTCCAGGTGCTGCCCAGGCTCGTCGTCTTCGATCTCGATTACACCCTCTGGCCCTTCTACTGCGAATGTCGCTCCAAACGCGAAATGCCTTCTCCTTACCCCCATGCTAAAGGTATTCTTTGTGCCCTGAAAGACAAGGGG
>Contig100494
ACAAGGATATAAGCAGGACAAGTTATATCATTCTGTCTCGGAGTTATCATTCCATGGGCAAAGGACCCTCTTCACAGTCGGTACGGCTCCGAACACTGCCCAACTCAATTGCCATCAGCATAAGTTTTCCTGCATCTGGAAAGTACTTGTGCTGCATCAATATTGCTTCCACAGAAGACCCCGACTCCTTTAGAACGGATGGCTCCATATTTTCTTGCCTCAATGGCAGCACTTCCTCAAACCCTTCTTCAAAAGTTTCTGCTTCGGGCCCGTAACAGCGGCTCGAAGCCTGGAAAAGCATGGTATCTCTAAG
>Contig100495
GTGCAGCAGCCTCTCGAGGAAGCGGGCTTCGAAAGCGGGGAAGAGGGATTTGGGCAGGAGCGGATGGCGGGCGCCGAAGTGGTGGGGACTCGAAGATGTCGAGTGGAGCCAGGAAGAAGCCGGAGTGGTTCCGGCGATGGAGAGAAGCATTTCCGCGCGTCGTTCTTGACTTCCGGATCAGCACCGTCGCGTCGCAACAAGGACGA
>Contig100496
TATTTGGACGTGCCTGAGAATCAAAAATAGTTTCAGGACATATTTGATGAACAAGTTGACAGGCGATATAGAGTGATCTTCTATCTCGTATAATGTCTATGGAGCGCAGCTCGAACATGGATATAGAAATGCATGTGGTTACTGATTCGACAAATCATGCAGAGGCCAAGGACAGACCTAAAAAGAACAAAGAAGATGAGAAAACCGATACAGTTCCATTTCACAAGCTGTTCTTGTTCGCAGATTTCACCGACATGGTCTTGATGCTTGTTGGTACAATGGGTGCTGTTGGCAATGGCTTAGCTATGCCCCTAATGACGGTACTTTTCGGGCAATTGATTGATTCATTCGGAGCTAACCAGCACAACAAAGATGTGGTGCATCGTGTTTCCAAGATATCTCTGAAGTTTATCTACCTGGCAGTGTTCACTGGTGCGGCGGCATTTCT
>Contig100497
TTTGCTAGAGAGTTGTCTCTTGTAGCAAGATGTTGAAGCAAGCTTTTCGCAACCTGTGCACTAATAGCGTTCTACTGCGTGGTGTTGATATCTCTCGACATGGTGTCTTTGTGCCGGCATGTGGTATCCACAGTGGGCAGCCTCATTTAGCACCAAGAAGTTTCTTTGGAGTTGAAGACTACTTGGATGATAACAACAGCCGGCCATACACTTACCAAAAGGGGAAGAAGTCCAAGA
>Contig100498
AAGCTTTCCTTATGTTAGGTACTCCAAGAGATTTATGCACACGCAAAGTAGCCCCTGTGAAAAAGATTGCTTCTCAATCAGCATGTTCTTGGACAAATTGGCCATCTTTCTTGGTTCGACTCTTGCCAACTCATCTTCTCATGAAAAGCGGTACTCACATTATCAAAACATGCCAGTACCCTTCTTCAGAAACACAGAACTCCGAAAGAAAAGTAAACCCCTCAAATATC
>Contig100499
AAAAATCACACAAATATGCTGGGTCTCTCTTCATGAAGCTAAGAACGAAGAAGGAAGATTATAGTGTTTATGTTATCCGATGCACGAAGGACGATCGGATCAGAGGAAGAGGTTGTGCGAGACAATGACGTTGAGGATCGGAGCCAGCGAAGGAGAAACGAACAAATTCAGAGCAGCCAAAGTAAAACGACCGGAGAACGGTGCTGACAGAGCTACGGCCTGGTGGTGGAGCGATCCGGGAGGTCAGTTGGAGGTCACCAGACGAAGCAAGAAGTCAAGAGAGATAATT
>Contig100500
AAGGAGCGAACCGGACGCGGACCGGGCCGTCGGAGGCCGCGGAGGCGGCGACGGCGAAGCATCTCCGGGGGAGAGGGACGGCGATTGACCTCAGGCGGAGAGGCGAGGAGTGGCGCAGCATCGGAGGATGGGCGAGGGTGATCTCGCCGATCGACCTGAGCCTGGCCCAGCAAGGCGAACCGACGAAAGTCGCCATTTTTACTCCTTTCTACCTCTGCTCGCGCTTCGCAGAAAGCCCCGCCGGCGGTGGACTTTTTGAAGAGCGGAGTCGA
>Contig100501
ACGAACTGAAAATCCCTGCTCGACGAAGGCGGTGATCGATCAGGAATTCCTGCAACGAAGCTCGATTCTCCTTCTTTCTCCTTCTCCTTCTTCAATCCGAGAGCTTCCCTTCGATTCTCAGCCGAAAGGATCTTCGAAGATGCAGCTCGAATCGGAGAAACCCTTCCAAATCTTCCTTCAATCGCACGACCTCCGCATCCCCACTCGAACCCTAACCCTAGCCCCGGCGCCGTCCGACACCCTCCGCCACCTCAAGCGCTCCCTCTTCCCCGCCGCCGACTCGCCGCCGGATCTCTACTTCACCCTCGATGGGAAGGCCCTCGACGATTCGACCCCGATCGTGGGCTCCGGGGTCTCGCCGCTCTCGACCCTGGTCCTGC
>Contig100502
GGGACTTCACATATGCTCTTCAGCTGGGGTAGGTTCCATAGCTGGAAGGTCTTCAACTTTGGGAGAGAAAATGAAGATCGGGAGGATGAAGGAGTGCTGTTTACAGGAGACGTTATGCTCCCTTCTTGGTCTTGCCCTGCTCCGCTTATCATTTCCACCATTCCTTTGCAGCGATCAACATCGATACGGTCAAGATTTCGAAGATGGAGCA
>Contig100503
CTTCTTCTTCTTCTTCCTTCCTCTCGCCGGTTGCTGCTTCACCCACCACCACACCGCCGCCCACGGCCCCAACTTACCACCACGCCACCTCCGTCCGCCGCTTGGAGTCGTGCCGTTTGCCGTCCTCACCACCGAACCGCCATCTCCACCGCCGAGCTCCCAAATCGCCGCCGCTCGCCACCGTAAGTCGTCGCCGCCGTCCCCAAGCCACCATCATCGCCTTTTGCCGCTGCTCACTCAGCCGTTCGTGCCGCTGTTGCTTCGAGCCGCCACCACCACGCCTGAATCGAGCCTCCCCCCTTGGCCGTGTGCTTCAAGAGCCACCGCCGCCACCGTCGAGCCTCTGTTTGAGCCGTGAGCGTCGCGTTCTCGACGTCACCGGAAATCGCCAACAGGAATCCGAGTTTGGGGACGATGCCCGATGTTTATTGGATGCCTAGCGAGGTCCGGATGCCGAGTCGCAGTTGAGGCCGGACCGATGCTCATTTATGGAATGCCGTCTAGCCGAGGGTTCTAGACGATGCCGTGCCCGATGGGACAGGACGAGATGATGCCTAGTCATGCCGGAAGACCGCCAACT
>Contig100504
ACAGTTGCGTCGAAACCATTACTGCATGAACAGAATGCGCGAGAACATCATGCAGAAAAATCCGGTCAAGATCAAGAAGCGTCGCATGAACCCCCGTGACCGAACGAACCCCATCAAAGAAAGAAAATCAGGACCTATTTGCTCTAAGAGCTCAAAAAGAGACGAACTTGCGACGACCCCACCTCTCCAAATTCGACCAAACCGTTCGAGAACTTCTCCGCAAACACCCTAATGCAGATGGGAATTCACACTGCTCCCGTCGATGAAGATTCAAGAGGGGTACGCAAGAAGGCGAGACGATGCGCACCTGAGATCGAGCGGCTCGACGCGTTCAGGCACGATCAC
>Contig100505
ATGCTCCTCATACAACTGCTGCTGAGTTGGAGAAATGTCGAACCCCTCTGTCGGAAGGCTGAAAATTTCCTTCAGATCCCGCTCACTAAAGTAGCGAATTTGCTCTTTATGCTCAGTTGCTGTTTTGAACAATCCTCCCTTGAATATCTGCTTTCTGTATATCTTCTCCTCGATAGTTCCACATGTCATCAACCTATACACAATGACATCCTTCATCTGTCCAATTCGATAGGCGCGATCAACACTTTGGTTATCCGTACTCGGATTCCATGCTGGATCGACAACAATCACACGGTCTGCTCTTGTAAGGGTGAGGCCTATACCACCAACTTGAGATGTCAAGAGAAATATAGGTGCTCCATTGCCTTCTTGGAAATCCTCTTCTATCTTGAT
>Contig100506
CACGCTCTGGTCTCTGAAATACGCTTTACGCCGTCTTTAGAACATAGCCAAATGCGGCTCATAGGCGATAAGAGGTCTGCTATAGTTGGAATGAGTAGTCACAGTGCTGGTAATGGTATCGCTCTCACTGTCGTTGACCGATCTCTTCGACTTATAGAGCTTTACGAACCACGGTTCTTGATTTTCTTGAGAAGCGAGTTTCGGCCCTGGAGTGAGGTCTCTCAACTGAGTCCCGAGCTGTGTGCTTGTACCATCCACCGATGGGGTCTGCTTGCTCTTCTGCCATGCGCTCCACTTGGGCCGCTGCTTTGGTTCGCTCTGAGACCTGGTTTTCGCCCTCGATGACTCTGTGTTTGCCATGTAATGCGGCCCCAATGCATAATTCTGAGATGCAGAGTCCGCAGTATGTGTGTGATGAAAAGCGAAAGAATCTCTTCTTGATCTCGTTTTAGTGATGACGGACCGATTGTCTTGGGGAGTGTTT
>Contig100507
ACGAAAATCAATGCCTGAACAGACACTTAGTATCTTCACGAGGTTTCGGTGTCTAATGATTCCAAGAGTTCGACATTCGGAGACAAAGCTCTTCAAAGCACCTCTTTGTGTTAAATTAAGCACCTTCACCGCCACCGTGGCATATCCATCGAGAATCCCCTTATAAACCATGCTGTATCTCCCTTTACCAATCAAATTGGTCTCGGAAAATCTGTCAGTAGCTCTCAGGAGTTCTTCATAGGAAATTCTTAAGAATTGGTTCTCGAAGGATAATGAAGTGGAGGCATTGGTTGGCATCTGCTTCTTTTTGTGATAACAGAAGATACACAAGAACAACAAAGCTAAACATAACAAACTGCCAGCCACCACAGATATCA
>Contig100508
GGGGATCCATGTGTACCAAGCAAATTTGTGTGGTATGGTGTGACTTGTAGCAAAGGAGATCATCCGAGGGTTATTTCATTGAACTTGAGCTCTAGCAATTTGAGGGGCGACATACATTCTTCACTATCACATCTATCGGAATTGAAGGCCTTGTAAGTATTAGCCCAGTAAGGCCCTTATTGAGGTGATGGTGTTTTAGGATTGAGTGAC
>Contig100509
AGGATGTTGAGTGGTGGGCCTGAAGTGTCTTTCTGTGGATTGCCAATGACATTTCTCCCTTCATCTTCCCTGCGAAGCTGTTCCTCTTGTGGATCGCCAATGGCATTTCCCCCAAGAGCTACCGTGCAAAGTCCCTCATGTTGAAGAGTCTTCGCATACTCCAAAGCACCAGCCCTAATAGAATGTCTCGCATCGTCCCATGCTCCACCACTGTAGGATGCCAAAGTCGCAATCCAAATAACAGAAACGAGAGAGCCAGTCAAAACACCAAATAGTGTCTCCACACCGAATAAGGTCCCGACAATAAGTGGTATAAGCATG
>Contig100510
TACTTTCTTGTCATCCAAGTCAACTGCTAGAACAATAAAATTTGGAAGCTTTCTTGAAAATCATTCTTGAAGAGTTTTCAAGGATGGAGAGAGAACGGTATCCAATTATATTGAAATAGGTAAAGACATTTGGATGGTTTCTACAAATAGCTTTCAGTGAAGTTAAATGGACAATTAGCAACAAAAGAGGAAACAAAGAGAAAACAACTAG
>Contig100511
CTGAGCTAGAAAGAAACAGGGGAGAGAGGGGTTCTTGAGTGGCGAAAAGCTCGAATTCGATGGAGGGGTTCCGTGAAAAGATTTTTGGAAATGGAGGGGAGATCAACAAAAGCAGAGCAGAATCTGAAATGGGTTCACTATATGTTCTGCTAGAGGCCTAAAGATAAGAAATAGATTCCGGGTTTTCTCTTAACAAGAGAAACTTGGGTGGTAGAGAGACAAGAGATAGACTCCGGGTTGCTTAACCAGAAAAGCTTCGGAGGACGAGACCTCGTGCCAGCTGCTGCTCTTCTGATCGCCCTACAGTGATGGACTCAGATGACAAGGATAAATTTGAGCCGGCTAAACAGAATGAGGACCCTATGAACTTCAATTCAGCTAGCATTTCCTCAGACTGGCAATTCTGCAGTGCAAATCTTTCAAGCGCACCAATGAATTTGGTTAGACCGGGCAATTCAATGGCTGTTTGTAGGGAAGATCTGATTGGTTCCTCTTCTTGTTCCTCTGCTCCAATGGCAGAGTCATTTGGGCCAGCCTTATGGGACCACCTCTCCACCATGGAAAATTTGGGTTTTGTTAATATTAGTGCCCAAAACAATTTAAG
>Contig100512
ACAGGAAGTGAGCGTATGAAGCCATAACATAACTGCACCACCACCAAAACCAAAATCGCTCAATACAACCAACTTCAAAAAGCCGTACATGAACCATAAGAACAACCGTAGTGGTAGCCAAAACGTTCAAATCAGTTCAACTAATCCTTTTCTTTCTCTAGTTATGTCCAAGTTCCAGTCTCAAATCACAAAACTCACCAACTTACAAAAATCATA
>Contig100513
ATGGACCCCCATGGCAGGAGCTCTCCGTTTGCCAAACTGGGTACCTGGTCCCGTTGAGTAGCGCAGTACTCCCTTGCCCTTTTCCTGCTTCCGTGCCGATGGGTCACCACATCGAGTACGGTCGTCGCCCGACCTTACCGCTTCCCGACACCTCCTCCGTGTCCCTGTTTTAAAGGGTCCCTCTTGCATATCTGACATGGGCGCTGTACGGACGGTACTACTGTTCCTCCTCTCGCTCGCCGTCTGGTCGGGGAATCGTCCGGTCGTGCGCGGTTCCGCCTCGTGGTACACCCACCAGTACGTTCAGCACGCCGCGCGGCAATTCGAGCAGAAAACCGATCGGTTCTGGCAGTTCGATGAGGAGACCAAGCACTGGGTCGAAGTCCAGCTGCCTTATGAGCTGGTGGCCTGCGCCAACAACAACTGTACCAAGGTTGGTGTGATTGATCGGAGGTCGCAGGACGAAGAGCGGTGCGAGAGGCCACCCCACGTTCCGGAACGAAGCGAGGTGTCGACTAAAGACGACGGAGGAGAAGCGGCGGATGGGTCCAACGTGGTCCTGCCACTCAGGAAGAGACTTTCGGTTACTAAGATGTCCGAGACGTCGATTTGGATCACCGGCGAGAGCGGGTCTATCTAC
>Contig100514
TCGGTTCATCATCTTCGCTTGGCCTTTTCCATCCGTCTGCACCTCCCCGAACCAGATTCTCGCCGGCGACCGTTCTCCGATCGGCCGGCCTCGCTCTCGCTCCGGCTACCGCCGCCGCCGCTGCCGCTGCGACTCAAGGAACGCCCGGCATGGGGTTCGCTTTCGACGAGAAGGACTTCCTGGCTTGCTGCGGGAGCGCCAGGTTCGCCGCCGAGATGGCGAGAGCTTCCCCCTTCCCCTCTCTCCAAGCCGCCGTTGCCGCCGCCAGGGACGTCTGGTTCGACAGAGTTGACGC
>Contig100515
GAATTAGGATTAGAAGAGTTCTTTGAAGGTAACCAGAATTCAGTGACGAAATCAGGTTTTCAGGAATCACCTCCCTTTGCTCAAAGAGAAATGGTAGAGCAATCGTATTATGACTATAAAGAGTTTCAGTCGTCGAGTCTTTCTTGCTCTGGGAGTATGAAGACCTCTATGAACCCCGTACCCTATTTATACAAGGAAAAAGATCTTGTTCAGAGGGAGGTGGTT
>Contig100516
ACAGGGTTGCAATTTTGACCGTGAGTGACACTGTTGCATCCGGAGCTGGGCCTGATCGGAGTGGTCCAAGGGCTGTTACGGTCGTTAATTCTTCGTCAGAAAGGTTAGGAGGGGCTAGAGTAGCTGCAACTGCCGTGGTCCCAGATGAAGTGGCGAAAATTAAGGATATTCTGCAGAGATGGGCTGATGTTGATAAGATGGATCTGATTCTCACTCTTGGTGGCACTGGCTTCACTCCTAGGGATGTGACTCCTGAAGCAACAAAAGAGTTGATTGAAAAAGAAACCCCGGGTTTACTCTATGTAATGATGCAGGAAAGTTTGAAGGTGACACCTTTTGCGATGCTCTCCCGTGCTGCTGCTGGAATAAGAGGCTCTTCATTGGAAATGCTACAAATATTTTCCTCCATAACTGATGTTAATGTGCAACGAAATAAAAAATCTTAGTGGCTTTTAT
>Contig100517
ATTTATCTGGGAAAGTACTTTCATGGCAACATAAGAGTTCCACCATATAAGATATTTTCCATTGTGTGCTCGTACGTCAAAAGATGCTGATAAAATGGTTAACGAGACTACATTAACTCCCAAAAACATAAGATTACTACCAAATAAGAAGTATTTCTTATAATATGGAATAGAGAAAAAGCATATCGATAAATGTACAATTGACATTTTGAAAACTGCATCTTTGCTTTTTCTTTTTCTTTTTTTCCGGCTTAGTCTGTTGAGCCTTAGCCTTTTG
>Contig100518
AAGCATGCCAGTAGATATCAGGCTTCTGACATTTGAAGGGAAGCTATTAGGGGCTTCTTTTCTAGATGGTTTTGACTCTGGCTTATTCTTGGAAACAAAATCACTTCTAGACTTGACCACCCTCATGACATTCGCATTTGAAGTGGCCACCTGCTTCCTACCATCTTCTTTTGATATTTGAAGTGAAGATTGACTGTCTGGCTCATCTAAGCCACCAACTGATCTTCCTACAGGGATAATGTCCCGTTCATCATTAAAACCATCAAAGGAGATAATGTTGCCTTCCT
>Contig100519
GAGGAGGAAGTGATCCCTCCCCTACTGGAAATACTCCAATCCCAAGATGACCTCTCCGAAATTGAACTCTCTTTCCAGGATAACAGGTTGGAGGGCTCCTTCCTGAAAGAGGGGACCCGTTACTCATTCTGGGCCTTCTTTCCTACGGGTGACCTCACCGGCCCAAAAGGGTTCTCATTGTCGTCCTATGGCTCGGGAGCA
>Contig100520
AGAAATGTGTATGTCTATGAGAAGTAAGACTTCTTCCAGCAGCTTGATCATCGAAGGTGTAAGCATGACCTAGTTGAATGATCTGCAGCTCTGATTCTTTATCTCCAAGAAGTTACCATATATGGTACTTGCTAGTCAATGCTGCATGAAATATATTCATTGCTTCTATTCTCGGATGGTCAATAAGAATGTTGATGAATCAAAGGGGGATTCTGTCCATCAATTTTAGATTAATTCCATCCATCAATTTTAGACTAAC
>Contig100521
TCTGCTCTGCCCTCATTTCTGCCACAGGTGACTTTTTTTTACCGTCTAATGAAAATCTGGTGATCAGAGAAGATTCAACTATCTTGAAAATTAACTGGAAGAGGAACAAATATGTCATCAAGAGACAAGAATGTGTTTAACTAAACGAGCTCACATCCCTGAAGTGAAAGCTTAGAAATTGATCTTAGCCCTCAAAATCTTGACAGAATTCTGCAAGACTGATAACAAGTTTAGGGCTGCACCTCTCCGCT
>Contig100522
GGAATGCCAGGACCGAGAGAGGCGAAGCTGCTGCACTCAGCGGAGCGGAGCCAAGTAGGGGAGAGAGAGGGAGATTCAACTAGATGGAGTGTTATCGTCATCGCTGTTGCTGGAGAGAAGATCGCACTCTCCCTCTCCTCTGCCCTTGAACCAAGCAAACTCAACCGTCCCTCTCGCTGCTTCGCTCGCCATCCTCTTGTGGTCA
>Contig100523
AGGACCTGATGCTGATAATTACGAACAACGATAACTCTAAAGAAAGCTAAAAGAAGTGTAAGAGGCCGTTTCGTGTAACTTAAGCAGGAAACCGATCCGGATACCTACCCTGAAAGCCAGTTACTCCGTGACGTTTTTCTTGTTTGGCTCGAATACGTACTTGATGAGCGAGTCCTTGATTGATAGCAAGTCGGGGAACTCGTTCTTCAATTTGGTCGCATCCAACTCGTTGTTGCTTCGCGGGGCGACGATCACCTGCGCTTGCTCTTCCAAAGTAAAGTTAACCCACTGAAAATCGGGGTCGATGTAG
>Contig100524
AGAGAGAGAGAGAGAGAGAGGCCGGCGCCACCGTGTTCGAATGGCGGACTCCGATCGCCGCTCCGTCACGGCCGAAGAGCTGGCGCGCCACAACAAGCCCGGCGACCTCTGGATCTCCATCCAGGGCAAGATCTACGACGTCTCCGAGTGGGTCAAGGACCACCCGGGCGGCGACCTCCCGCTCCGCAGCCTCGCCGGCCAGGACGCCACCGACGCCTTCATCGCCTTCCACCCGGCCGGCGG
>Contig100525
TGCAAGGCTTTGGATGGGAACACAAGGAAACCACGGGGAGGAGAGCAGTCCACTGATTAAATATGGATTTCAGTCCTATAATGCTAGATGGAAGATGCGATATGAGGAGTGTGGATCGAGTTTGAATCTATACTATTTTGAGGTGGCAGGCTTCCATGTCATCATGCTTGGCTCATACACGACTATGATGACTACTCAGAGTAATATAACTGGTTGAAGGCTGATCTTTCA
>Contig100526
TAGAAGGTTTCTCATGGCTAATTTGACAAATGCAATTGTCTGTTCGTGGATAAAGCTCATGTCAAGTTCCTTGCCAAAAGAGTGGATACAATCAAAGCCGATGAGTTAATACTCCTTTCTGAACTGATTCAGTACGATGCAACAAACACATGAACATTAAAAAGGTTGATAAGAGGAAAACACGACAATTGTTTTGTTACTTTGACATAAAGGAGAAATCATTACTTCCTGTTCATCGCCAGAATCGCTCATC
>Contig100527
TCCAAATCCATCACATGAGAAGTCCCCTATCTTTTGCCGGTGCCCGATGCTTTGTCCTCACTCCCCCTTCTAGCTTTCTTCTTCTGCTCCACCGGAGTTTATCTTCGTCGGTCATCAACATGTCATCGGCTCGATCCGATTTGACGCCGCACTTTCCTGCTTGATGCTCACTCCTACATGTCGCGGCCTTCTTCTTCTTCGTCCCCGTCCCCGTCCCTGACCTCCTCATCTGCTTACTCGGCACGCGAGCGAATAGCCATGTGGCGTTCATCTGCTTGTTGAGCATCCGCGTCGCGTAGTAGGGGATCCTATTCTTGGCCGGAGTGCCGGGACGCTCGCCGCCCATCCGG
>Contig100528
GGTTATCGATATGGACCTCAAGTAGTTCCAATATCTGCTGATGAATGGGATGCTGTGAAATTCAAGCCTGAAAAGAGTGTGAAGCTTTTGGGATTTACAGATTCTTCAAATATCATGAGGCACCATTACATGAAGGATGTAAACATTTTCATCGCTGATCCTGGTGACCAGAATGCCATTGTTGCAGTTTCTGCTTTAGCTAAAGCAATGAAG
>Contig100529
TTCGATGAAGATGTGCTGATCTTCCGCCACCGGAGGGGGAGATACTTGTCAGGTATTTGGAAACAATTCCCAGTGGAGAGGACTCGAAGCGAATGCCGGCACAGAATTCCAGAAAACTCGAATAGATGGCAACTGCAACTTATGATGCCCTCTCGAGGGATCCAGTAAACCTTCCGCCCTCCCTCGAGTTTTGTGTGGTGCCTCACAAGAAAGCCGTCTTCCATTTGGAAGGACGCGTAGTGGGCCGCCAAGACAAGTTGCTCTTGGAGCTTAGAGAAAGCAAATGGAGTGAGGACTGTTGCGGCATGGGATTCCATGGGCGCTCCCGTTTTTAAGGAGATGTTTTGGAGATTTTGTTGCATTGTTTGCTGCTCTCCTGCTTGATCTTTGAAATCGACAGCAACGGCCACCTGCTCAACAAAATGTGCAAGACGGGTTTGTGCGCTCAGAAAACGTTGGATAAAGGAATTGA
>Contig100530
CAGTGCTAGGGATTGCAAATCATTAATTGGATGTCCGGTCTCAATAGGCAGTTTGGGGAATTTGTCGACCCTTGTTTCATCAGCCTATGTTGAGATTGCGACACTTCCGAACGGCATTGGATTCCTTGAGAATTTGTGGTGCCTGTCTCTGGGAAGCTACCACCACTTGAGAGAGACTCCCAATTGGATTGGCAAGTGGTTGACTCAATTGGACTTGAGTGGATGTTCGCATCTTTTGGAGCTGCCGCCTGAAATGGGTGAACTAAAACAATTGA
>Contig100531
ATTGGTCAACTTCTTTTTTGGGCCCCTTTCCTTCTCTCTTGCCCCGGTAAGCCAGCGACTCACATATTACATGACAGCTAGGAATTTGACATTTTCAGACGTTACCGATTCTTCATGGGGGCGATTTGAACCCCATAAGAATCCTTCAGCATGTATACCTGCAACATGTGCTATTATCAATTGAAACCACAACTGAAATTGAGTCAAGAATGAATATAAAGAAAA
>Contig100532
GTTTCAAATGTTATGGAGGAATAATGGCATGTCATTTCTCTTCTGCGACATTTTTATGAAGGAGGGAACACTAATGGTATAAATGGCAATCAAGCATTTTAACCAGTTGAAATGTCTGTTTGAAAGAATGTTATTATACTGCAGTTTGCACCTATTTACACTAGATAACCTAAGGGAAATGGTAGGTCATTTTCAGCGGACCCATAGTTAAAAAATACATTTTAAGAGGCTTCTATGAGCATGATAGAGATATCCTACTTTTGAACCAAAGTTTTCTTTATCAATCAATGAAGTTGAGCATTGTGCTTGCTGGCCACTTGAAGACCTTCCCGAAAAATTTATCTTTTGGTGCCTAATATGGTGGTCTTCCTAGCACTGATCCC
>Contig100533
AGTAAGCACACCAGAACTTCATTATGCAATGTTGTTTCGACACATATGGGATGTGCGCTTGGAGGGTGATTTGAATACAGCCATGCAAAAGTTATCGGCACAAACAAATGCACATAAAACTATCACAGATAAAGGGGAGGACCGGCAATGTGATTGGTACAGAGATTTGGAAGTTTTTGAGGCACAGTCAAAGGTTGAGATGAAGAAATCTTTTATTGAGGAGGC
>Contig100534
TAAGGCTCTGACCGTACTGATCTCCTAACCTACCTGACTATACCAAGCTCCCCTCTACTCGATCCATATTAAGTTGCGGTTGTAGTTCCATTCATGTGCTGTAGAAGCGCATCAATGGTTTCAGTGTCTTGTCGGGGGCCGATGGTTTCCGGTGGGATTGGGGCCCGATGGAGTTTTTCGCGTCTTCTTTTCTTTGCCCAACATAGGTCCCATGTTTCCAGGGTACAAATGGGCGGTCTCTACTGGGGATGGTCTTGCCTTTGGACGAACTGATTCAACCGCTTGAGCCTGC
>Contig100535
TTCACTGCCAGAAGTTTTGAGGTATGGTGTTGATTTAGCTCAGGGTGTAATGGAGCTGCATTCGAAAGGGATTCTTGTCCTCAACCTTAAACCTTGTAATTTCCTTCTTGATGAAAAGGATCGAGCAGTTCTTGGGGACATTGGTATACCATCTCTACTTCTCGGAATCCCATTGCCTAGCTCAGATTTGACTCGCAGGCTAGGAACTCCAAACTACATGGCTCCTGAACAGTGGGAACCAGATGAAACGGGTCCTATATCCTTTGAGACTGATTCCTGGGGCTTTGGCTGTTCCATTGTGGAGATGCTAACTGGTCTTCAGCCTTGGTTTGGTATGTCTGTCGATGAAATATATAATTCAGTTGTAAGAAGGCAAGAAAAACCAACGATCCCGATTGGGCTTCCTCCTCCA
>Contig100536
CGTCGTCGTCCTCCCCTTTAACCCCCGCCGCCGCGGCTCCGCCCTCCGCCCCCGCCTCCGCCGCTGCCTCTGCTTCTCCGCCTCCTTCCTCCTCGTCGCCGCCGCCGCGGGGTTCGTCCTCTTCCCCTCCGACCCGACCGTCGAGCTCGCCCGGATCAGGCTCAACCGCGTCCGCATCGCCACGTCGCCGGCCCTCACCCT
>Contig100537
CAAGATTGAACAAGTACTTCGGCTTCCCATCATAGCCAAAAATTCCCCAGTGACGCTCGAAATTTCCCGGCTCAATGCTCTTAGCATCCTCATCAATCAGACTGAACAAGTATGCATCAATGGGTCCTGGTCTCATGGGAGTTCCTTTGCCACCTGATATGTGGGACATGAAGCCTTGGTTGAAGCGCTGGGCATAGACCAGGTTTGCATTCCGGTCCCCATCAGTGGGCCACCCGATCTCTCCAACTATGATGGCCAAGTTCCCAAAGCCATTCTTCTGCAGGGCCCACACGAGCGTGTCGTAATTAGCATCGAACATGTTATAGTACGTTGCGCTGCCATCCACTATAGGGGATGCATTGCCATCAAAGAAGGCATATTCCACAGGGAAGTTGGCGTCAGTGTAGAGACTAATGAAGGGGTAGATATTCACAGTGAAAGAACCCC
>Contig100538
CAAGTAAAAGCTCCCACAACAACCGGTTCAGAACAAGCAAATTATAAGCGTTCTGGTCTGGATTCTCATTCTTGACAGCATTCCGAATGCTCAACTCAAAATCATGGCTTTCCTGCTTAAACATCTCTTCAATGTCAGAGAATACCTTCGGTGAATCCATTAGATGCAAAACAGATCCTGCAAATTGGGGCCCTATCTTCTTCAAGTTGCGCTCAACTTCTGCAAATATCA
>Contig100539
TTCTCCATCTCCAGGCGTAAGATATGGTCCTAGATGTGCAGTTTCACTGGATTAGTGTTTCAAAAGTGAGAACAATACAACCAAGCAAAAATATCCTAACAAAATAGAAGTAAAAAGGGCACTGCTAACCCATTAGGGCCATCAAAGGCACATTTCTTAACCTACATACAAGGCTCCAGCTGTCAAGGTATGTTGGAACTTTTTGCAGTTATGGCAAGGCAGAAAATAAAACACCCTTTGAAATTGCAAGGACGTAATGACATTTGTATGCATTATGCACATAGGAGGAAAAACTAAGCTGCTGCTAATCGTGCTGATGAGAAGAGCAGATAAATAATAAATAGGAACGATAAAAAAACAAACATTTTAAAACCAGACAAGTGGTTCAATCAGTCAAACTGGTAGAACCGTGCTCTTCCAGTTCGACCGACTGAACCGATTGCATGTGATGTCATCTGATAGAATGCTCTGCGTATATTA
>Contig100540
CCGGAGCCAATTCGCCTTTGCAGCTGCATTCCATCTTGAGAGTTTCCCCGCCCTCAGACAAAGCAACCAGACAAATTCTACAGACCGCCTCTTCTTCGGGTATGTCTTCACCATCAGTATCATCGTGATCAGCTGTCTGAGATATGTTAGGCATCACATCTCCTTCCTTTTGACCGGGTGTGGAAGGTATTACGCGGAAGAAGGAGTCCATTCTCCTAATGCTATCCTCTTTGTCATTGACAGGAACTGAACGTGACCGCGGAATTGTTCTTCGAAGTCCTGTTGAAGTGGGCTGTGGAGTACTACACACTCTTTCGCTGTGCGAGGATTCTTTACTGGAGTTCCCAATTGGAGTCGCCGGTAGCGAAGATGCTCTCCTCGATCTAGGAGTGAATAGCTTCGTAAATGACAGCGACCTAGCTATGGAAGGCTTTTCTCTTAGTCCTGTGATCGAAGCATCTGGATCTGGATTGGTGGCTTTCTCAGTGTCTGCTGCTGAATTTCGGTGTATGAAGCTCATCTTAGGTAGTAAGTTTTTTATGGATGATTTGCCCCTAGAAGAAGAGGGACCTGGAGACGCAATATTATTTCTCGCTTCGTTTGAGCTAGGCGTCAAGAGAAAATTTACTCTCTTAGGGGTGGCACCCGGTGTCGGCGGCATTTTGATGATGACACTGTCTTGAGTCCACGTTC
>Contig100541
GAGGAACAGCCTCAGACGGCTTAGGAGCACCTACAAGTTTGCGACAGGTATATCAAGGTCATTGCATTGTTCAGAGTTTATGCTTCAAAATGACAAACTTAATACCTACTAAACCCATCTCTCTCAACAAAAGACAAATCAATAGAGCATCTGCTGCTGGATGCATATGGACCAAACAAATCCAGTCACATCTCATGCATTAGAGTTAAGGGTTGGGTACAATGAAGACAGATGAATCGGTTTCTGAAGCTACCACAGCATCCAGGCAAGGTAAAAACTCAAAAGAGTTTCACAGAGAGATGGATCAACAGTTTTCACTTTGAGTGCATGGAGTGCTCTCATTTTTTTTCTCATTCCTTCCTACAAGAAATGAATTCAAATACAAAGATCTTTGCGTCGTAATGGAGAAGTTGCCTTATTTAACTCCTCATGAACATGAACAGTTGGCATTTAAGGATAATTGAAAGTCTCAACGGCCAAACTTGCTACAG
>Contig100542
AAAACTGGCAGGGACTCCCTCGAAAAGAATATGAGGAAAAGAAGCAGCTCGTGGCTGATGAAATCATAAGAAGATTAGAGAAGAAGCTATTTCCAGGACTCAAATCATCCATTGCCTTTATGGAGGTGGGGACACCCAAAACGCACCGGAGATACTTGGCACGTGATGAAGGAACTTATGGACCAATGCCACGTAATGTTCCTAAAGGCTTGTTGGGAATGCCTTTTAATACAACAGTTATAGATAGTCTTTACTGTGTGGGAGATAGCTGCTTTCCAGGACAAGGTGTCATTGCAGTAGCCTTTTCTGGCGTAATGTGCGCTCATCGAGTAGCTGCTGATATTGGGCTTGAGAAGAAGTCACCCATATTGGATAATGCCCTGCTTGGTGTACTTGGTTGGTTGCGTTCGTTGGCTTGAGATTGTACTGAGGAATTCATCACCCAAAGACCAATCGGAGGA
>Contig100543
TGGTCGAAGTACTCGGACTGACGGCACTTCAGCGAGCGTAGGCCACGGGGGGCGCGGGGCAGCGAGACGCGCGAGGTTTTGCGAGGGTTTAAGGTGCTGCGGCCGCGGAGCGATTGCTGCGGCGGCGAGGAGAAGGAATCGCGAAGGAGGGAGAGTCTAGGGCTCGGGGAGCTCGCCGGCGAGGACGCGAGCATGTGGAGCTGAAGCATCGTCGCCGCGTCGCCTCTTTCTTCTCCTGCCGCGGTGGCGTTGCGTTGTACTGCAGAGCAGCAGCGATGGCTACAGTGTTTTTATCTCCTCCCCAAGCTGAAAGCG
>Contig100544
CGGCGGGGGGGAGGAGGAGGAGGTGAGGGTGAGCCTGGCGGGGAACTGCCTGTACAGATGCCCGGCCCGGTTCTTCTTCTGTAAAGGTGGAGATCAGAGGTCAGCGGCCGAGTGCAAGAGCTTCTTCGGCCCTGTAATTCCTTGAACCCGCTCTGTCTACGTGTACGTGACTACGTCGTGGTGGTGGCGGCGATAATGTA
>Contig100545
ACTGTCCTTCATATTTCATGTTAGACTTACAAAATCAAAACCTTTCTAACCTTGGTGTATAGCTTTCTTGATGTTCCGATTGAGAGAGCCTCCAGCAATTTCTACATCAGCTTCCTACGCTTCTTGATCAAAAGCACTACCTCTCATCCTCAGCTTTTTCATTAGTCTCCACCACCCTGCGCTCCTCATCTTCTGGAACATTCTCATTCTCCCTAACTTCTCTTCACCATTGCTTTCATCAGCCTTAGCATGTGACCTTTTCAGGTTCTGTTATCACTTGAAGGAGTTCTATAGGTATAGCAGCAGGGTCCAGCTCCCGGCACCCATTGGGAGCATTCGCAGCTTCTTGGCCAGT
>Contig100546
AGGCACATGGGCAGATACAATTTCTAGAAGAGGAAAGAGTGGAACTAGAGAGAGAGATCAAACGATGCAAAGAGTACATCTCCGAACTTGTACTGCATGCTGAAGCACAGGCATCTCAATATCAACAAAAGTACAAGACACTGGAGAACATGGTTCATGAAATAAAGACTGATTTGTCAAGCTCAGCATCAACAGCACAACCACTTGAAAAGCATGAGAAAAGCTCATCAAGGCCAAGAGGCTCCAGCTCCCCATTCAGATGCATTTCAAGTCTAATTCAGCA
>Contig100547
CACCGGGAGATCCTGTTACTCCAGAAGGTAACGACTTGCCTGACCGTATAAAGGTTTCACTAGCTAGTATTTCGTACCAAAATTTTGTCAAAGCAGCAAAGTGAATGAAAGTAATGACCTTTGGCAGGAGGTATGCACCAGCAAGGATGCGAGAAAGACAAGGCATGTTCAAAATGCCATCTCACATGTCAACCATGACAGTAGCCATTACCAATCTCATTTGTTTCCTGAGACGTGCTTATCCAGGAATGCA
>Contig100548
GATGCCAGCGAATCTCTCAGCTCCGTTTCTGTTTCGGTTGTTCCCGCATCCAGCTGCCAGCGAGGCCCGCTCGTGGATCAGCAGCAACGCACGAAGCCCAGCTTCATTTCTTCAGCCCAGGCGGTCTTCTTCTTCAGCCCGTATCAGCCCAGGAATTCCAGCCCAAACCTTCGCAAGCCCAATCCAGCGTCTTTGGCAAGAAGAAGCTCACAGTCCAGCCTTTGAAGCCCATGGATCCAGC
>Contig100549
CTGGTTAAAAATACCAAAACAAACAGCACAAGAAAATTGCTAATCCAGACAACACAGATGTTTATGATGTGTGTACTGAATTGCCTTGGCTCAATATGGCTTCAAGTACTACCAAGTCTGCATACCAACGCACCATTTGCCATATTACTAAATAAACAGGAGAAGTTCAAGGGGCGCTTGCATGGATGGATTGGGACAAAAACTGCCATTTCGCTTTGTTTCAATGGAAAAAT
>Contig100550
TTGCTGAGCCAGCTCGCATCGTGCCAGCCGATTGGGGAAGCTCTGGTTTCGGAGGGGTTCATCGCTAGGTTGCTGGCGGTTTTGGACTGCGGGGTGCTGGGCGTGCGGATTGCCGCGGCCCGAGCCGTTTGCGAACTGGGTGTCGGCCCGAAGACCAAGAAAGAAATCGGGGAATGCGGGTGCATCGCCGCATTGATCAAGATGTTAGATGGCAAGGCCGTGGAGGAGAAAGAGGCGGCCGCCAAGGCATTGTCCGGTCTCTTGCTCTACGCCGGGAATCGGAAGATCTTCCGCAAGGACGCGAAAGGGATCGCGAGCACCGTCCCGCTCTTGGACCCCACGATTCAGAACCTGGATAAGAGATACCCCGTGTCGATACTGGCCTCGCTAGTTCATTCCAAGAAGTGTAGGAAGCAGATGGTCAGTGGGGGCGCATGTGCTTATCTGCAGAAACTGGTGGAGATGGACGTGGACGGTGCCAAGAAGCTGTACGATAGCATCGGCCGTGGCAAGATATGGGACATGTTCAGCAGGCCATGAGTTCCAGATTTCTCGACCCGAAGCTGATCTGATCTTGGTGGTGACTGTGACTGTAGAGATGAAAAAAATTAATTTGCCCATTTCCTGTATGTACGTTAGTCCCCCTTTTACTTCCCACTTCTTTTTC
>Contig100551
CAAGTCCTTGAAGAAAGTAGACAAAGTTCAGTCTAGAAGACATGAAAGAAAAGGGGAACACTGAGTATCAAGATTACTGCAGTCGACATAGAAAAATGAGTTTTTGATAGAAATTAACATAGAAGAGTTTTTTAAACGACAAGAGTCTGTGGTAACCTCCGCTGCATAGAAACATGGTTCTACGCGGTGCTTCTCAAGCTTTGGAGAACCTTCGA
>Contig100552
AAAAACTCAATGAGGCGACCACAGTAAGTGGTTCCACATTGCAATCTGAAGATTCTGTGGCAGATCACTCCCCATACTCTCATCCAGAAATTTCGGAGCTCGAGGACCAAAGTAGTCTTGTCATGGAAGAAATTGAGTTCACAAGCAGTACACCCGTGAATGAAAATAACATCAAGTGTGATGATGGCTTTGGTGGGCATTCTGATGAACTGTGGAACATTCAACCTGAACAGGCTGAGGCAAAGGATGTCTCTGAAATGGTTGTTGGACTTGAAACCATAACTGATGATGTAGGAAACACAGTTGAGGTGCCTTTGGATTGCCCAAGTGCCGAGGAATGTAAAGTCAAGGTGACCGATGTTGCAGAAAATGGTTTTCAGGATGAGATATGTGCCAAGGCATCCAAGGACTTTCA
>Contig100553
TAAATAAGCCGAGATTGCTAGTGAGTTTTGTCAGCTCAAAAAGTAACAATTGTGTAACTTTGGAGGACCTGACATCACATTGCTATCAACCAAAGCCCTCACCAACTTCCGGCCCCATCTTCCATCTTCCAAAGATAGGAGTCTCGTAAATTTCCATGTTTGTAGACATTGATTCACGCGACTCATGTTAACATCTCATAGTAGAAGGCTTGCTTGCATTATAGTAAACTAACTTAGGACCGTGTATAAAACACTTTCTCAGATACA
>Contig100554
AAATGGGGAGATGGCTCGGCTCCAGTTTAGATCTGGGATCTCTGGTTGTGTACGCATGAGTTTTCCTTGTTTCGATGATGCGAGACCCGAGGACGGGTCCCCGGTTCAAGTTCCGGTTCGGTTTCCGGTTTCCGCGTGGTTCCAGGAGCCAATGGGCGGTTCGCGGATCCGGCTCAAAGCGGCTCCGGCTCATTCCAGTTCCGGCTCCCGGCTCGCGGCTGGCAATTT
>Contig100555
ACTGCAAGTTCGGATGCAATCAGCCACAAAGTGCGCACTCAACTATCAGGTACTGGAAGTTAGGATGCAATTTGGTTGCGTAAAGCTCTCTTGCATCAGGATGGCAATCGCAGCCAGTACGCATTGTCTACTTATGATCCAGCTATTATTTAACAAGGTTTTGTTAAGCTCAGAAACACTGTTCAATGGTCTGTTGATTATCATGA
>Contig100556
GGGACAGACATTGCTTTCCCTGGCATTTGAGAAAGTGTGGGGCGAGACGAGCGAAAGAGATAGCTGGAAACCTCGTACCCGGGCTAAAACCAAGAAAAAACCATTTGTGAATCCCAGAAGCGAAGGCCGAAAAAGCGGAGGGAAACAAGAAAATGGTTCTGCCAATGGGAGGAATGCTTATCAGTCGTGGGCAACAACAGATGGTTCATATAGCAAGGCAGGCAGCGGAGGTAGGCCGAGATTTGGTGGATGGGACGAACTCGATGAGAAAGCAGGGACACGAGAGGTTCCTAAGAGCGAAAGGAGTCGAAAGCCATACGTGCCGTCGAAGCGATCGAAGCAGTCGAAGAAAGGAAAGTTTAGTAGGATAGGAAGGGTAAGGGAAACGCCATTGCTGGTGCGGCTTCTTATTGCTGCATTTCCATTTTTGGGCTTCTGGACGAAGTTACTCTTTTAATTGGGTGAAAACTCAAAGCTGGAGATACTCCAACGTCCTTGCTTGCTTATTATGGCTGGAGAGAATGGCCTATCTGTGCAAGTCAAATAATTGGCATTTTCATCTGAGCAACGCTTAGGTCATTGGTCGACACAAAAGCTTCCATTCATATACATGTACTAGATAAATGTCAGTGATAAAGATTTCGATGGAACAACAGATCCCAAGGGAATTGGGACCGACTACTTTTGATTCTGGAGCAAAGAGACAGAATGCGTCGTTGGATTTGTCTTTTGAGTAATAGCCACCAAGTCAGTATACAAAAGGAGACATTGATTTGTAAGTAGCTCAAGACAGAGGCATGTGGAAGAGTTTCGGAGGAGGATTTCATGGAAGGGCTTTAGCTTTTCCTTGTTAATGAGTGCAGAGAGTAGAGATTAGAGATTAGAAATACTGCACTATTATGTATGCACACACGACACTGTAGAGGTTGGAAAAGAGTTACAATAATGTTCTTCTCCAGAACTCCTAGACTGCTTAAAAACAAAATTGTGCGGA
>Contig100557
TGCCCTGGTGCGAGGACTGCCATTGGGTCGAACCTCGCCTTCCTCTCCACGAACCTCCCCCATTGCTTCCCGAAGTGCCACTTCCACTCCTCCTGCGACTGGTAGTAGGGGAGGTACAGCTTGTAGTCGATCCGGTTCTCTTTGCAGGTCTTCAGGATCTCGAGGTTCTGCGAGACCAGCTGTTTGGCCGACGGGCCCTCCGGGTACGGGAGGGTGTACCGGAGCAGGGCAATGAGATAGAAGATCTCGCCGGATTCTGGCAGCACCACGGACGTCCGCTTGTCCCACCTGCTCCGGACCATGGGGTAGACCAGCATGGGGCCGCCGACGCCGTCCTTCAGGATGCCCTTGAACACCACCCGGTCGAATTCGGCGATGTCGTTCCGAGACACGAACAGGTTCAGCCAAGGGTGGGGCGCGTCCCAGAGGCCGGTGGCCTTGGCGTCCCGCTCCGCGTTCTGGACCCGCAGCAGGAAATCCGCGTACCCCACGTCCCGCCGGAACTCCAGCCCCTCCACGAATCCCAGCCGCCCCAGCAATTTGCCCACCACCGAATCGACGTCTGAGGGAGGGTTGCTCCTCTGGTGGTGGAGGCCCAGTTCCAGGCAGTAGAGGACCGAGCCGGCGTCGGGGGACAGCCGGGACGGGTCGAACCGCTGGTCCGGCTCAAGCGGCACCGTGGGCCAGCCGTTGACCGGGTCGTCGCTGTTCACGAACGCGAACCCCTCGATGTAGTCAAAGGTGTCGCCGTCCGGCCGAGTCACCAGCGACTCTGCGTCCCGGGTGAACTCGCCGAAGTCCGCATACACCACTCTTATCCACCGCACCATGTCGGGTGCGGGTTGAAGCAAGATCTTTGC
>Contig100558
CCCCCCGCCACTCCTCTCAAAGTCACGAGGAACCCACCTACGCTTTCAACGCGACGAAGCTGTTCGTGTTCGGAGACTCGTACGCCGACACAGGGAACAACAACAAATCGGAGGCGAGCTCGTGGAGGGTGCCTTACGGCACCACTTTCCCCGGAAAACCGGCCGGGCGCTTCTCCGACGGCCGCGTCTTCACCGATTTCGTCGCCAGATTTTTTGGGCTTAAGTCGCCCATACCTTACCAATGGTGGACGAGAGTGAACTCAACGCGTCTCAAATACGGGATGAATTTCGCTTACGGCGGAACAGGGGTGTTCAAAACCTTGAGCTCCGACCCAAACATGACAGTCCAGATCGACTACTTCCAGCGCCTGATCGGAGACTCTGTCTACACAGCCGCCGACGTCCACTCCTCCGTTGCCCTCCTCACCAACTCCGGCAACGACTACTCC
>Contig100559
GCGTAGGATACCGAAGTCGCAATCTGTTCGAAACCAAGCCCAACGAGTAATATCATCAGGAGAATACCCCAATCAAATGAGACAACCGATGTGAAGCTCCAACAATTGTCATAGATATAATGATAGGAGCCTTAATCAGCAGTTTACCAACCTACACAGAGTTTGTTCAACAATGCAGAAACTACAGTATCCTAACCCCGTTTAACAAGCATTCTACCGGAGAGATATGCCTTGAGGAACGCAGACTACCAAAATTGATTGACATTGATTACTTTGTTAAAGATTACCCAAACAACAGAAGCGAGAGAGCC
>Contig100560
CTTCCTTCCTTCCTTCCTTCCTCGCCGCCGGCGAAAGCTTCCCTCTTTACTCCTCCGCCGCCGAGAAAAGATGGTGCGAGAACGGCACCGGCGGGACGACCTCTACATCGCCGTCCCCAGCTTCTTCCGGTGCCCCATCTCCCTCGACGTCATGACGTCCCCCGTCAGCCTCTGCACCGGCGTCACCTACGACCGCGCCAGCATCCAGCGCTGGCTCGACGGCGGCAACAACACCTGCCCCGCCACCATGCAGGTCCTCCACTCCCGCGAGTTCGTCCCCAACCTCACCCTCCAGCGCCTCATCCGGATCTGGTCCGACTCCTCCCGCGTCCCCCCCGCCCCCGGCC
>Contig100561
GACCCTCTCTTAGATAGTAAATTAACCGTGTCCACGTCCACTCTGGTCCATTTAAGAACTACTTTCCAGGACCGGGAGCCTGGAGACACTCCTGTACGATCTCCTTGATCCTCCTCTTCATGAGCTTGTCTTTTACACCGGCAAGCATGTTCCTGTAGAACATCTCCATTCTGACAAGCTTACTGCGGTCGGCTGACTCTAACATGTCGTCCCACTCTTTCGCGATGTCCAAAGTCCCGGAATCCTGTAATGATGATGGAATATCTTGCTCGTCGAAAGG
>Contig100562
GGTATAAGCTTAATAAGAGGCTACCAATCGATTGATGCTGATCTCTGTCTACCTGACATCCGCAGCTTCATTGAACAACAGATTACTCTTGTTGCGAAGGGTCAAGTGGATCATTCTCATGTCGTGTCTCATGTGCTTCAGCAGTTCAAGCAAAAATTCTTGTACTTTACTAAACAGATTGGAAACATGGACGTGTTGTTTGAAGCTC
>Contig100563
TTGTTCAGATAAAGCGAGCTAATGTATTTTAGGATCGATCTCCAGGCTAGGATGCCTTAAACATAGCCTTACATTTTAATGATCAAGTAGTCGCATTAAGATCTACTGAGTTAGGAACCATTGAATGAACGTGATAAGATTCAGTCAGACCTACTCCACCTAATATAGTTCTAATTTCAATTTCTTCCTGGAAAAACGAAAGCAATCGACATAAAGCTTCTGAAAAG
>Contig100564
CGCCTTTGTTCCCTTTCTCCTTCTCCTTCATAATATAGAATATGGAGGAGGAGGAGGTGGTGTTGGAGGAGTTCTCCTCACCGGCGTTGCCAGAAGCTTCCTCGGCGCTGGCGACAATGGTGGAGTTGGAGGTCCCGGAATCTTCCTCCATATCGTAGTTGCCGGAGGCCTCGTGAAGCTTGGTCGCCGCTTCCTCCTCTCGCTCTTGCACATCAATCTGGTTCTTGTCGTTGTCGCAGGACGAGTCGCTGGAGATCATCTCGAGATTGAGATCCAACATGGTATCTTTTCTCGACGGACCTTTCTCGTCAGTGAATCTTTAAAAACTGAAGTGGGTCTCTGAGAAAATCTCGAATCTTTATGAAGCAAGAAGGCCTGGCGAGGGGAGGGCAATCTCCAGGAAAGCTGAACGAGAAGATGGGTGCAATATGTTGAAACAAATTAA
>Contig100565
ACCGTCAACAATAATATGGACAATTTTTGTAACTTTTCTCAATTTTTAGACTTTATTTTATTTTTCTCTTTTCTTTCCCTTTTTTGTTGCGGTTGACGAGGCCGACGATGGTCCGATGGCCCTCATCAATCACTTGCCCTTGCCCAAGTGAGGCCAACCCTCATTGTCCATTGCTTGTAGTTGATCTCCGATCATGGCTTAAAACCAGCTACTTCTGAAAA
>Contig100566
GTTCCTTTCGCTTTAACCTTTTGATGGTCCTTTAAATAATTCTTTCCACGGATTAAAAAAGTAGAAGGGTCTGCCTCAGTCCAGCTGGAAGTCAACATGCAAGTCGGATCTTTAGGAAGAGTAGTTCCATAGCAACATGAGACAATGTCTTCTATCACCATCTCTTGTAAGTCAACATAGCCCCTCTTCTGAACTGCAAGGTCGTGTAATTTTCTCACAAAACCAGCAGCAGTTGATAATCTTGGATGACGTCCCTGAGGGGAAATTTCTGGCACAAAATCATGAGACCAACTGCTTTCTGATTGGTCATCTGATGGCTCGGGTACATCAAA
>Contig100567
CGGTTCTATTGGGACAATCTGCTTGAGAAATCATAGTTTAGTGCGGCTGCGTCTTGCCTGGGGGAGACAAATCCTGGGACTGAACTCCATGTCGTGGGTGCTTATGGTTATGCATCAAAAGCAAAGTTTTGGCTGTACCTATCTGGAGAATATGCTGGAATTGATGGTTAACAGATTCCTGGGCTAAGTCATAAGCTTAAATTCGTGCGCCACGATTAGCAATCTTCAGTATGTCAGAGAATACGCAAGAAGTTCGATCTCTTGGCCTGACGCCAACATGGTCCGTTGCTACTGTATTGACGATTTTTGTCGCGGTTTCATTGGTCGTGGAGCGCTCAATTCACCGGTTAAGTACATGGTTGCGTAAAACAAATCGTAAGCCGTTGCTTGAAGCTGTTGAGAAAATGAAAGAAGAGCTGATGCTGCTTGGATTTATCTCTCTCCTTCTGACGGCCACCTCAAGCATGATAGCTAATATTTGCATCCCGTCCAAGTTTTATGATCGTGCTTTTGCTCCATGCACGAGGTCTCAGATTGATGAAGACAAAGAGAACAATGGTTCCAAGGATCGTAAGATGTTAGCAGAATATTTCCTGAATCACTCATTCAGGAGAATGTTGAATACCTGGAGTCAGAATTCCTGCAAAAAGGGTCAGGAGCCATTTGTGTCGTATGAAGGTCTTGAGCAGTTACACCGCTTCATATTTGTCATGGCAGTAACGCATATATCTTACAGCTGCTTGACAATGTTGCTAGCAATAGTGAAGATTCACAGTTGGAGATTATGGGAAGATGAAGCTCATGTGGATCGGCATGATTACTTAACTGATATCACAAGAGAGTCGATATTACGGAGACAATCTACTTTTGTCAAGATTCATACAACAAATCCTTTGGTCAAGAGCAGATTTGTCATCTGGGTGACTTGTTTTTTCCGTCAGTTTGGGCATTCAGTGGTTCGTGA
>Contig100568
AGAAACAGAATGCTCAGCCTCGTCATAATCATATGATTCATCTTCTTCTGTGGGCTTAAGGAAAGGGTTGATCAACTTGAGAAATGCTTGCCGAACATCATATCCACATGAAAGATCAGGAAGCCTTGCCACAAGAGGAAAGCCAAACATCCGAGTAAATGCCCTTCCAGAATAATTGTCCCTTTCAGCCTTCTCGTGCATGAACTCAACAAGAACTGATGTCTCTGAACTCTTTGGTAA
>Contig100569
TCGAAAGAGCGAGGGATTCTGGCCAAGGAGGAGAGAACACCATAGCCATGAGGAAGAACATCAAGAGAAGAGCGAAGGGCGATGATGCAATGAGAAGGTTTCTCGGGGTGAGACAAAGGCCTTCGGGAAGATGGGTCGCCGAGATCAAGGACTCCACGCTGAAGCTGAGGCTGTGGCTGGGCACTTTCAATAGCGCCGAGGAAGCCGCCTTGGCTTACGACAGCGCGGCCTGGCTTCTCCGAGGGAGGAACGCGAAGACGAACTTCCCGTGCCACCAGCTGATCGGTAATCACCCCGAGGTGAACTGCAGCTTCGTAGGGCAGCATCCGAAAGTCGACCAGATTCTCCAGCATGCAAATATGAAGCAGCAACAAGCAAGATCGTCGTCGTCATCAGTTCTCAACTCTTTTCTCAATCATCCATGGCCGGATCGGAACAGGAGGAGTGCAGGTGGTTCGAAGGATGTCGATACCCTCGTCCAAGAAACGATAGTTTGCTCCCCAGCCTCACCAAAAGAAGGTTCGGACCGTTGTGGCATACAAGAAAACGAGTCCCGTGGGCTCTCCTTATTTGGTAGTTCTAAGGTTTATTCCTCAGTGTTTGTGGCTCCTTCTTTTAGTTCTTCGACGCATCAAGACGAAAGAGGACAATACGATTTTCAAGAGGCTTAGTAAACCGATAATCTAAGCTCATGGCGAACACCGTTTCGCAATC
>Contig100570
TGCAAACATTCTATATGAACACACAGCAGAGGGCCAGTACGGCTGCAGTGAGGGCGTGGACTCGCGCAGGGGTATGGATGCGGGTGCCAGAACTGTGGTGGGCGTGTTGGTGGTGGTTGTTGTTAGCGCCAGCAGCACCAGCATATATGGGGATCACAGCTGCACCGCCTTTTGGAGATGACGATCCCGTTTCGCCGTTAGCCCCACCCTCACCCCCTCCATGTGCACCGCCTCCAGCATAGCTGCTATGTGGAATGGGATGGGCGAAGTTGGCACTGTGCTTTATGTCGCTCCTCCCTTTTCTGTCTAGTCGTCTGTCTGGCGAGTCAGGTTTCTGCAACGAGTCTGCTGCAGATGTCTCTGAAGGAGAGAAAGAGGTCAAAATATATAGGAATGAGAGGAAAATGAGAAGCAATCCTGTCATTCTTTT
>Contig100571
GCCTGTTTAGGTGTAGACTCAATTGAGAGGCATTGATCAATGTGGGCATTCAAGGTTGTGTTGGAAGAGGATGAGAAAGTCTTGCAGACAGGGCAAACTTTGGAAGCCATCGCTTCTGATATGCTAGTACAATTTGAGGAAAGATCTTCTGTTGAGCTACGCTCAGACTTTCCACCAAATTTCACTATCAACCGGCACTTTTTGCCAGTCGGCTGGCTTGTGCTCACAGCTTTGCCAGAAGTCGCTTCCTTATCCTTTCTGACTGAACTTTCCACCAAAACGTCAGTTTCTACAGCCGAGCTAGGTTGCCTACTTGTGGACACGGGCTCAATCTGTGACCCAGAAACAGCGCTTGTTGTTATTAATGGATAATCATCCTCGCCTCCAGATTTCAATGAGCTAATGTCTTTGCAGGATGGTACAGTATCACGATTCGAATTAGAATTGACATCTGAGTCGAATGAAGGGAGATCACTGTTAGGTCTGGAACTAGGTTGTTCCCTCCTTTCCCAATTGCTTATACTTCTTTTATTGAGCGATCTAGCTTCAACCTTGCATCTCTTTGACGACTGAGTTCTCACGGTATCAGGATGCTGAAAAGGCGGCAATAGATCCTTCACACCATGCTTCAAGCAAAGCTGCAAGTTCTTGAGGGAGAAAGGCCAGTTGGTCTGTATATTTTTGCTCCTGGCTTTGGAAACATACTCTCTTATAGAGAAGTTGGGACGTGGTGGATTCTTAGACTGCAGATCTACCTCTGAGAAGGCAAGTGTGTGCGAAGTAGAAGCCCTCTCATCAAAAGAGGGGTTATTGAGGAGTGGGACTTGGCAAGGACATGGAGGATCTGATGGAGGATTTTCAATGGATAACATCTGATGAAAAGCTTCTCCTTCCTGTAGTGTTGTATCTCCTCCAACAGTCACAAGAATCTGCTCTTCTTCTTCCTCTTCTCCTGCTGCAACTACGTCTACTATTACTACTATCCTTGGGCCTTATCTTTAACTTTGCCTTCAGCATAACAATCGACCTCCCTTCTTCTATCTTCTCTTGTATTTACCTCTCTTCTCTCTTT
>Contig100572
GACGCCATCGCCGCTCTCTCTCTCTCTCTCTACACCCTCCGATGGCCTCCACCGCCACCGCCGCCCTCTCTCTCCGCCTCTTCGCCGCCAAGCTCCCCTTCCCTCGCCGCCCATCGAGGCCTCCTCCCCTCCTCCTCTTCCCTCCCTCCTCCGCCAAACCCATCTCCTTCCAACGGATCGCCACCGCCCAACCGCCGCCGCCACCGCCGCGCGCGTCGTCC
>Contig100573
GGGCATACACTTCTATTGGAAGATGGTATTAATTTGCTGACCGTCATCAAAGGTACCCACACATACCGTCGAAGGAGGAGGCATGATTATGTCTTGGATTTCCTGCCTCCCAGTATGTCAGAATACAAAATAGCATTCAATCAAGTAGTTGGACTACTTCGCAATGCATCTAGTTCAGTATTATTCTCAACTTTGGAAGATGGGAAGATAGTGAGAGGTCTTTCAGGGGTTCCTTCTGAAGGACCTGTGTTGTTAGTTGGTTATCACATGTTGATGGGACTTGAGCTGTATCCACTTGTTGAAGAATTCTTGAGAGAGAAGAACATTATTGTGCGCGGGATAGCT
>Contig100574
AAGAATTGGGCTGCATCTTCAGTTCCTGAATCACTCTACGAAAAGCCAAAGTTGTTTTCTCAGTCCAGCATGTCCTGCTATCAGCAAGCACCTCAATTTTTTGGTCTGTCAAAGGGGGATTCAAGCAGGGGTGTTTATGCAAGAGCTTTGGATGTCCTGCTTTATGAGTTACAGCGTCTTCAAACACCCTTTTGGCTCCTTGAATAAAGCTTTCTCCGGGAGGACCGAGAGTGAGGTCCAAGTTCTTATCGTTTGACCCTCCTGCATCGGTCTTATTGTTTCCTAAGCACCCTTCTTTCTCCTTAGCAGGCATTCTGCATAAATGAGA
>Contig100575
CTTAACAACGCAAGATGAACAACCGCCCAATTTCGCGTATCAGGCCATCACGTTGATCGGGTACTCTTGATCTCCCACCTCCAAGAAGCGCCACCCTTCTTCTAATATCATCACACCATTTTCATTGGCTCGGCTCAGGTGGTCGCAGGGGTTCAATGCCAATTGCACCTTCATGGTTTCGCCCCCCTTCAGTTCCACACTCTGGAAGGCCACCAGCTGCTTCATCGGGCTCCCGCTGCTTGGCTTTGCATGCCTCACAAAGAGCAACACTGGGTGCTTGCCCACCATGTCGCCATGGTTCTTGACTTTGACCGTGGCCACAAAATTGCTCTTCTTGCAAAAATCTGCTCCCAAATCTGAAACTAGTCTGTACCGAGGGGAGGCGTCTGAGGCTTCATCAGGTTGAGATTTAGCGGATTGGCTTAGGTAGAAAAGTTCCCTGGTAACAGATATGAACTTATAAGAATATTCTGTGTAGCTAAGCCCGT
>Contig100576
CGGCAGAAGTGAGGTTGGACGTTCTAATGAAATTGTGTCGCGACAGCCTCTCGCTGCTTAGGTCCATCACAAACGGCTTATGTTGGTAGTCCAGGACAATCCCCTCTATATTCCTCGTCCCTGTTCCATTCTTGAAGACAGCCATGATTTCGTTGCGATCCCACAGTCGACTGCGTGTGCCAGGATCATGGGCATTCTGGTGCCTCACGATCTGTCTCCCCATGTCCCTAAGTTGATCGTGCATCCATAGTGTATGGTCGTCCTTCATGATCTTAATAAGGGATCTCGAGACAAGAACCCGGAGCCCAATCTCAGCCTTGAACCCGCAACCTTCCCATATTTCTATTGCTTCCTTTCTCGTCATATGCGTCTTAACAAATAAGCAAGCCGCATCGAGGAATATGCGCTTGGTCTCGTCATCGAGCCCATCATAGCTGATCTTCAACTTGTCCTGGAGATCGTCAGGGCGAA
>Contig100577
GTTTGTGGACGGAAGATTGCCAAATGGGAAACTTCCAAACAACACTTTAGATAGTAGCAACATGACCTCTATATCCAATGGTTTCCCAAACAAAATGCCCATGGCAACACCTTTCTCTCCAAGAAATGATCAAGGGCTTAGTGATCCTGTTCAGTTGATGCGACTAATGAGTGAAAAGGCTCAAGAAAAACAGATTTCTCCAAGTGCTTCCAGTGTTAACAGTCCTTCAATCAGGGCACCT
>Contig100578
GGAAGATTTCGTTAAGATTCTCGAAATTGGAAGTGGGTGTATGGTTAATAGTCATCTCAGAGGAAGGTTCTTTTTCGGTTAGTGCAGCATCTTCATTGCAACATTTTTTCCTTCATTTTCAGTATCATCTGTGATGTGGAATCAGTGGAAAAGCTTCCTGTGAACTAGTAGTGCCTCTCCTAATTTCTACACCGATAAGGGTTTGGGGCCACTAACCCGTTCGCATAGACTTTGACCTTTACCTTAGCTGAGCCTGTTCACTCGACAATTTTGCATTTCCCATTGTTAAG
>Contig100579
AAACAGAGCATCATACATGCACACTGGATGCATAACAATCCTCTCTCGAGGAGAGATTGGTGGATTCGAATCGCAATTTTTGACGTCTCTTAGCTTATTCCAATGGCTGTCGCCAACACCGTTGGCCATTTAACCGTTGCACTGTTCGACTCTGTCTTCAGATCCAAGAGTCCGAAAGCAATCTAATTCGTGTTCAATTCTCCACTACCATCTCTGATTTTCACCGAAAAA
>Contig100580
CAGAGGCTGGGCTTCAGTGACCTTCACGCCCTGGCCTACCAGGACCCGATACTGCTGGTCTCCAGCGTGGAGAACACGCTGATCCCGAAGCTCAAGTACCTGGAGAGCGTCGGGTTCTCGCGGGACGAGGCGGTCGGTATGGTCCGGAGGTGCCCCGCCCTGTTCACCTTCAGCATCGAGAACAACTTCAAGCCGAAGTTCGAGTATTTCTGCCAGGAGATGGGCGGGAGGCTGGAGGAGCTGAGGGGCTTCCCTCAGTACTTCGCCTTCAGCTTGGAGAAGAGGATAAAGCCGAGGCACACGGAAGTGGTGGAGAGTGGGGTCAGAGTGGCCTTGCCTGTGATGCTTAAGAGCACCGACGAGGAGTTCCGCGAGCTGATAAGGCAGGGCCTTGGTGGTGCTGGATGAGGCTGGGTGGGTCCCTTCCATTTCTTCTTCTTTCTTGTCTGTACATTGCTTTCTTTTGTATGCCAGAAGGATTGAACAACGTTGAGGGCTGGGGTAATTTGATCTGCCTCTCCTTTGATCTGTAAAGGACAATCGAATGAATGCAATGGTGATTGCATTGGACCATTGATGAGCAATGTCCTTTGGGTGCACTGAGAGAAGAAAAACAGTTCGTTCCACCATTGATCCGTTCTCGAAATCGAGATAGGACTCCTGAATAAATCTTGGGCA
>Contig100581
CTCCTCCTCCTCCTCCGCCGCCGGGTACCACGTCAGCCCGTCGTCGTCGATGAAGGGGGCGGTGTTCCGGGACCCCGCCCGCCCCCTCTCCCTGGAGCTCCTCCAGATCCCCCGCCCCGAGCCCGGGGAGGTCCTCATCCGCACCAAGGCCTGCGGGGTCTGCCACTCCGACCTCCACGTCCTCAAGGGCGAGCTCCCCTTCGCCTCCCCCTGCGTCGTCGGCCACGAGATCACCGGCGAGGTCGTCGACCACCACCCCCTCTCCGACCCCAAGATCGTCCGCCGATTCCCC
>Contig100582
CTTGCAATCAGCCAAGCTGATCCAACCCAGATGCCAAATTGGGCCCAGGGCGTCGCCAGCGGAAGAAGAGGAGGCCAAAGGCCGTCCCTTTCGGAAAGGCAAGACCTTGAAATTGGAAGAACTGGGTTGGTGGGTGGTCTCCAGAAGCTGGGTCTTGAGGGTTTCGAGAGCAGAGTTGGGAGAAAATGGGTCACTGGGTTTTGGAGTCTTGGATCGGATGGGGTTGCCTGCGAAGGCATGGGACTGTAGGTTTATGGACATGGTGGTGGTGGTGGTGGTGGCGGTGGTGGTGGTGGT
>Contig100583
AGGCGATTGAGAGTGTGACTGACGACTACATACGGTCAAGGATTGACTATTTGGACATGAATCGATTAGAGGGGTTGCCCGTGGGCACACTAATAATAAGTTCATGGGTGAGGCTCGAGTATGGCCAGACGGACTTTGGGTGGGGAGAGCCAAGGTTTGGAATCGGTGGCCTACCGAGCTCAAGCTGCATGTTCATGTCAGAAGGAAGAGAGAAGGGCATTGCGGTGATGTTGGGTCTGCCACTTTCAGCCATGAATACCTTCGAGAAGCTTGTTCGTGATCTAAATGATACTCAGCACACTAATAATGGTATTCAAAGCTAGTTTGTAGAGTGTGACCGACTGCAAGGGGATCATCTTATTCAACAAGTGAATGATATTGTCACATAAGTTAATAAATCAATTCAG
>Contig100584
TTAACCTCACTCCTGACCAGAGTGGAGATTAAATTTCCAGATGCAAAGCTATTAGATCCCTCCGAGTTGCTTGTATTTTTCTGCCGAACATAATCCTGGTCTGCTGCAGCTCAGAGACTCTGCTTATGTTTACCTAACACAGGTTCCAAATACTCCTTTTCACCCAGATACCGGAATGTTCTATATCCGCATGCTATCTGCTAGTTGTATGAACTAGAAGAGGATACTGTTTATTCACATGTATAGTGGATGCCACAATATGAGTGGAGTC
>Contig100585
CATATCCCAAAGGGACCATCCTACATACTGATTGCTGAATGAAGATGAAGCTACAATCAGCGATTAAATCGATAACTGGAACTTCAACTAGTGCCGGCATCTGGAACCATGGCGAACGAACAATTTTCAACCGTAGTTTTGCCACAGCGAGATCTCCGATAGTGGAGTAGGGGAGAACAGAGCAAATCCAGCGTTTCTTCCAGTACCAACGCCAGCGATAATGACGAACGACTGTGACGATTGATCAACTGGCAAGAGGAGTTTCTGGAGGGCTTCACCGGAAAGGATCAGAGCCGATGATAAAGCTTGCAGCGAAAAAGGGCTGCTTCAAACTTCCCCCCGTCAAAATAGGAGTAAACAGGTGAGTCTGGTCGCAGCCTGAGCTTTAGCTTTGAACGATGTGCAGATTGAAAAATAGAGTTCTTCAAAGCTCAGTGGTGAGGATCGTCTCCGGCGAAAAGCAGATGGAGCAAGGATGAGGCTCTTGCTCGA
>Contig100586
TACGGATGAGACAGTGGTAGCTGACTCAGAGGCAGAAGATGAAACTGCGACATCGATGCATGCAGCTTCTCCTGTTCATCTAGAAAAACCCACTGTGCCTAACCATTCAGGAAAAGCTTCCCGAAATGGTGTTGTAGCTGACTCAGAAAATGACCTTGCCGTGAGCAACAAGTACAGCTGCGATGACATTGTGGTTAGAAGTGACAGAACTGCCACATCAAAGCGTGCAACTTCCCCTGTTCATCTAGAAAAGCTAACCATGACTGAAGATTCAAAAAAAGCTTCCACAGATTTTGTTGTAGTTCAATCAGAAAATGACTATGCTATGAGCAATAAGTACATCTGCAA
>Contig100587
GGACTTTTCGGGGGAGACTCAACGTGTCAAGGTTGTGCAGGACTCTCTGATTTGTGCATAGGCATCAAACCCAATGATCGTTGCTGCACCGCCTACAGCATTGGGTTCTCTTTCTCATCTGGAAAAGCTTACTCTGTCTAAACTAGACTTCGACCCCTTGTACAGTTCCCAGTCTTCTCTGTTTGATATGTTCTAGCTTGGCAGGGTCACTCTGCTCCAACTTGAGATTCGA
>Contig100588
GTAAGACGACAAGGATAGAACAACAAGTCGTCTAAGCACCATGGACAAAGGTATCTGTGTTCATTTAAATAAAGCACATCAAACTCAACACATGAAAGCCTCTTACTTCCTCAGCATTTAAATAATTAAACGAACCCTCCCACCAGTCCATCTCAGAACATGTCTGACAAAAATTGCGTGACTGTAATCGTAAAAGCACAAAGAGACACACAGAGATTACTACTCC
>Contig100589
CCGGCCGAGCGGCTGCCGGTCCTGATTTACATCCATGGCGGGGGGTTCTCCATAGGGTCCGCCTTCCACCGGGTTTACCACGAGTATGTGAGCTTGCTCGTGGCGAGAGCCCGCGTCGTCGCCGTCTCGGTCGAGTACCGCCTCGCCCCGGAGAACCCGATCCCCGCGTGCTACGACGACGCATGGGCCGCGACCCGGTGGGCATTGGGA
>Contig100590
ACCACGTAAGACGTACAAGAGTTCCATGTTATCTTCTCTGTAGATTGCAGTAGTCTGGCTGTAGGAACCAGTTGCCAGCATTCCAGTATGGGTTGGAGAGAAAGCAATGGCAGAGATAATACCTGTTTGACCTTCTTTATTTCCTTGAAGCGTTGAGTGGCTCTCAAAATCTCTACCAGGGCGATGTACGTCAAACACTCTTATGGATTTGTTATATCCAGCAAAGATCTTGTTCCCTGCAGGATTGAATGCAATCGAA
>Contig100591
TGGATTTGTCCGGGAACAGATTGGGTGGAACGATCCCATCGTGGATCGGCGACTTCCAATCTCTCTTTTATCTGGACTTATCAAAGAACTCGTTCGTGGGCGAGATCCCAAAAGAGATTACAGAATTGCCTGGCCTCATCAACAGAAATCTGTCAATGGCAGAACCTTCTGCTGATTTCCCACTCTTCATGAAGAGGAATGTGAGCGTAAGGGGGCTGCAGTACAATCAAGTTACAAGCTTTCCACCAACTGTGG
>Contig100592
CGCCGTCGCCCTCCACGAGTGCTTCTGCGGCGCCCGCGCCCGCCGCTGCGACCGCCCCGGCTGCAAGGGCCTCAAGAAGGCCATGGAGTTCGATTTGCAGCTCCAGACGGAGGAGTGCGCGAGATCGGGCTCCTCCCGGGAGATCGACCGCCTCCCCTGGAAGGGCGTCACCGAGTCCAACCCCGATTACGAGTGCCTCCGCGCCGAGCTCCGGAAGATGGCCCCGCCCAACGGCCGCGCCGTCCTGCTCTTCCGGGCGCGCTGCGGCTGCCCCGTCGCCAAGCTCGAAGGCTGGGGCCCCAAGAAGGGCCGGCGGCACAAGAAGGCCCTGGCCAGTGTTGCTCACAATGCGAAAGGAGATAAGGGTTGATTGTGGCGATCGCTCTGAGGGGTACATTTTCTCTGTCCGACATTTCTACCATCACGTCCACCTCTCAGATTTCAGCGTCCTC
>Contig100593
TTTTTGAGTGCGTGTATCCTGCAAGTGCCAGGTATGCTATTTCTACTTTCTTGATTCTCCATTAAAGAGACAATTCCCAAATCACCATTTCCCATTACTCTTGGGCAGCACAGATCACCATCATAAAAGAAAAAAGATAATTTTTCTCCACTTTACAAGGGCTCTTGGTGAAGGAGAGACCCCTGTGCTCGACTTCCTGACGAGAGAGAATCTCGCACCCAGATTAG
>Contig100594
TGGAAATTAAACTATGTTTTTGCCTTTTGATGATGCCTATTACCGGTGTTGGAGTTAACCCTCCTTCAGACACCCAATGTAAGAGGAGAGAGAAAGACATTAAGCCACTGTGAAGCTTACAACATAAAATGATTATTTTTTACCCCCCATTCCCAAGCAAATTGAACAACTTCTGAGTTGCATTGCTATAGGGAAGCTGTTGAGTTACACAGATTCCAAATCTACCAAATAAGAATTCTTATTGGAATAAGGAGGATCATC
>Contig100595
TTTATTGTGGCATATGGCATGTACCATGCAAAGAAGCACTCAGTTCTGTCACGTCTTCACCTTCCGCACTACTGCGATTATGGGAAGCATTAGTTTGTGTAGAAGGTAAGTATGAGTCTGCATAGAAGAGCTCATTAATCCTGGGCAAATCGGCATCCAGTCAGACAGCAAGTTTCTCCTTGTTTGACTCAGGGTTTCTACTTCCTCTTTTTATGAGGAGGTTTGGATAGAGTCAGGTTCCGGAATGTTGCATGCAGCATCAAGGCAGCATAACTGACACAGAGCGCACAGAAAATTGCCATTTGCACGTTGCACCATATCAAAATAACAGCAGTTACAATCTGGGCAATGCGAACCAAACATTGGCGGATTACAGGCCGTTGATCCAATCCCCACTTATCACTACTGAACTTGAAAAAATCCCAGAGCGCCAAACTTGACAGCA
>Contig100596
TGAAGTGGATCTTCGGGGTTCTGATGGGTATCGTTTTTTGGCGTTAGAAGGGTTTGGAGATGTGGATTTATCGGCCAGAGAACTTGAACGTGTGAGTTGAAATAGAAATGGGGAGGTGCGTTTTTCTGCTTTTTTGTTGGACAAGGTACTTGCGAATGAAAAGGGGCCCGTTCGGGAGGATTGTGGAAATTGTGTTGCCAAATGCCGTCTCCTGACGATTGATGCAGAAGTCTCTATATTTCTCGGATATACTTCTTTGGAAAGCAAAAAAAGTTATTA
>Contig100597
TAAAGTTGCCACCCGAGGAGGTTAAGGTTTGATTACCAGATATAGATCGATTCGCATCGAGCTTGTCTGTGCCAAGACAGAGGTGGGTGTACAGAGATGAGTAAAGCAAGAAAATTGGGAGTATGAACGACCACGGACTACTGTTTTTGCTATCCATGGCTGGACCATATAGGGTTCGAGCGGACAGGTGTAGAAACAAGATTCAGGGAAA
>Contig100598
ACGGTTCAGATTCCATCATCTTGGAGGATGGTTTTGGAGGATCCTTCTACTCTCCAGATCTTTTTTGATTATTATGCTATTGGAAATGCTCCTCTTTCAAAAGAGGCACTTGAATGCTTGGTGCGCTTAGCTTCAGTAAGACGTTCTCTGTTTACGAATGATGCGGCTCGTTCCAAGTTCTTGGCGCATCTGATGACGGGAACTAAAGAAATTTTGCAAACAGGACAAGGTCTTGCTGATCATGACAATTACCATGAGTTTTGTCGACTTCTCGGGCGCTTTAGAGTAAATTATCAGTTGTCAGAACTTGTC
>Contig100599
GCAGCCCGCACCGACCCACGACGGCCCGACGTTGCTCCTGCTCCGCCTCCGCCGTCGCCGATCTGCAGCGCCCCTGTCCGTGAAGCCGCTCCGCTTGCAGATCCGTGCCCCCGCAGCAGCCCCCCTCCGCAGACGCTACCGTCGCGCCGAAGCTCGCGCCGCCCCGTCGCCGATCTGCAGCACCGCCGCTTCGCCGAAGCTCGCGCCGCCCCGTC
>Contig100600
TGAAAGCACCAAGATATTTGTTGTTGATGCTTCATCGACAGCTGCCGAGCAGCTCATTGCCTTTCCAACCTGATTGCTCAATGTCCCTCGTCTCTCTGCTGGGAGAATGACTGATCCCATTGCGACAGAAGACTCAATCACTGTTTTTAGAACAGCATTTGGCTCAGGGAAGGGGCAAACTACATAGATCACCAAACAAGAACTGCTATTTCCTTCTTTAGGGTTTGTAGTTGAACATGGAACATATTTCAATCCTTTGAGAGCCTTTGACAGAGACTTGAGATAGCTTGTCAAGTCCCAGCCATTGGATAGGGACAGAAAGAAATCGCTCATTGATCCCACAAGAGATGCATTACTGCCGACCATCTTCATTGACTGAGGGCAATCCAGAAGGACAAAACCAGAAGTTGATGCTTTTCCAGAATCAGTCTCCATTTGGTTTCCCATAGTCTGGGGTAGATGAGTCCCCAGTTTGCAAGTCTCATAAACAGTACCAAGTTGTTGGAAAAAATCAGTAGCAGCAGAAGTTAAGGGATCAATGTTTGGGCATAGAACATAGTAACTGACAGGTTTTGAGAGTG
>Contig100601
GGTAATATAACAGAACTCTTCCACCTGAGGTGCACAGATCTCCTCGTACTTGGCAGCTATCATCATGCAAGCAACACCAAGCAGCTGCAGACGTTGTCTATTCATCACATTTCCTGAAAGATACCGATCTATGTAGTTAACAGTCAGGTACAGTGTATCAGGTACGAGCCTGTATTCTTCAGCCACCTCCACAAGCCAATCAATTAGTATGGCACGCATGCTGGCAGTTATATCCTTTTGTACTCTATCCATAAAATCAGTGGAAGGTCTCTTCTTGGCCTCAGATGCACGTAAGTGCTGGTAAATGTCACAAGCAATGGTTGCACAGAGTTGCGGATCCGAGTAGTTGTCATCAACATTGACAATCTTCTCATCTGTTTCCATTTCCATGAGTACATCTCTCTCGCAAATGTTAACCGCTGTTTTTGCTGCAGCATCTGAGATATAAAGATTGCTAAATGTCTTCCTGTCGATAGAATCAACTGCCGAAACATCCTCATTGTCGATATACTCAACGTCGGGACTCTTGAA
>Contig100602
AGCATCGAAAGATCCAAGGAGTTTCCTCAGCCATTTTCAAAAACCGAGCAACACGAAGCCGAATCTCAATGCTACAGTCACCATGAATTCTATCAAAGGCTCACATTGATCCAGATTCCATCAAAAATTCAAGAATTGCATCTCGAGTTGCCGAATCAAGAACACTGCATCATACATTACACCAAGCGAACGAACAAGCACCGTTTCG
>Contig100603
ACTTTTTGCCATATTTGAAGGGCTCTGATCAGCAAGGTCATCATGTTGTAGACTAACAGATGCTCCCAAAAATGATCTGAAAGGGAGTCAAGTTCAGTAAACGTGGTTTGACGTTTGAGCAAAGTCTAACTTATACTGAAAATCACCTTCACAGTCACTACTCGTTCTTGCACTGTATTGTAAAAGCTATCCTTCGGGAGTCGTGCCCTGATGAACAGTGTGAATTCTCAAGCTCTCTCTTCTAAAGGAAATAGCTTCGTCATCTCCACCGAGGAGTTACAGTAGGAGGCGCCGAAGCCCTAGTACTAGGGATCGATC
>Contig100604
CCAGCTAAAGTTCAAACACTAATCTTAAGGGGGACAAGTAACAAGATTCCCAGCGATCCTCTACAGCAGTGCCTTTATGTCCCCCAAAAATTTGCTTAATAAGGGGAACAAGAAAGAATCTGTCAGGCTTTGAGAAAATGCAACTCCCACTCACTTGCAAAGCTTCAACTTCTTAAAGTACGAAGATATAACAGATTTGGGGTAAGGCTTTGTGGCAAGGCAGGTAGG
>Contig100605
AGAAATGCTGGTAGGAAAGCTGGCAGCACGCGATGAAGGCCAACAGCCAAATGGCTTGTACTTGCAGTTTCAGATTCCATGCTTCTGCACTTTGCTATGAAACCACAATGCACCCTGGCACAATGTGATGTAAAGACCTCATGAGATTTGCCACTTTAAGTCTGAACCATAGAGGAAGATGATTCAGATTCAAGCAACCATTT
>Contig100606
CCGTCGCAAGCCGGGAACCTCGCTCTCCCGCCGCCGAAGAGATGGGGAAGCCCAAACAGTACTGGCTCCTGAAAACCGAGCCGGGCGAGTGGTCCTGGGACGACCAGGCGGCCTCCGACGGCGGCGTCGCCAAGTGGGACGGCGTCAAGAACAAGCAGGCCCAGAAGAACCTCAAGTCCATGCGCCTCCGCGACCTCTGCCTCTTCTACCACTCCGGCGCCAAGGCCCGCCGCGTC
>Contig100607
CCCGAGCCGCCGCCGTCCTCGACGAAGGAGATCCTCGCCCTCTTCACCTCCCTCCAGACGCAGCTCTTCAAGGCCGTCGCGGAGCTCCAGGAGATCCTCGACCTCCAGGACGCCAGGCAGAAGCTCACCCGCGAGATCCGGTCCAACGACTCCGCCCTCCTCTCCTTCGCCAACCGCCTCAAGGACGCGGAGCACGTCCTCGACGTCCTGGTCGATGATTACGCCGACTATCGCCGCCCGAAGCGGTCGAGATCCGCCTCCGCCGCCGCGGAGGACGATGGGGACGATGATCTCGGCGGCGGCTCGACCACCACGGTCGCCTC
>Contig100608
CCTCTCTCTCTCTCTTCTGCAACTCTCTCTCTCTCTCTCTAGGGCGCCATGAATCGCAGGACAACGCGGAGGCTGAGTCGCAGATCCGAGCCCTACCTGAGGTACCTGAAGCCCGGCGCCCTCGCCCAGCTCAGGGACTCCCGGATCGTCAGCGCCCGGCTCCACCGCGTCGACTCCCTCCTCCTCCAGATCCGCCCCACTCCGCCTCCGCCTCCG
>Contig100609
CGCCTGATTGAGGTCAATAGAAGCACTTATAGAGCACAATTCAGGAACCTTCTTCAGTGTAAGGATTTCACCAGCCAAGCTTTTGAGAAGCCATTCACGATCATGTAGAAGACCAGTACTGCTAAGAGGCCAGCTCTCAACACTGAATCCAGTGCATGATTTTATTGGGTAGATAATAATAGATTTGACATGAATTCCAACATTCTGTGGCATTTCTTTAAGGCCCCAGTAAAAGTTGGATTGTTCTGTTGACTTATACAAACTCATAGGGTGGTTCCGTGTACATACAAAAGACTTCTTAATGAAATCAATAAATTTCTTCGCATCCTCATATGTTGACATATAACCAAAGGATACTCTAACAGCTCCAGTAGGCTTTCCATGTAGGACATCATTATCATCCCAACAAACATGGCCAACCTCCACGTTAGAAAGAAGGTCCTGGTGAGATAAACTAAGATACTTGGCACATGCACCAGGATTGCAAAAGCAACCTGTCCGTAGTTGAATTCCAGACAAAGAAGCCAACTTTTCAACCTCACGATATCCATACCAAGAGC
>Contig100610
AGCAGGGCAGTGAATATACAGGGTCTTGAGGTCACTTGGATCTCTAATGCTCTGTTTCTGGGTAACGAAATAGTTGTTTGCCTGTAGTTTATTCCCATGTCTGGGTTTGTAAAGTGTGGTTTTATGGTGTGTAGGTATGTAGGAGAATTTCTTTTTAGAATGCTTTGTGATGAGTTCAAAGGATCTTTGTAGTTTCTTGGAAACATGATATAAAAAATCTATGGCCTGAGTGATTCTGGCTGTCCA
>Contig100611
AGGACTCATCATGTAAATTCCTCGCCATGACCTTGAAGAGAGAAAGAGCAGAAAGCCAGTCAAGCTCTGAAACATCTCATGAGTTCGGCGATTTGTTTATTACGTTTAATGCGGGTCAAAATTCAGAGAGTGTCATTCTACCAGTTCCTCCGGAGGGCATGACCTGGCATCGCATGGTTGACACGGCTCTGCCGTATCCAGGGTTCTTCTCAGCCGATGGAGAGCCAGTGCTCGAGCAGATGGGAGGACTGTTTGCCTATGAAATCAAGTCTCACAGTTGCGCTCTATTCGAATCACATAGCCAAGGCGGTTGACATCTTCCTCTCG
>Contig100612
AGTGAGTGACCTGAACGAGCAGGGGGTGATGGCTGAGTCACAACCTCATGCCATCTTCCTAAACAGAAGTTTTCAGACAGTTCCAATACCCACGTGTCTCCTAATCGAACGCCATACAACCCTATTCCTCCGTAGACAACCATCTTCCGGTCGTCGATGCAGCATGCAGCATGTGCTCCACGGGCTGGTGGTACGATTGAATCCACATCAAGTAGCCTCCACAATAACGTGATGCCCAGAGTCTCATGCCCTGCGACTTGCCCCACCCACGTATCATTTTGGCGGTTCCCATGGTCATTGATTCCTCCGAACAGAACAAGGAAATCGCCAATCACCACACATGTATGCCCAAATCTTCCACTTGGAGAGCCTGAATTCACCCTCTGCCATCTTAATCTCCTCCTAAAATCTTGTCCAATATACGCCACCCAAGTGTCGTCGAGATGACGTCCTCCCTCACAGCCTCCGCCAAACAAAACCAAGCAATCAGACACGAAGTTGAGAGAGTGAGAGGCCCTTGGGCTGGGCAACACCATCTCACCACCACCGGTCTCCGAAAGATTATGACATGCGACGGAGTCAAGATGAAGCACATGGTTGTAAATCTTCATCCATGGGAACTCACCCTCTCGATAATACGAGGATTTGAGGGCATCCACTAAGGTGGGTCCCCAGTCTCTCCTGCATATGGACTCCCAGAGAGCATCGGAGCATGCTAAAGTCCTTAACTTTTTGCAAGTCATGGAGAAACAAA
>Contig100613
CTTCACCTTCATCCAAACTTTGGTAGGTCTCAATTTGATTTTTACATGCACAACCAATGCAATTGCCTATCTGTCTAGCTTGCTTTTATCCCAGTTCAGGTTCATTCGTCTTCAGTGTAGGTCCACAGCATACATTTAACTCCAAATTTAGGTCAATGGGTGAAATCTTAGGGATAGCAAACGGGTTTTCAAAATTGGTTTGTAAAGCAATGCGATAGATTATGAATGGACACTTAAATAGGTCGGTACATGCAAATAACCAATTAGTATCCGGCATGTCACCTTATCATCAGTTGGTTTATAAACCGGTCTCTAGCCCTCGAGTATACTTATGAATTTGTAA
>Contig100614
TCTGTCTGGAAAAAGAACGTTGCCCCCATGGAACGAGATGATGCAGTCGATCAAGGACTTCTACAACTCCATTGATGCCGCTGGTTTGCCGAAGCACAACACTCATGACATAGCAAATTTCGAGTATTGTGAGAGATATGGGGACCATGTGGATTTCCCACATTTGGAAGAATGGAGGAAAGAGCTTTGCATATCGACACTAAAAAACCTGGTGGTGAACTTG
>Contig100615
AATGAGGAGTTGGAATTTGTTCTCGCTTTTGATCAGCTAGGGAAACTGTTTGGAAAATCAGGAAAAAGATAGAATCCGACCATGGTTTTCCAGTGAATGGAATTTAAAGGGGAGAAAAAATGGGCTCTGCTTTTATTTTTTCTTGGGAATCAGGAGGAGGGTGAGAGAATAAAATCAGGATTCGTCCTTGCCTTAGGGTCAATAAGCTCCAAATGGAACAGAGAACAGAGCTTTTGGAGTGGCGTCCCAAAAGGGTAAAATTGCATTGACAAACCGGGACCAAGAAAAACTGCTCTCTCTCTCTCTCTCTCTC
>Contig100616
GCATAAGGACCAACGAGATAATGATCTAGCAATCCAGGCTGTGGACGCCGTCGTACTCTCTGAAGAAGCAAAGCCCCGGTTTCTTGTATCTTTGGGACGAATTGGAGAGCGTGAAAATTACATCTGCAACGAAGTCTCTGCAATTGAGATGGTATGGGGTCAAATGCTAGACGATTTCCAAATCCAAGGAAATGGACAACTCTATTCTGGATCAGAAGAGGAAGAATATTCTTCACATAAAAACTTGGTTTTGATTCCT
>Contig100617
CTTGGTTAGTAATTTTAAGTCGTGCTATCCAACTTGGCCGATCATTGATAGGAACCCCTTACCTAACCCCAGTTGACTGTTCCGGAAAGCTTGCTTCGTCAAAGATTTCGAGTTCGATTTGATAATTTTGGCCGGAAAATTGAGGGTTGCTATTGGTTGATGTATGCTGATGTATTAAATAAGATGGGCACAGCTATCTTGGTTTAATTTTGCCTGACATGCTATTGGCACTTGCCCAAGGACAGACTGCTTGCGTGCTTTGTTGGGTGGAGTTTTTCAAGTCGTTTTCGGACGGCAGGTTTCCCGATCTTCCCCTGAACGAAATCCTTCATCCACTGGTAAATTTACAGAGAAGTCTTACGATTTAAGAACATGATGAACAAGATACGTTGACCTCTAGGACGATGGCATTGTAAAATAGATATAAATATGATGTAGAAAGAAAGTATTATCGGCTAAGCGAATGGCTAATGTCTGAAAACTTGACAATTGCAAAGATGCTGGATCGTTTGAATCATCCGAGAGATTGAAGTAAGTGGTGACGGGAATTGAGCATCACAAATCTCCATCGAGGTTTCACATTACTGTCTTCCCTGAGTATGACATTGGACTGTTTGCTTTTTAACTCGCAGGTATTACCTGAAAGATGCGGTCCTTGAAGGCGGAATCCCAACTT
>Contig100618
CAAGAATTCTGAAGACAAGATTTATACAACAATTGCACGAACAACTTCCCATCCATCATCGTCTGGCAGCTAATAGAGTGCCGCCCACGGTCAGATCGTCGCATAAGTTACAAGGCTTGGTTATGCCAGTTCACAGCAACATCATGCGATGAATCGTCAAAACTAAGAAGAGTCTTCATCTGACCTTTTGCCAACCGTTGCCAAGTCGACCAAATGACGCATGGTCGGCCTTCCATGGGGGCAGTTCCAAGGAG
>Contig100619
CCCCGTGAACCTGTCCACAATCCAGCCGAGTCGAGGGAAATAATCAGATGCCGAGAAGCTTCCCAACATCGCCATTCCCTCGTGAACCATATCCATGAACCCTTCGTCTTCCAACTCCGTCCCCTGAAATGGCTTCCCAAATGCGACCCTGCAAGTGAAGTTAGCCGTCAGAGCCATGAACTTCTCGCTCATATTAACCGGAGTTCCGCTCTCTGCTGATTTTGCGATCGATTCGATCATAGATCCCACCTCCTCTTCCCT
>Contig100620
TCAGGAAAAATTTACCATGCAGAAAGGTACTTAACTCCGCTGCTGAAGATGTTTCCCCTTATTTATACAAAGGAGTCTCTTGCAACCCCTGAAGAACTTGCTCCATTTGCGGGTTACTCTTCAAGGTTGGCAGCTGTAGATTACACGGTATGCTTGTTCAGCGAGGTTTTTGTGACAACTCAAGGCGGGAATTTCCCGCATTTCCTCATGGGCCACCGAAGATTCCTATATGGTGGACATTCGAAAACCCTTAAGCCTGATAAAAATAAGTTGGTTCTTTTGCTGCAAGATGCAAGTATAAGTTGGACATCCTTTAAGCTTCGTATGGAGGCTATGCTAAAGGAGAACGATCGCAAAGGCATGATCGTACCTAGAGTCAAAAAGTTCAACAGAAAGACTTCCATTTATACCTATCCTTTACCGGAGTGCGGATGTCTCCAGCAACAGAATGACTCAACGCACAGGCTTATGCACACGTGGAACGTCGAATCCGGTACTGGTAGATAGCACAGCCAATTCATAGTTATCTCAAACTTCCGCTCAATTGTGCAGTTACCCAGATTTGATTTCTCCTTTTCTCCTTGCTCAATTTGGATCTGTGAGGTGCCAAGATCCAGTTTTGATGACTCGATGTTCTTTCGTTTCATTCGACCATAGCCTTTGTTTGTCCAAAAGAAAATCGCACCAGGATTTAGTGAAGC
>Contig100621
CAGGGCGTGAAGGTCACTGAAGCCAAGCCTCTGGAGGTAAAACAGAGCAGGCCTGAGCTGGTCCCGGACGCTGGAGACCAGCAACCTCGGGCACTTGTTGATGGCCCTCCGGAAGCCCTGGTCGGGGACGCGGAGGTCCCGGGACAGGAAGCCGAAGACGGGGCAGAGGTCGGACTCGATGTCGGCGGTGAGGAGCTTGGGGCACATGCCGAAGATCCGGCCCAGGTCCTTCTGGTGGATGCCCTTGGACTGGAGGAAGGAGACGACGGAGTGGATGGAGTGGAGGGAGGCGCCGCGGAGGGAGGGGTTGAGGGCGAGGGCCCGGCTCGCGTCGACGCCCATGATCTCGAGGCAGAGGATCTTCTCCTTGAACTGGAGGGAGACGTGGGGGTGGGTCGGGGTGTAGAGCGGGTGCTTGTGGAGGAGGCTCTTGGGGAGCTTCGTGGCCAATTGGGTTGTGGCGGAGGTCGAGAGGGAAGATGGCGATGGCGGCTGCGGTGGCGGC
>Contig100622
GGCCTCGAGGGCGGCAAAAGTGAGGGCTTGTTGCGTGATGATGACGGAAAGAGCAGCTCGCAATCGGAAAGCGGGAATCATCGGCCGCCAGCGCCGCCGGTGCAGAATCAGGAAGAAAAGGCTGATCAGCTGTTGACGTTGCCGACGATTTTAACGCTTGCTCGTGTCGCCGCCGTGCCCCTTCTTGTTAGTACCTTTTATGTGGATACAAGGTGGGGTACTACAGCTACAACAGGCATTTTCATTGCAGCAGCAATTACGGATTGGCTCGATTGATACC
>Contig100623
CCGACCGTGAGATTCCGGCGGTCGCGGTCCAGAAGCGGGCTCGAAGTCGAGCCCGGGCTTCGATTGATGCCGACGGCGAGGAGGGGGCGGGGACGGCGAGTCTCGCTCGGCTCGGCGCGCGCACGGCGGGTTCAGGCCGCGCTCGACTGATCCTTGCTTCGCGAAACGCCGCCGGAGGATCTGACAGAGCTTTCTGTCCTCGTGTTTTTTAATACTGCTCTTAAAACTC
>Contig100624
CGATGATGCGTTGTATCGCTGAGGAACCATATTGTTAGCTAACATCTGAAATCACTGAAGAAACGGATCCAAGAAAGGGACCGCCAATGCTGGGCTTCTGTGTGTTGCACCAGAAAACAAGAACCATTCTTTTCGAACCCCAAAGAAGCAGATGATTTTTTTAATAAAGCAGAGAGAGATAGAGAGAGGGAGAGAGAGAGAGAG
>Contig100625
CTTGGTGCGTGCGGGAGAGCTGAGGAACCGAGCGAAGCAAGAGTGCACGCGCACAAACCGAGAAAAATATCTTCCTCTCTCATCTTGAGCGCTCTGGACCGAATCCAGTGTCCACGCCCGCGGTCGAAGCCAGTTGCAGCTGAATATCTTCGTCGAGCAATTTCGTCGCTGAATTGATTCGTCGCCTTAGCTTCGTCTTCGTGAGATTCTCCAAGTCTTTCAGTGTCTTCATTTATTAGCAGGTAACAGTTCGGATCGG
>Contig100626
AACATCTTCTTCGGCTCATCGTCCGCTTCTCGAAGGAAGCGGGACTGGGAAGAGAGATCTAATGCGGCGGTCTCCGGGACTCTATCGAGGCTCGGAACGTCGGAGACGTGAACTGCTTTCAGAGCCATTCCTGTTCTTTTCTTTTCTTTTCTACGTTTACAGAGAGGAATAGAGCAAAGAAGAAGAAGAAGAAGAATAAAAAGAATAAGAAG
>Contig100627
TTATAAAAGCCATTGGTGCATATGCTGAAGGATTTTCAGCTGATCCGATCATTAGAAGAGCTCTTAATTTGTGGAAGAAACTTGAAAGACGGTGATCAATTCTACATTTTGTACAGTCGATCAAAAGCCACCAATAGCATGGTATCCATGAGTGTGTACTCTTCAGCGACATGGGTTGAAGATTATGGGTCACCTCCTCCTCACAATTATTTCTGCAGAGGCCGGGAAGGGAAACCCATGGCTCGGTATTTGAAGTTAGTAGTCTGGAGAACTGCATGGAAGCATAGCTACTTCAATAACAATTTCTTAGGCCTATCTATTTTCATTGTATTCTTGCCTGTTTTGCTGCACTGAGACTCAATGCCGCACCATCACCTGTTTCATGAAAGGATGACGGAAGAATGATAGTGGTCT
>Contig100628
TTAATCTGAAAATCTGTGAAAGAAGAAAAAGGTACACTAATGAATCACCCTCCCTTCATTGCCTAGACCTAATCTAACGCATTCGTCCACTGAAATGAATGTTTTTCTAGGTAAATGCTAAGGGACCTAACTCTCTCTGGCGGGGACCTAGCGGACCGAACCGGTCCGGTTCTTCTCAACTATTGACTCGCGCCCCGTCAAGTGGGAATTCTC
>Contig100629
AAGCAGAAGAACCACAACTGGCTGAAGCTAGGTTCAAATTTTGGTTCTTCCGTAATTCTGGTAAATTATCACTCTCTTCAGTTTGGAAAAGAACGGAAGATGGTGGTACAGCAAAATCTGGATTTGATCTTCTCCTATACAGTGCTCCGTGCGTACTAACAAACCCGAATGTCCGAGCCGGGTAATTTAACGTGGGGAAAGACACCGTGAAGCCTCTATCGAACATTCTCCTATCCCACAGAAAACCACTGAAGCGACAAATTTCGAATTCTGATCTCAAACAACCCGGGACCCTAAAACTGCAAAACTAATATCTAGCAACAGGAGAGCAAATGAAATAAAAGA
>Contig100630
ACAAGCTGTGGATGCATAAACTGTTGAAGCACCTCTGCAGAGCTGTAGATCAAGAAGAACCTATATATCGTGTAAAGCGCAGAAGACTATACATCAATGATCCAGACCTGAAAGTAATCAACAAAGAAGAGGGAATGGAAGTGGCGGAAGCCCTTTGCCCCGATACATTTACGGAAACTTTGCCAAACGTAAGGTTCTTGGAATTGGATCATGCGAGTATGACTGGAAATTTTGCAGATGTATTTCCAAAGTTAAGGTGGCTTCGTTGGCGAGGGTGCCCAAGGGATTTCGAAGCAACAGGACTTAATCTGACTGAACTGGTCATTCTTGATCTTTCATGGAGCAAAGTTA
>Contig100631
AAAAAGCAAACAAAATTCAAAACCTAAGCAGTTTGAGACTGTTGTTGCATATTTCCATGCCAAACCCACACAACATCCTTCAATGAAGGCTTCAAGTCATGGTCGCAAAACTCCTGGTACTCCAGTGTGTCCCCTGCTGCCTTCTTGACTTCCACAAACGAAAAGCTTGGAGTGACCTCAAAGAACTCTGCATCTATGGCGAGCTGCCCTTTCCTCCCTTCCTTGTTCCCCTGCAGCTTCACCACCCCGTTGTTCGTCTCGACCTTGAATTGCTCTGTGGATGCCAGCTCCTCGAACTTGGACATGATCGCCGCCACGGGCTTCGTGCTTGTGAACCGCGCCTGGGGCCTCTGGTTCGCGTGATTCTCGAATAGGTTGGACAGGTCGAATCCTTTCGAGAGGGATATGATGTCGAACGCGTTGAAGCTGGCTGGCTTGAGCGGGCTTATTGGCGGTTTTGCTGCTGCCGCTGA
>Contig100632
ACAAATCAAGTCAAAAATGTTACTTCTGAGTAATCAATATCAACTTTAGCATCAATCTGTAAGACTTGGATTGGATCTTCACATGCTACGTCACAGTATCCACCATCTTCTGTACAACCTGATCTCTCCTCTTGCTGTGTATATCCACAGTATCAAAGAATGCAGAAAAATCATTTGAATCAATGAATGTTGCTTTGTTGTGTAAATCCAGTAACTGTCAATCATGCCAGAAGTATCTCTTCCTCACACCAAC
>Contig100633
TTCAGGGCCGATCAATCCAACGGGTCACTACCGAGCGGTACGCACTCTTTGCCTAGGAGGACCTTGAGGTCTCCATCGCCTAGCCGGAGATTCGACGGAGGAGAGAAATGCAGGGGCATCTTGGTGAATACGGTGGCCGACGACGGCGGCAGCAAGCGTTTGGTGGCGACCTCCAAGGTGAGTGCTCCTAGTAATTACGTGGGCGCGAATTCAATGAGAGAGAACGTTGTTAGGCCTCCCAGTCCGAGCCCAAACAACAATCCGAATCGTCCGATCCGACCCGGTTTGGTGCATTCGGAGACTCTCCTTTCTCGCCAAATCGGTCCCAAAGTCGGTGAAATCGAGCAGAGAGTCTTGGCCGACCACGACGACATGATGGACGCCGTCGAGGACCTTAACAATCCACTCATCTCGTTGGACTGTTTCATTTTTCTGTAATCAGGATTGATGTTCTCTCTTTATTTTTCCCTCGCATACACTCATTTTTTTGTCCTATGGTGTGCCACGGTTTTTGTGCGTGTGTGTACATAGACATGGGTTGG
>Contig100634
GATAATGTAGACTTTAGAGCATGCAGCCTTGGGGATGCAGCAAGACACTGAAGCAGCAAAACCACTGGTCTGCCTCATCAGCTGAAGTAGGAGGACGAAGAGCGTCCGAGTCTTAATACACGCTAGGGACTTGAAAAAAAGTTGCACATTCATGGCGTTTAGATAAATAATCTTTAGAGTCCCAGAAGTCGCTTGCAGGCTCTGAAGATATTGACTCCCGTGTTCTTCTTCTTCTTGGCGGATCCCATTACCTCCTCTCTGCC
>Contig100635
CAGCCTGATGGGGAACGAGCGGGACAGGAACAGCCGTATCGAGGGGAGCCGCGGGAGCGCCAAGTTGAGCGAGAACAGGAGCGCGGCGGAGAAGGCGAAGGCAGAGACGAAATCGAGCAGGAACGAGTTGCTCGGGTGGGACACGAGGAAGTAAAAGAAGGGGAGGGACAGGAGGAGGATCAGGCGGAGGTGCACGCGGAGCCGCCGGAGGTGCTTGAACCGGCGGAGCAGGCGGGAGGCGAGGGACTTGGCGGCGACCGCGAGGGGGACCAGGGTTCTCCGCGGCGCAAATTGCTGGGCCGCGGCGGGCGTCGCCGCCG
>Contig100636
AATGGTTTCCCTGAAGAACCACAGCCACAATATGGCGTTGGTGTTAAATCCCTTCCAAGACCCCCGCCTCCTGTTGAGAGTTACAGGATAGTAAAGAAAGAAGCTGAAGATGATAAAGAGGATGAGAAGGATGCTGAGGAGTTGAGTGCCAGCGATTTGCTGAAAAGACATGTCAAGCATGCTAAGAGGGTTCGGTCAAGATTAAGAGATGAGCGATTGCAACGGATTGCAAGGTACAAAAATAGGCTCGCCCTTCTCCTGCCCCTTCAGGTGGAGCAATTTAAAGGTGATTCAGCTGCTTAAGCTTGACCTACCCTCTTTTACAAGCTGCACCTTCCTTGCTGAGGAATCTGTTGAATCTATGCAAAAGCATTTGAAGCAAACTGATTTTTTCGTTAAGTTGGTTTCTATTCCTATTCAAGCATTTGTCGAGGTTGAGTAAATGTGTGTTGATTCTTCATCTTTATGATTAGCATTCTTGGAACACACTTGCATGATTATTCTCTTTGTATATT
>Contig100637
CCTTAACAGCAGTCGTCCAATGGACTGCAGTGATTAACTGCAGAAGCTGAGCTTCTTCATCACCTTGGCATACGCCAAGGGCACAGTAGCTGGTTTTCGCAGCCTCCTCTTTGACTTCTTTGACTTGAGATGCGCATTATGGCGTTTGCCTTCCTTCCACCGTCTGATATTTCCATCGTTCATTGGTCTGAACCTCGACTTGT
>Contig100638
GACAGCCTTCTGTCATTTGCTTCCTCTTCGCCTAATCGATGTTCTCGTTAGAATTTTGTTTGACAATTTGTGCAACATGTTTAACTCTCCAATCTCGGAATTGATATTTTCAAAGGTCTTGTTAATAAGTTTCTTCGTGGAAGTCCGAACACATTCATGGTATGTAATAAAGAAAGATTGTCATTTTTAATGCACTGATTGCACACGC
>Contig100639
CGCCCGCTCCTCCCTCTCCTCCTCCGACGCCCCCGAGCCCGACTCCTCGCCGGCCAACATCACCGACGAGTGGGGCGAGAAGGCCGGCCCCGAGGCCGAGGCGGAGGCGTCGTCGTACTCGAAGCTCTCCGATTCGGACCCTCCGAGGGGGGACGACGAGTGGGGCGGGGCCGGCGGCGTCGAGGAAGTGGCGGGGGTTAACGGGACCCCTTCGGCTCAGGGCGAGGCGGCGGCGGCGGCGGTCGAG
>Contig100640
TCCCTCTTCACATCATTGGTTTTTGGAGCTTTCACTGGGGCAGAATTGTGTCCTTCCCAGTCATGTTGCCCATCCCTCTTCACATCATTGGTTTTTTGAGCTTTCACTGGAGCAGAATTGTGTCCTTCGCATTCATGCTCCAAAGACAACGTGTTTGCACTGACCAAATGCACAACTGGTGCTGGAACACCGTTGGAAGATGAAGA
>Contig100641
GCTCGCGTCGCTGATGATGAGAGTCGCCATTTTGCTTGGTGCTCTCAGAGGCTGCTGGAGCTTGGATTCAGGTATGGAGATATGCCTGCTCATAATTTTCTTTGGAGAGAGTGTGAGAAATCCTCTGATAATGTTGCTGCTCGTTTGGCAGTAATCCCACTGGTTCAGGAGGCCAGAGGGCTTGATGCTGGGCCACGTTTGGTGCAAAAATTGGTCGGCTTTGGTGACAACATGACATCTAAAATCGTGGGTAGGATTGCTGATGAGGAAATGGCTCATGTAGCCATTGGTGTCGATTGGTTTATCTCCATTTGTCGGAAAATGAACCATGCTCCTTGCTCCACTTTCAAAGACATATTGACAGAGTATGGCGTAGAGTTGAAGGGCCCTTTCAATTATTCAGCTCGAGACGAAGCTGGTATTCCTCGTGACTGGTATGCATCATCATCGACAAATAAGCAAGATGGGAAGGAGCAGCTTTCTGTGGTATATGATAGGCTGGCTCACATCATATCTATGGAGAGTGAGAACTCTAGTTCAAGCGGACCCGCCTGATGATTTTGTTCAGATCAGGTGAAACAAGTTCACTCGTATTACCACTCCAATTGCTTGGGTACGAATATTTACACTGACTACATACATCAGCGGC
>Contig100642
GATAAAATCTATACACCTCAAAAAGTATAGGGACCAGGGGCCAACATGATGACCCACTCTTCTCAAGACTCTTCTCAAAAATAAGTTGAGCAAGGCATCCAATGAGAAAAGGAGCTACTGCAATAAGGGATGGCAGACCAACTACAGGCCAAGTTATGTACACAGTGAATACCGGGATGACCACCTTGAAACCCATTGTGAAGAAAGCAGAACTTAAGTATCCTCTAAGTCCTGTAATGAGACTCCACCTCTTTGGACTAAATTGGAGATATGGTCTTTGAACACGATCAGTTACGAGCAGAAAGGTCATAAGACCGAAGTAAAACATA
>Contig100643
AGGAGCTCGTAGTTGAATGGCTCCAGAAATATCTCTAGGCTCTCTGAGGACTTCAAGAGCTTAAGCTTCTTTTCCCGGAACATGTACACCGCGAACACATCTGTTCCTTGCACGGGGATAGGATTCTTGGGATTGTTCCATTCGATGTCCTTAGGACTTGCGTTGCATGACACGATGCGCGAAAACTCGGACGCACTCTTGTTTTT
>Contig100644
GCGGTGGGGGCATTGTTTGGCTTCACTTTTCTTTTCGATCTCGGCTTTATCTTAGCCCTCACATACTTCAGAGCTCCCAAGGTGTCTCGAGCAATAATTTCGCACAAAAAGATCTTGGCAAGACATGCAAAGGAAGTTGATAAGAAGAATATTCCAACGGACATTGATGCTGAAACTACTCTGGATAGGAGGATAGGAAGGACGATCCTCCCATTTGAGCCACTCTCAATGGCATTCAAGGATGTGCACTACTATGTCGATACACCTCCAGAAATGAGAGCGAATGGATTTAAAGAGAAAAAGCTCCAGCTGCTCTGTGGCATTACTGGAGCATTTAGGCCTGGAGTCTTGACAACCTTAATGGGCGTGAGCGGTGCTGGGAAAACCACTCTCATGGATGTGCTTTGTGGAAGAAAAACTGG
>Contig100645
GATGCTGCTGTTTGTAATCCATCTCTTGGACCTTCTTCTTCTTCTTCTTGTTATGTAAGTAGCAGACCCAGCTTTTGTCCAGATTTGAGGCGCAGCTCAGTGAGATTATCTTCGGAAGTTTTCAAGGTCAAGATTGGCAGGTTGGAAAGAAGTCTTTGCCGATCTAGCGGAAATAAACTCAGTGCCGTCATAGCTTCAGCTTCTCAAACATCGGTTTCTGATCCAATTTCTACGCCTTCAAGGAACGACTTGAGTGACTCATTAAAAAAATCAAATGAAGCATCATTGATCCTAATTCGACATGGGGAGTCTCTATGGAATGAAAAGAA
>Contig100646
CCATCTCTACCACAGACTCCTTGTCCCTCACCTACGGCTTCTTCAATGCCTCCTCCGCCATCTCCGGTACCTCCCAAACCCTCTACGTCATCGGCTCCTGCCGTGGCGACATCACTGCCGAGAACTGCCACACCTGCCTCGAAACCTCGGCCTCCAACATTCGCAGCCTCTGTCCCTTCCAGAAGAAGGCGGTCCTCTACTGCGAGAACTGCACCGTCCGTTACTCTGACGCCTCGATCTTCAGCACAGTTGAGACTGAACCCACCTACGTTTTGATCAACACCGTCAACGTCTCAAGAGAGGTCACGTTCACGCTGGGGAGACAGATAGAAGGTCTGTGGCGTGAGGCAGCCAGCGGTGGCTCACTGAGGAAGTTTGCTACAAAGAACGTGCCTGTGGGGGCTGACACGGTTTACGCGATGGCGCAGTGCACACCAGATTTGACGGAGGAGCAATGCATCGACTGCCAAGAGAAAATCGTCGGGGACTTGTGGGCCCTCGCGCCAAGTTGCCAGTTCCGTTACAGGACCAATAATCCGTTCTTTGGCCCAGTTGCCGAGCCACTTCCACCTCCG
>Contig100647
TCGCCTCAGCAGCTGTGAAGGCGTCTAGGGGCGTTGGCGTGATTGTTGCCAAGAACCCTAGTGACGGGTTGGCTCCGTGCAGCGGCGACTTCCCATGTGTCGAGGTGGATTATGAGATTGGAACCCGAATTCTATTCTACTTCCGCTCGGCAAGATTCCCTAAGGTAAAGTTGAGCCGGACAATAACTGCTGTCGGCAAAGCAGTCCAGGCAAAGGTCGCCTTCTTCTCTTCCAGAGGGCCGAGCTCTATTTCTCCAGCTGTTCTCAAGCCAGATGTAGCAGCACCCGGGGTGAACATACTGGCCGCCACTTCGCCCTTCAGTCCGTCGGAGGACAATGGATACAGGATACTCTCGGGAACTTCTATGGCCACCCCTCACGTTGCGGGCATCGTGGCGCTCCTCAAAG
>Contig100648
GCGTCGGCGTCCACGTCGGCGAACGAGTCCCCGAACCGGCTGCTCCGCCCCGACCCGGGCTCGTTCGTCTCCCACGCCACCTTCCCGGACCTCGGGTCCCACAGCCGGATGTAGCCCGAGTACCCGAACGCGCCGCACGTGACGGCGCTCCCCGCGAGGAGGCCCATCTCCGGCAGCCAGGCGAGCTTCCCGGGGGCCATGTGCTTGGTGGAGCTGCCCGGCTGCCGGCCCAGCGCGGACGCGATCTGGAGCGTGGACTTGTCGACCTCGAGGACGCAGTTCTCCCTGTGCGGGCACTCGAACGCGGCGTACACCGAGCCCGGCGAGTCGGCGACGGCCGTGACCCAGGCCTTGTGGATCCGCGGGTCCGTCGGGTCGTTCCAGTGGGCGGCGCCGACGTGGAGGCCGCTGGAGAAGTCGTAGAAGTGGAGGCCGGCGGCCGATTCCGACCCCGCGGCGGCTATCTCCGGCCAGACGCGGCGGATCGATGTGACGTCGTCCAGGTGCGTGCGGACGGTGGCGGAGTGGGCGAGGTTCCAGTCGTAGCTGGAGATCTGGCCGCCGTGGGCGATCCAGACGGAGCCGTCGGGGTGGGCGG
>Contig100649
TCTTCGTCGCCGCGTCTCGATGCCGACTGCCGGCCCGGCTCCATCACCGCCCCCGTCTCCGCCGCGAGCAGCGTCCCGGCGATCGCGTGGCGGAGCTGGAGCTGCTCGAAGAACAACACCTGCACCACCACACGCAGCGGCAACCGCTCGTTCTGCGCGGCGTGCGTGCACGCCTCAAGCGTTAGCTTCTGGCAATCCATCAGGCC
>Contig100650
GCTGAATCACGTGATGAATAATGTAGAGAAGGAAAAAAGGAAACAGTCAAGCTATACACAAGGGAATACACCAAATGCTGCACTGGTGAGAAAGGAGCTTAAGGTTACCTTAAGATCAAGGGAATAATCAATATCCCCTGCAGCATTTGCATTCATACATTTTCAGAGCCTGTCCTCTTAAATACTTGGGAAAAAGAGGACCCCCAACCAGTCAATTGCTTTAATTATAAGGAAAGGGCAGGGACTC
>Contig100651
ACCGATCATTCTTCCGCCACAGCCACGGCCTTCTCTGTTTCGGAAGCGCGATCGTGCAGATATTTCCGAGACAGTTGATAGATCCCAGTCGCACCCATCGCCAGGTTCACACAGAAGAGATTCCAGTTTTTCGGCTTAATCACCAAGCTGTAGCGTGACCAAATAGCTCCAGTGCAAGCAACGACGCATTGGTGAGGGTAAGAGATGTTTTCCGGTGGCTTCGAGAAGTCAGCGACATTGGCTATGCTGATAACCCACTTGAAAGTCGGGCCCCAAAAGTGAATGGTTTTGGGTCCTGCCGGGTGGTTCCAAAAAGCTTGGAGCTTTGAAGCTGCCATGGGAAATCTCTGACTACCCTTTCCGCGTCTCTGTACCCGTGAGCT
>Contig100652
AGGATTTGGAGTCTTCGCCTCCCTCGTGGGGAGCACTGTTTGCGCGCTTCTCTCGTTTGTTTTGCCGGCCTCATTTCATTTGTTACTGTTGGGTCCTTCCCTGAGACTCTGGCAAAAGGCTCTGGATGTTTGCATTTTGATATGCGGGCTACTCTTTGCTGTGTATGGTACTTACAACACTGTGGCCGGAGTATGAAGACATGTTGATGGGAAGTTGTCTAGTTGAGAATAGGAAATCAGAATCAAATGGAATGGCTCGTTACAAGTAGAAGATGGACGTGTAACTTTTGGAGCAGAAAGAACATGCCTCAGTGACCAATTTCGGCCGATACCGATGCCTTGGTGCAACAATGTGTACTACAT
>Contig100653
GGGAGGAGAAGAGCATTGTCTTCTCAGAGATGAAACTGAAGCTAAAAGCGAACCCAGTTAGGAAGGAAAATTTGAGAAAGAGGATTCACGGTGTCATTGATCAAGGGTTGAGGAAACTTCAGAAACTCGAGTTGAATAGTCAGGCAAATGACTCAGTTGCCCAAGGCGAACCGAATAATAGACCCAAAATAAAAGGTTTCCAGGTTGAAAGAGCTTTGATTATCCGTGATCTAAACGAGAAGCTGAACAAAGCACGGAATGAGGAGGATTTAAAATCTTGCTTGGATATGCAAGCCCAGTTAATTAGTCAGCACGTGGGGTTGGGGGAAACAGTAGCAGAAAACACCAAGCCATCCCTGCCTGCACATTCTGCTGGAGATGATAAGAAAACGGGGTCTGGATCT
>Contig100654
CGCCGCCGCCGCCGCCCCCGCCCAGCGGCAGGAACTGGTGGTCCGAGGGGGTGCGGCGGAGCACGACGCCGGAGGCCCCGGAGCCGGCGTGGAGGCGGGCGTGGCGGCGGGAGAAGCGGGGGCCGGAGATGATGGAGAGCCAGAGCTTGGAGACGCACTTGAAGCGGAGGAGGGAGCGGGCGGGGAGGAGGAGGAGGATCTCGGAGATGAGGTCCTCGTTGGCCGCGATGATCTCGGCGGCCGAATAGCCCTGCAGCTTC
>Contig100655
GGAAGCAGAGGCTTACTGTCCAGATGAAACCTACGGCTGCTCCGATCCCGAAAGCCATCTGTGAATATGGGGTTCCGTCGGTCGAAGCCTCGTCGTTTGGAAGCTCATCAGATGGTGGTTTTGCTTGTGATTGACATGAGCGTAAGCTTGGTCTACTACTACCACAGAGGCCGATGTTTCCTTCGAAGCTCGAGTCTGGAAAGGTCGAAAACTGGCCTCCCAACGGAACTGCGCCGGAGAGCTTATTGTATGACACATCGAAAGCCGATAGGAAAGTCAGCTTCTGGAAGGACGCGGGTATTTCTCCCGTCAACCGGTTGTGAGACAAATTTAGTTTCTCCAAACTTTGCATCCCTGACAAGCTATCCGGTATATCGCC
>Contig100656
TAGGACCATGTAAATCTTGCTCCCCTCGCTCCCGAACCGGAGCAGATCCCTGGCCGCCTCCAGCGCCTCCTTCAGCGACGCCAGGGCCGCCGCCGCCCCCTCGCCGACCGGCCGCCTCGACTCCCGGACCTCCTCGAACATCGGGACCAGGAGCTTCAGCCGCCGGGCGAGGTTGCAGTACTGCCTCTTCACCGCGCACCGGTAGTCGCAGATGGAGGCGATCTCGCCGACCCTCGCGATGAGGCCCTCCGCGAG
>Contig100657
AAGGGAATAAACCAAGCTTGAAGTTCATGGATCACGCAATCATTGTCTTTAGATAACGGGACATCCATCGCAAATTATGATGCACTCAATCCATTACAGGCAAGGTCTAGACATGAAACTGCCTTCAATCCATGCAATGGCGCCACCGTTTCTATTGAGGTTCATTCAAGCATTTCACATCGAGTCTGATGGCTGGTGTGCTCCC
>Contig100658
AAAATTTGTTTTAGGTCCGTTTCCGGACCCTATGTTGCCAGATCCATGTTGGCAGAGCACAAATCCTGCAGATTCGCTATCGCCCCATTTTGGTCGTGACCTTCCCTCCATGGAATCGGGCTAATTTCGCCGGTTCCGTCGGTTTCTTGGAGAACTTCTTGGGGAAAAATTCGAGCCTGCCGATTAATCCGACGTTCGTGG
>Contig100659
CCAGAACCTACTTTACAGAGCATGACTATACATAAGAGCAACCTGATACTGACATAATTAATCCAGGACATATGCACAGCAAGTCAAAATGAGCAATAGTCTTTCAAGACCTGTCTTGCAAGATCGGAGGCCCCGCTCTTCTTGTAGATCAGATGCAAGTTGTAAGCAGCTTCTCTCCGGAGATCGCAAGAACCAGGCTTCACATTTTCCGCATGGAACCGATTCTCGTATGGAAGTTGCGGGAGAGGACAGTCCTTTTCTCGTGTGGCCAGCACCTTCTCGTAATACGAGGCCGCGAGCGTTACTAGCCCGACATGATGAAATGC
>Contig100660
GGAATGATTTGCCACACATTTTGCGTTTAAGATAATATATAACCAACTCTTCGTCTGTTGGGTGGAATCTAAAACCAGGGGCCAAAGCAGTGGAGCTAGTCTTTTGAGCAGATGGAGGTGCAGATATTTCAGATGTTGAAGGTGTTGATGTTTCAGGACCCATATCTTGGAAGCTTCCGGTAGTGGGATGCTGACGAGAGCTTACAAATGAAGCGAAGTGGGAGAGGGGCCAAAAGGGTCGGGCGCAGTTCAGAGAGAGAGGAGAGAAGGACCAGTTGGAGTTTACTTGGATGAGAAGAAAGAGAGGGGCATTGGAGATAGGGGAGGGGGCTTTGAGGAAGAAGAGCCTCGGCTCGGGGCTATCATCGACCTGC
>Contig100661
GCGCTTGTACGGGAGGCGCTTGTACGGGAGGCCCTTGGTAATACCCTGCATAACCAACTTGGCCTTGAGCAGGGTAAGGATAAGGGTTCCCATTAGGGGGTCCTTCCATTTCTGGCGACCTTGCAGGAGGAGACCCCAGAAAACTTTGCAGAGACTACTTCTGTGAGCTCTCCTTGCGTTTTTTTTTTTTTTTTTTACATTTTCACAAAGTGCCTTCGGTTAAG
>Contig100662
CTGCGATGGACCCGATCCGTCGAGGCAAGTGCTTGCCCTCGGTACTACAGTGCAGTCATGATTTCGTGAGAGCCAAGAGGAAAGTGACAGGCCTAATTTCTTCTCTGGCCGCTTCTTCATCTAGAACTCGTGCATAATTCTCAAACAGGCTGTCCACAATTCCTTCACCAAAGTGGTGAGAGATCATGGACTCTTGGACGGCCCTGACCGTGGTCGCCACTGCTGTTCCGTAGCTTTCCCCATCTTTCTCCTCCCTCTCAAGTTCAAACATCTCGAAGCGATCCAATCGGAACGACCCCTCTCTCTCGATCTCGTGCTCCATTTCATCCTTGGAAGGCGCATAGAAGTGCACATCATAGGAATCCAGCTTCTCTTCTTCCACTTCCCCCTTTGCAACTAACATGGAGACGCTTCTTGCGAGAAGCTCCCAGAAGAAAGAGTTGCCTCTATCAAAATGGTGTGGGCCCCTCCTGCCCAGCAAGATCAGCACCATTCTGCCTCCAGGCACCAGCTCTTCAGATCTCAAGCGGAGGAATGATGTGAAGTCCTCTTGGAACTGCCGCAAGTAAGCCTCGGCTACAAAGGGAGGGCTGGACTCAGAGATGTAGATAGTGCCCTTGTTGATTGGTTCTCTGTTCTCACGATAGAGTGCTGGAGGGACCCTTGACAGCCAGTGCAAACTGTAGGATGAATAGACAAAGTGCAAGCATTTGTTGGGAAAAAGCCTCCCATAAAAGGACCCAGGATGAGCTGCCATGTACAGAGGAGGATGACATAGCCCGCCCTCTCTCCTTCTTGCCTCCCTGAGCTCTCTGTGGAAATCTGGCAAGGCCTTGAAGATGGAGTTGAAGTCATTGGTGGGGAGGTCATTGAGGTAGACCCTGAACTCTGGGGTTGGACTCGTGACCCTGTGGCTTGTCCCTTCCACTACCTCAATCACATCCCTGATGAGGGACAGTGTGTTGGGTCCTGAGGAACACCCCAAGTCAGCTATTCCAATGCTCTCTGGCATGAGACTCAGGTACACTTGTTGGACCGCTTCCATGGCTATGCTCTTCACCATATCAGATGCCTTCTTCT
>Contig100663
AGAGCTTCATCTGGAAAAGGTGCAGCCCAGGCCCTGCAGAAACTATCTCCAGAAACTGGACTACCACCGCTTGGTTTCTCTGACTCTGTGTCACCTGCTGCCTGGAAGCTTCATTACTATCAATGGGTCATGCAGATTTTCGAGCAACATAACATTAGTGAAGGTGCTTGTCAGTTTTCTTTTGCCGCACTTGAGCAAGTAGATGA
>Contig100664
TCTATCATGCCACTGCCATCCTTCCCCAGTCCCTGCGCATCATGTCATATACACGAGGACACAAACACACACTGAACACATCAGCGGCAAGTACCGACAAGCATGGCAACATCCCATTTCAGATTGCCTACTGGTCCCAAAAATCAAGGACTTTGTGTACAGGCTAATTCATCCTATGTGAAATAAGGGGCACGGTGCCAATTCTTTAAAGCATAAAAGATTAAATCAGTGGTCTGCATGCAAACTAGCCTGAAATTTCCATGTTTCGGCAGGAAAAGGAACTATCCTTTTCCAAGTTAAGTCGCCCTAAAGACTATA
>Contig100665
CGGCGGCGCGGCGGAGCAGAGGCGGAGACGCGGCGGCGCGGCGGAGCAGAGGCGAAGACGCGGCGGCCGGCCTGGGATCTACTGGCGTCGGGGGCAGCGGCGTCGAGCTACAAGCAGAGCACGGTGGGTTGTTGCGGGCGGAGGAGCGAGGCAGCAGCGGCAAGGACGGCGACGCGAGTTCGCAGGCGAAGCGGTGGCGCGAGCTTGCGGGCGAGGAGGAACTCCAGCGGCTGGCGGGACGGTGGCCGACTCGGGTGGAGTGGCGGGGGCGCGGGGGGGGG
>Contig100666
CTCTTTCTTCTATTCCGATCGTTGCCTTCGCTTTTTAGGACATACATCTGTCTCTCCCTGCGATTCATGCCTCGTTGCTTCTTGATCCCTGCTATTTCACCCTTTATCAGCATACCCTTTTGTCCATTCCTCCAAATTCCCTCTGTTTTTCTCATTATATGACAATAATATTCTGTAATCTGCATTCTCTTGGCCATATCAACACTTGATTTTGTCAAAGTTATCATCTTTCTTGTCGTGTCGTCGTTGGGTGGTGGTTGTTTTGTGTGTGTGTGTGCGCGCGCGCCTTTTCTTTCTTTTTCTTTCAATTCATGGATTATCAACGGAGTTCAAGTTCTGGATTTCAATTCGCGAATCCTGCTTTTGGAGACACCACGTACACCAAGGTGTTTGTTGGGGGTTTGGCTTGGGAGACGCAGAGCGAGACACTGAGGCGACATTTCGAGCAGTTCGGTCCAATTCTCGAGGCAGTTGTGATCACTGATAAGACCACAG
>Contig100667
TTTAGAAAAATGTTATTTATTAGAATTAGGATTTAGCTGTCGACGACTTTTATAAATACTGGCTCTGCAAACTCTTTCTATTTAGTTTCTAAATCATCGCGCTCCATTTCTTCCCTGTTTCTATCTGAATTCTTCTGTCTAAATCTCCTTCCTTTGCTTACCATCTATTTCCCTTCCCTTTATGCAATTCTAAACTAATCTCTCCATACCGCGTCCTGCATTAGCCATGCAACCTCCAGCCCAACAAATTCGCGCATACAAAAGATCTGAGGATAGGACAGAGAGTGCCAAACTTAAAGGACACTTCCAGGGTTTCACTGCGGGAAATATCGATGAATTAGATTCGCAAGAAACGCAAAAATTCTGAAAACTAGAACTTGCGAAATCGACCTGGTCTAGTTGAATGCAATGAGCTCGTAATTATTCTAAACATATAGGAAACTTGCATCATGCGTAGGGCCCAAGAGTGCGAAATCTTTATTTCCCTTTCGTCCACCTAACTGTAATCTGCAAATGAAGTAATCCGGGTCCACATGTACTCATTTCTCTAGCTCCAAGGAATGTAAACTTTCCTTGAGTTCAAAGTAAAGTTAATTCTCAGTGACAGATATGTTGGAAAAAAAAAACCCTCAA
>Contig100668
TTGGCCTAAAAGCCCGGATGCTGGCAACACCTTGGAGTCCAGTTTCGAAGGTTGTGCTGCCATACAAGAACCATTTGCCAAGGATGTAGACCTGACATAATCTTTACCAATAACACTTGAAACAGTACCAACAGAAATAGTACGCCACTTCTGTTTTGAAGATCTGGGATTTCCATCAGCCGGAATCAACTTCTCAGAAAAGTTACCACAGGAAAGTTCTTCAGACGATTCACTTTCTCCAACACAATTAGTACTATTGGTGGTAGATGCAAAGGAGCTTCCCTTCATGTCACTCAACACATAACCTGCATCATCTGCATTCCTGCCCGCATTGCAGTAAGCAGAAGCAATCTCTTCCAGAGAAAAAAAAGAACCAAATGCATCCAGTAGAACCTTCAATCCTT
>Contig100669
CAGTTGCAGCTCGATGGGGAGGGGCAGCAAGAACTTTCTGTTCACGGCCATGCGGTGGTGCTAGAAGCAGCCAACTTTATGCCTCCATGTTTGACTCAGGTGCAGAATCTTGGACAACAGCAGCAAGCGAAAACCCAGCCTTGGGGACAAGGCTTCTTGAATGTCAAAGGAAATGGTGCTTCTGCCTTTAGGGTGGAATCAATATCACCCCAGAGCAAGCAACTGAGTCCTGAGCAGCATAAATTTTCTGAATCCCAAACAAGTCCTGTATCTGCATTTGTAGTTGGACTGCCTGCAGCAGTGCATCATGACCAGGTGCAGAATGAACTGCGACGTGAAAAGTTACTTCCTCGGGATTGGAAGCTTCCTCCTTCCAAAGAATCTGCACTCCCTTTAATTAATGAGCGAGAGAACAAGGCAAACAAGAATAGCAGGCCGATCAGGTGCTATAGCCTAGAGTTATTTGATCGTGAAGCAGTTGCTCCTTTTACATTTTTGCCGAAGTCCCCGCAGCCAGAGCAGCAGAAGAGAGAAAGGCTTTTGCAGCAGAAGCCCCTCCAAGCTGAAAAGATGGCTACAGCGGCTAAAATGTTACTCCTTCGGCATCAACATGAGCAGCCATGTGAGCTTAAGAGCATTGGGAACCACTTGCAGCAAGGTGAGCCAAAGCTTCAAATTGAAGAACTGGAATCAAATCACCA
>Contig100670
GAACATTCTTTTCATCATGAGACGTGATTTCTGCCTCTCCTCATTCAGCTCCTCAAAAAGAGACTTGTACCCTTCACTTTGACTACCGACAACAGTTGCATGCAATCTGCCTAGTAACTCTTGTATAATGTGAAATTTTGCCTGTTCAAATCGGTAGCGATCATCATTTTGGATATGTATCTCATTTTCTAGTTCATGGATGATAGCAGCAGTACGCCAGCCAGCCTTTGAAGGCCCTCTTAGGTCACTAAATAGATGATCCCCAAAGTATATCACC
>Contig100671
CAAATTCTAATCTTTATTCTAAAAGATCTAGCATGTATCTAGCCCTTCCTTTCTGCGGCCCTTAGGCATGTTCCGCATTCTTTTTCCCTTCCATTTTATTGTTCTAAACTGCCAGTACTGAATCTGGATCTGCCGTTCGGTAAATCCAGATTTGAAGCATTATGGAACACTAGTTCATCCATAAGTCATGATTCCATCTCCTTCCGTCCTAAATGAGTCACAAGCCCATCACTCAAAGTGAAATTCAATACACCTATTCCGGGTTCCATTCTTTCGTTCGTCTTACTCTTCCCCGATTTTCATCTTCGGTGTTTTCTACTCCAGTGCAATTTTGGTGTGTCGTGTCTGTACAGAAACTGCGGCTTCTCGCCGACAGTGTAGTTATACGTCGGCTCCTCCTCCTGGCCTACAGCTTGCCC
>Contig100672
TCTTTCTTCTTCATCTTCATCTTCTTCACTTCACTGAGGAGGACAAAAGGTGATGACGTACCTCGACGCCCTACACTTGTTCAAGCTCTTAACATCGTCGAATGCATAACTATATGCATTGGGACACACCGCCTTGAACAGATTCGCGAACAACGTCGGTTTGCAGTTCCTCGGACTCCCGAACCTGCCCGTGCAGCAATACTTGGCCGATCCCATCGCCAAGCACGCGCTCTTGCACCCCACCACCCTCCC
>Contig100673
ATTCTTTTCTGCAAGAGCCTTAGCTGCTCGTTCGGCTGTCCGTCGATGTCTCTCTAACCTTGCTCTACACCTTTGAGCCGATTCACCTTCCACTCCTTCAGATCTCTCAGCATTATGAGAACCACTATATCCAGAGGAGTATGCATATCTTGAATTGCTGGAAGAGCCTGCATTTTGGTTTTGTGTGTCCCTCAGATCCAATGATTGTGAACTTTCTTTCATTCCATTATATCTTGAAGTGGAGAATCTATCAGAAGTGGCCTTCTCAGCCATCGCCCTTTCAGCAGCACGCTCTCGAGCCTCTGCTGTGGCTCTCTCCACAGCAGCTCGTTCCGCCCGAAGCCTCGCCTCTGAAGATGACTTCTCCCGGGCCTCAGCACACGCCTTCTCCAATCTTTCACGTGCCTCCATTATTGCTCTTTGCCTAGCTTCAGAAGTTGCTCTCTCCAAAGCAGCCCTTCCTGCCCTCTGAGTTTCAGATAATACCCTTTC
>Contig100674
AACGGATCTTGAAATTCTCTGTACTTTTTGTTTGTCATTGAATATTAGTGCTTTTTGTTGATCGAAGGCACTGCCATCCTTAATGGGAGTTGACTGGGTTGAAATACTTCGCAGAAAGGGACAACATGTGGGAGCCCTTTTATCAGGTTCAAATGATGCAATATCTGGCATTGCTTAGAAGATTCAGCCATTTCTTGAAAAATTTAGAAGACATGCTCAGCAGAGGAGTTCATTTTCCAATAAGAAGTGCATGTTGTACTTGAAAGGTCCTGCATCCACAACCAAGTCTATTGTCAAGGAAGATTTGAAACT
>Contig100675
TACTCTGTTACAGTTGCCAAATCCGTCACGGGCCCATCTGAAACTACTCCATAAAATGCCACTATATTTGGATGGTGAAGCTGGCCCAGCAAGTGAGCTTCCTTCCAAAAGTCAGCAACCAGACGATCTTCCCGAGCAGCACCGTCTGTGAAGCAACAGGATTTTAGCCTCTTAATCGCAACATCAGATCCCTTCCACTTCCCATAGTACACAGTCCCATATGTACCCGATCCCAGTTCTTTTATACATTCTACATCTGTAGTTCTAATAGTCTGCAGCCCTTGAGAAGTGAGGTGTGCATAAAAAGCAGTCAAGTCCGTTGAGATGCCACCAATTAATTTAGAGCACTTGGGACTCTCTTTAGACTTTTCCTT
>Contig100676
AGAGAGAGAGAGAGATGGCGGTCGGAGGGTTCGCCGTCGACGGCGGCAATGTCGACGGCCTCGGCGGCAGGATAACGCTGTCGGTGGTGATCACCTGCTTCGTGGCCGCGACGTGCGGGCTCATCTTCGGGTACGATATCGGGATTTCAGGAGGTGTCACTACAATGGCTCCCTTCTTGAAGAAATTCTTCCCATCGGTACTAAGGAAGGCTGCCGAGGCCAAAACGAATATGTACTGCATGTACGATAGCCAAGTCCTTACGGCGTTCACGTCCTCACTCTACATCGCGGGGTTGGCTTCGTCCCTCTTGGCGAGCCGCCTCACTGCGGCATTCGGTCGAAGAAACATAATGGTTGTTGGTGGCTGCACCTTCTTTGCTGGGGCCGCCATCAACGGCGGA
>Contig100677
GATTGGACCTAATGAATGAAGCCATTGTTGACGCATTTTTGCCTTCAGAAGTGATGAGATGCATTCAATTAGGGCTTCTCTGTGTGCAGGAACATGCCACAGATAGACCCGACACGTCAGCTGTGGTTCTAATGCTAAGTGGGCAGTCTGATCTTCCACAGCCAAAGCAACCAGCATTTACATTTCAATGCTCAACGACT
>Contig100678
TCTTTCTTTGCTTTCCTCTTTCTCCACTTTCCTTCCTTAACCCTTAAGTCTTCTTTGTCTCTCCCTCTCTCTGTCTCTGTCTCCGTCTCTGTCCCTCTTCATCTCCTTCCTCTTCATATCTTTGCAAGCACCAGTGATCAAGAAAAGACCCTCCATCAAGTACAGCAAATCCATCCCCCTGAAATGGCTGATGCAGACACCGGCACCAGGAAACAGGGCCTGGTCTCAGAGCAAAACCCAACGAGGACAAGTAAGTTCTTCACTCACTTCCTGTACAAAGCCCTCGTGGCCTTGGTCTTCCTCGTGATCCTCCCGCTCTTCCCTTCCGAAGCCCCCGAGTTCATAAACCAGACCGTGACCAACAGAAGCTGGGAG
>Contig100679
CTGATGTTATTTCGATTGGACAGAGGGCTATGGGAACATATCCCCGCTAAGTTTCCAAGGTCCTTGTTGGATGGCTACTTGGTTGCTGGTAGTCAAAAACGTTTGTTTCTAGTTGGGAGGATAGGTCTATACAGTACACTTCAGAGTATGAGGATTTGGGAGTTGGATCATGGAAAGAATACCTGGGTGGAGATCAGTAGAATGCCGCCAAAATACTTTCGGGCTCTTTTTAGGTTGTCTGCTGAGAGATTTGAGTGCTTTGGACAGGATAACTTGATCTGCTTTACATCTTGGAATCAAGGGAAGGGTCTCATATACGATGTAGATAGGAAGGTTTGGTCTTGGATTGCTGGCTGTGCTCTTCAGTCATATAACAGCCAGATTTGCTTCTATGAGCCAAGATTTGATGCTTCCATAAACTGAATGGAGAAACATGGTATCATGCTTCTATGTGACAAGAACTCTGTTGGATTGTTGGCTTCATCGGCACATGCATATATCAGCTACCTCTCACTTCCCTTTTCCAATTTTTAACTGACCTCATGAATTAGCGGCATTTCTATTGTTTGAGCTCTTCTTTGTGGATCATCCTCTGACATGACTGTGATTGAAAGAAGTAGTTTTGTCTCCATTCAAGAGCACAACTAGTAATGACACTATCCATCCAGCTTTTTGTGCTGATTATTTGCGGATCATTGTGTTTACTCACTTGTATGGAAGTGGCTCTTGAGGGTCGTTAATTCATGGACAATAGCCTCTGGGAAAGTATG
>Contig100680
TGCCGTCGTTGTCGCAGCCGTTCGCGCGCGCAGCCGTGCGTCCGCTCACCGTCGAAGCCTTCTCTCCATCTTCGTTTGCTGCTCGAGATCCCAGATCTGGGATGGACGCCGAAGCAGCACCGTCGGAGCAGCCGCACGCCTCCGCCCGTCGCCGCTCACCGTCTCGCGCTCCGCCGTTGCCCGCGCTCGCCCGCGCTTGGC
>Contig100681
GGCAATTCACGCTCAATCCGGGGCCGTTCAATGTCAAGGAGCATGTGCTGATCACGATCTTTGCCAACTCGGGTGCCGCCAGCGTCTACGCCATTCACATCATCAGCGTGGTCAAGATCTTCTACCGGAAGGAGATGTCGTTTCTTGTGGCGCTGGTCGTCGTCCTGACGACGCAGATCTTGGGGTTCGGCTGGGCCGGGATGTTCCGGCGGTACTTGGTGGAGCCCGCCGCCATGTGGTGGCCCCAGAATCTGGTGCAAGTCTCGTTGTTCAGAGCACTGCACGA
>Contig100682
CGAATGATTTCTCCAAACCTCTCATCTTCATTCTCAGTTCTCAGATAGAACAACTCCTTTGCAGACACACCCATTATTTCCTCACCACACTCCTGGAATGCGGTCACCCATGCTTGCCCAGTGTGGTCCTGAATCTGGATCTGGAGAATGTACCTGTAGTCGCATTCATCAACACAGCGGTCGCATCTATCACACCGCCATTTCC
>Contig100683
TCGACGCCGTCACCCCTCCCGCTGCTGGCCCTCGACGCCGCCGCCGGACGCCGCTGGACGCCAGTCGCCGACGTCGCTCGACGCCCGCATTCGCGACACTTGAGTCGTCGTTGCCCTGAAGACCCGATTGACGTCCCTACTCACTCCTCAGCGCCGGCCACCGTCGCCGAACGCCGCTAGACGCCAGTCCCTGACGTCGCTCGAGCCTCGACGCCCGCATTCGCGAATCGCCAGAAGTCCCTGCTCGTGACCGGCCGTTGCCCGACGTCCCTGCTC
>Contig100684
GCGTCCTCCCTGGCCGACGCGTCCTCCCGCACCCGCAGGATCTCGTACAGGCTCAGCCTCTCCCGCCGCCGCGGCTCGAGCCCGGCGATCGACGGCGCCGCGGCGGGCGACGGGGGCGCGTGGCAGGTGGCGACGCAGCGGACGCGGAGCCGCGACCTCGGAGGCCCGGCGGCGGAGCAACGGCGGCGATGGGAGGCGAGGGACGGAGGAGGAGGGGTTAGGGTTAGGGACATTTGAAAATTGGGGGAGAGTCGGGGTGCAAAATGGGAATGCTGGGAAGA
>Contig100685
CGATTCCTCTAATGTTACAATCTCTCGAGGGGCGCTATAACCTGAAAAACTGGGTACCCAACCCTGTACATGGAGATACCCATGGCACGAAGTAGGATTGAACAGCAAAAGCTTCCCTCTCCTCTGCTTATCAACCATCGAGAATCGAAAACTGCAACTCCATTTGGTGAAGAACAGGTTACCCAATTTCAGTCCAGATGAGGGTACCTTCGCCGTACTACGGCAACGAATTGTATGAATTTGTCAACAAAATGCAAGAGCAATAGCTAAATGCTTAGGCTCCCACGAACCTCTAGCATTAACCATTACAAGTGCAACAACTGCTTAGCACC
>Contig100686
TGGACGGTTGCCAAATGTTGAGAGATTTGCATTTAAGGATAACGAAAATGTGCAGTTGGAATTTGCGAGGGCAAATTTGGAAGAGGAAATGCGGACACTGGGTCGAGAAAGTATGAAGCTAGGGGACATGCAGAAAAAGCTAGAACGCAATGCTGAGTCTGTTAGTAGCGAAATGTTTGCAGAGTGTCAGGAGCTGTTGCAAATGTTTGGATTGCCATACATCATTGCACCTATGGAGGCAGAAGCTCAATGTGCTTACCTGGAACTGGCAGACATAGTCGATGGTGTAGT
>Contig100687
AAACATCCAGGTTCCGGGCTCCACCACATATAATTTGGCATTGTATTATATGATGAAAACTCCTCTCGAAGAAAATCCTCTGCTGCATAGATTTGTTAATGGAGACGACACATTTAGGAATTCGAGATTTAAGCTCATACCATACATCTCCAAGGGATCATGGATAGTCAAGCAGAGTGTTGGAAAAAAAGCATGCTTGGTGGGTCAAGCACTAGCAATTAATTATTTTCGTGGAAAGAATTACTTGGAGCTTGGGGTCGATGTTGGGTCTTCAACAGTGGCAAGAGGAGTCGTCAGTCTTGTTCTTGGATATCTGAACAACTTGGTCATTGAAATGGCATTCCTAATCCAGGGTAATACACCAGACGAGCTCCCTGAGGTCCTTCTCGGTACATGTCGATTAAATCATCTGGACATATCAAAATCAGTCCTAGTACAGCCTTGAAGAATCAAGTTCCGGTGGAAAACGAGAAAAGAAAGTGACGAATATTTTAGCAAATTTGGTGTAATGTTTATACCCATGATCTGAACACGAAGAGGAGATAAAATGCATATAAGATGTGCTTTGGCTGCTATGTCACATGAAGCGAATTGGCGTG
>Contig100688
AGGTAGATAGATAGCATGTAAGAGCCAGCTGGTCTACTCGGAACACATACACTATCTTTCCTGCCTCTGGAGCAGAGCAGTCGATCGTAGCGATGCTGTTGGGACTCGGCATATACCTCACAGGAAGAGTGTCTAGGCAACGGTGCTCTAAGATCCCTTCCAGAGGCTCCTTGAAGAGCTTATCCACAAACATGTGCGCTTGCTGCTTCTTGAACACTTGATGCCGAACGTTGAAAATGCCCGGTGCGTGGACGCGCCGAGGTCTCTGCCTGTGCCGTCGACGGGGTTGCTTCACGACAATGACAGGCTCATTGGCTCCTGAAGAAGCAGCGGTGAGAACTTCAGCTTTCGGCAATTTGT
>Contig100689
CTGTTCAACTTATTCTTCGACTCTTCTGTAGAAGCATTATCTCGTTCTTATTATGTTGGGACCACAATAGTCCGTTTAGTACCCCATGCTTATGATCTTTACAGGGCTCACAATTCTGGCTGGAACCTCGATCCGTCTTATATATACGCAAACCATAGGATGGATTTTTACTCCCCTGCCTGGGACATTATCATTCCTTTCGGGGGTTTGCTGTTTGCAGTTTTCATCTACCTACAGCAGCGATTTGGAGGCCGGTGTATTCTTCCCAAGAGGTTTAGGGGGACTCCT
>Contig100690
GACAAAAGCATATACGCCGGCAACTATTGACGGTGCATGCACACAATTGCTTACCCTTCCCCTTCGGGAGGCTCGGTTATCTTCAGGGCTGTTTTATCATCTGGCGATGTATGTTATAGTACTGAGGGAAGTTCTCCTAGTTTGTTCTCCAGGTTAAAGCTATGAATACATCCATGAGACAGTGCATCTTATGGCATGGAATATGTCATGTTTTCATACCTCGGAATCTGTCGGATATATGTAATGCCGCAGAAGTCGGAGATCGCTCGTCCTCCAAAGCTTATACAAA
>Contig100691
AAGTGCCTCCAAGCCACTCTCGGTTACATCAAGCCCCTCAGCTGCTATGACATGTTTAAGTCGATCTGCAACGTAGATGCGATCAAGAGGAGCAAATCTGAATCTGGTACATCTAGATTGCAAAGCTGGAATAATCTTGTTGACATGATTACCGATAAGAGCAAACCTAGTGTGCTTTGTGTATTTCTCGATCACTCTACGTAGTGCAAATTGGGCATCTTTTGTCATGGCATCAGCCTCATCCAGTAGTACTAACTTCACAGACAACTTAGCACCAAATGAGAAGCTCTGAGTGCTAGCAAAGTCTTGAATCTGCTGCCGCACGACGTCGATGCCTCTATCGTCAGACGCATTCAACTCCAAGATCATATTGTGATACTGCGCCCCGTAAAGCTTGCGAGCCACCGCCAGGATGGTCGACGTTTTCCCTGTGCCGGGAGGGCCATACAGCAGTAAATGCGGCAACCTGTTCTCATTCGTCAGCCTATCAATGGTGTCCACAATGTCGCGATGAGCGGCGACATCGGCGAGCGACTGGGGCCGGTACTTCTCGACCCACGGCGCGGCCTTGCCGTCCGGAGAGGCGCCGGGGACGGCGGCGCCCTTGCCCTTGTCCGACTTCGGAGGGCCGCC
>Contig100692
GCGGGGTCGCTGAACTTGAGACATTAACGTTTATGGTTGCGTATAAGCTTTCCGAGGAGATCGCATTGTCCGTGACATTTCTCACGAACAAATCTGTCACTTTTGCCGCAAAGTCCTCATCATCGAAAGTTTGCTCCACAATCTTGTTGAAGGTAACTGAATTGTTCGCAGGGTCGACAACAAAAATAATCGGTCTTGTCTCCATGATAGAGAAGAGCGATCTGTTAGAGTAGCGCAG
>Contig100693
TGAAATCATTGAGAACTTTGAGGTCATTAGGATCAGTGACACCACAAGCGACTGTAATCAGGCTCAAATGCAAGGCAATGCACAGGTGTCTCCTGATATCAACCATCATCACCGGCTATACGAAACCATCAAGATTCCAAACAGAGACAACATAAACCGCAATGCGACTTCAAAAGCACGGATGGGCTAAGACAGCCCCCCAGAAGGAAAAGAAAACAGGGCAGAAGGAAGAATACGAGGAAGAAGCTCCGAAGCCGAGGAAGCA
>Contig100694
CTACTGTAGACTCCAGTGTATATTGATGCACCACGAAACAATGAAAAGGCCATGTAGAACTTCCAAGCAGCAGCAGGCCATGATTTGTCAGATGCTGAGCAGTATTCAGCCAGATATTCAGCCATGGATGGAATACCTTCTGGAATTCCAGAAAGCTCAAAACCTTGACCTGCACGGGCTTTATCCAACCTAATCTCAATAACGTAAG
>Contig100695
CGCGGCACCGCCGCCCCAGGGGCTGATGCCGGTGTGGACGGTCGGGAACGCCGGCCTGGTGGTCCCCACCAACGCCTTCTGGATGATCCCGCCACCGCAGGCCTCCGGCGCGGCGGTCGCTGGCGGGCCCCCGGTGGCTCAGCAGGCGCAGATATGGGCGCTCTCGCCGGCGATGACCCCGGTGTTCAACGTGGCGGCCGCGGCCGGGGCGGCGGCG
>Contig100696
AACAAAAAAGTCGCATCTCTCTCTCCATTCTCGCGCACAGCTTCTTCTCTTCCCCTCCTCTGCTCTCTCTCTCCATTCTCGCCGACGAGCTCTCTCTCTCCATTCTCGACTCCGACGCCCCTCAAGCCGGTTGCCTCCGTCGCCCCCGACTCCGACGCCGACGACGCCGCCTCCGCCCCCGACGCCCTTTCGCAGCAATCTGGCGTGATTCTG
>Contig100697
ATACATAGGGCTCTCTGTCTCTCTGTCTCTCTCTCTCTCGGTCTGCGATTATCATTAGCGTAAAGAGAAAATGGACTCCTACGAAGCTACGAGGCTCGTCTTCTCGAGGATCCAGAGCTTGGACCCGGACAACGCCTCCAAGATCATGGGCTACATCCTCCTCCAAGACCAGGGCGACAAGGAAATGACCCGACTGGCCCTCGCCCCCGACCCCCTCCTCCGCACCCTCATCCTCAAGGCCAAGTCCCACCTGTCCCTCTCCCTCTCCGCGACCTCCTCGTCCTCGACCTCCACCACGCCCTCCTCTCCTTCCTCCGCTGCTCTCAATCTCAACCCCAACCCCATCTCGCGAAGACCCATCGCTCACCACCACTCCCTCTCCATCCCCTCTCCGAGAACCACCCCGTCCTACGCCAATGTCGTCAATGGGGTCACTCACAACACCACCCCCAACGTCCCCAGCGACCCCGTTGACGATTACCTGCTCCAGGACCACCTCTCCTTCTTGAACGACCCCAAAAGCGACGACCTTTACGACCCGAGGCTCGAGTTCGTACCAAACGGCGACTCTGGCTTGTCGCACAGGAGGAGCTACTCGATACCCGG
>Contig100698
TCTCTCTCTCTCTCTAGCGCCTGATCTTTCAAAAATTCCCATCTTTTATAAGCTCCCCTTTCCTTTCACCCGAACGACCAGACACCCTTTTCCATCTCCTTCCTTTCCTTCCTTCGCCTCTCGCTCTTTGCGCGGACTTTCCATCTCTTTTCCTTCTCTTCGATTCTCCTATCATCATCACCCACAAAGAAAAAGACCGACCACCTTTATTCTCCTCCTCCTCCTTCGTTTTATTCTC
>Contig100699
CCGAGTATAGTTTCGTCGGAGACTGACTGTGTAGTCTCTGCTGATCTTGTCATAGCATTGGATGCCTTGAGAAGTCAGCTAACAAATATGAGAAGAATACTAAACCTGAAGGACTTCATGGATTTGTGGCGTAACGTCGCTGATGGGCTCGACCATTTTCTTTTTCGCAGCATGCTTATGAGCGATGTCTGTTTTTCCGCAAAAGGGATTGGTCGGTTTACAGCAGATATGAGAGCTTTATACCTTGTCTTTCAGCCGTTCTGTGCTCGGCCAGAAGCAT
>Contig100700
CCGGCGGTACGGACTGTAATATCATCATCAAGCTCATTGTGGATTAATGTCAGTTGCAAAAGTCAAAACGTCTAATGCTCTTGATGGGATGAAAGTGGAGGACAGAAATGATTCTTTAAACACATTCATCAGGCAAGCTATAGGAAAAGAACCTCTTCTGTCCCTGCCAAGGTCTGGGGATAACTCATTTCAGTGGATCCATCCACTACTTCAAGCTTTAGATCATCAAGATTTGCCTGGTTGGCCACTGAAGATTCCTATGCAGAGGTGCGATAAGTGCCATCGAGAATTCTTTTCATCCATTAACTACAAAAGGCACGTCCGTGTGCATCATCGGCTAAGAAAGCTTGATAAGGATAGCTCCAAAAATAGAGATTTACTAGGACCTTTCTGGGATAAGCTATCTGCGGAA
>Contig100701
GCACAGATACCGGGGAATTTTCCCCGTTAGCAAGTTCTGCGATAAGTCAACCACCCAGAGATTGCTATAAACACCGAGCCCTGGAGGAATGATCCCACTCAGCGAGTTGTTAAAGAGTTGCAATGAGTAAAGCCTTGTCAGATACTGAAACCCCAAAGGGATGGGACCGGTAAGATTGTTGATGGAAAGATCGAGCTCTGTTAGGTTCTTCAAGCTAGCAAGCTCGCTGGGGATGTTACCTGTTAAATGGTTCTGGAAAAGGTGAAGCAATTTCAAGCCCGATATATGCCCAAACTCAATCGGTATCTCCCCTGTTAGGAAATTCTCCGAGAAATCTATTTCTGTAGCTAAAGAAAGGTTGCCAATTTCTCTTGGTATCGTTCCGTTTAACTGATTCCAGTAAACATATAGTTTCTTCAGAAACATCAGGTTGCCAAGCTCTTTTGGTATTCCACCCACAAGATTGTTCTTGTAGAGGGCAAGAGTCCCTAAACTTGTACAGTTTCCGATCTCTTTAGGCACCACCCCAGAAAGCTGGTTATCCCAAAGAATCAAGTCGGTCATGTTCTGGAGCATTCCGAGTTCAATTGGAATGTTCCCCGTTAGCTTGTTCTGCGCGAGACCGAGAAGCTGTAAACTGTTGCACCCACCTAATTCTGAAGGCAAACTTCCCGAAATCAAATTCTGTCCAGCGCGGAAAGACTTCAG
>Contig100702
CCTCGTCCGCGCTCATGGGTTCCCCCCGGAATCCGCCCGCGCCGTCGCCGGCGCCGTCGCCCCGAAGCTCGCCCGCTACCTCGACTCCTTCGTCGCCCTCTTCCGGGGCCGCGGGTTCGCCCCATCCGACATCGCGAGCATCCTGACCCGGTGCCCCGACACCCTCGTGTCCAAGGCCAGCAACCTCCTCGAGCCCAAGCTCGAGTTCTTCGAGGAGAACGGCGTCGCCGGCGAAGCCCTCGTCCACGTCCTCGTCAACGACCCGTACGTCCTCGGGCGGAGCCTGAAGTCGCAGCTCGCCCCCTGCTTCGATTGCCTCGTCAGGTTCTTCGGGAGCCGGGAGGACGTGGCGGCGCATCTGGTGGTCAAGCGCGGGACTTGGGTCCTGCGCGCCTTCTCCGAATCGATGGAGGCCAACATCGCCACTCTCCGGCGGCACGGCGTGCCGGATTCCAGCATC
>Contig100703
TCGAAACTACTTGTCCAGAATACAGAGGACAGTATCTGCAGGGTCCTCGAAGCTCGCCAGAACAGCCTTCGCGAACTCATCCTCACGCCCCTCGTCGAACGGAACGTGAACCGCCGCCTTGCTCACGTACATCAGATCAGGAGACGCCATGGCCGCCACGCTCTTCCGGTCCCTGATATCCAGGAGCTGCGCGCTCGGGTCGTCCCTCAGCTTCCTGAACGCATCGATCGCGGACACGTACTTGTACTTCCTCAAGTAGTACTCCGCCACGGGAACGACCACAAGCCAAACGAAGGTGCACCCGGCGACGAAGAATGGGTTCCGGTTGAAGAAGTCATCGATGGAGACGAGAATCGACTCCAGGTTGATCCTGTCCGAGACCTGGCCGGCGGCAGGGGAGAGAGCACCCTCGGAGGCGAGGCAAGGGAGCGAATTGAAGAGGTGAAATAGTGGAAAGCAGAGAGGGGCTCTGGTGAAGTGCAGAGGAAAGGAACGGCCTTTGAGGAGGAGGAAGTGGGGATTCTCCGGGGTCG
>Contig100704
GCAATTACAACCTCAACATCCTTCAAGGAAAACTGGGATCCTTGAGCAACCATATCACCATTTACAATCACACAGGAGCATCCATCATAATAAAGGCGGCCACCATCGCATCCTTGATGATTGCTGTACATGTAAACTCCACCGCGATAATAAGTTGCACCTATAAAAGCGCGAAGACGGACATCGAGCTTCCTAAGTTGATGGTGACTTCCACTTGCATTCATAAACACTTCAACTCCATTCAATGCAAGCTCCGCATGAGGGGGCAAAGGAGCGAACAGTTCCTCGCAAACTTCAGCAGCAACAGCCGTGTCCAAAAATTGTATATATCCATATCCAAAAGGTACTGTTTTCTGTGACACGGCCTCGGAAATTTCAGTGGGAAGCTGAAAGTCATCAAGCTGGTTTTTTTGCTTCCATGCTGTAAACCACCGAAGTTCCCGGTAATTTCCATCATTTGCAAGCCACATTTTTGGGCGGATCATGATGATTTTTCTGTTCATGCAAAGAACTTGGCAGTTGTAGCGCTCTGATCCTTTAATGATAGGCATACCAAAGCTGCAGAGTATTCCATCAGTCCAGTCGCCAAGTAAAAGTTCCTTCA
>Contig100705
CTACGACAGGATTCTGACAGCATTGTCAATGAACAGATGGACATGAAAAGAAGAGGGAATATTCCTTCTGCCAATTGTTCTATTGGTCCTTCGATCACAGAAAAGGAGCCTTCATTAGGTTGCTTGTCCAAACATGAAATTGTTGCTGCCGGAGAATCAGTCCCATCTCTGGCGGTTGATAGCCATACCCATATATCAGATTCTGAACCTTTCCGTAAATACAAAGCCCTGGAAGAACGTGGTCCCGATGGAGCATCAATAGGTAGAATGCGCAAAGTAATTGATGTTGGTAGTGCAAATGACAGTTGTTCATCAAAATCGAACACAGAACTTACGTCAACTTCCTTGAGAGCAGAAGTTGACGAGA
>Contig100706
CCGCCGCTTTGATCGCGCCTCACTCAGATGAAGCTCGCGCAATGGCGGTGATCCCCACGAGGACGACGCTCCCCAGGCTCCTCCGCGCCCTCGCCGGCGGCGAATCTCGGCCGCCGTTCCCGAGGCGCGGGCATGGTCGCGCGCCTCGGTCGGAGCCGGCGCGGAGCTCCTCCAGCTTGGCCGCCGCCGCCGCGGTCGCGCCCAGCGAGCCGGAG
>Contig100707
TTAAGCCTCAAGTTACAATGCAGTCCCAGTTAACACTGCCTCTTGAGAAAGAACGTCCCATTCTATCAGTTTTTGACGCAATTCATGGGCTTCTTTTTCCATCCCTGCAGCAGCCACACCATCTATTATGGCAGAATAGGTGGTCTCATCTGGCTTGCATTGACTTGATATCATCTTTTCCAGTACTTGTATTGCAGAAC
>Contig100708
TACTACTGTCACGCCGTGCCTAAAGTGAAAGTTTATGAGGCCGATATTTTAAACTTTGTGGGGAGGAGTAGGATTAACCATGGGGTCGCCATATGTCATCTCGACACGTCGTCGTGGAGTCCGGACCACGGTGCATTTGTGGCGCTCGGGTCCGGACCCGGGCAAATAGAGGTGTGCCACTGGATCTTCGAGAATGACATGACGTGGACGGTCGTGGATTGAGCGAGGAATTGCTCGATTGAGGCGGGTCCATGTGCTCAGATAAAATTGGACCGTGTGATCTGGTGGGATTCATGTGT
>Contig100709
CAATGATTTCAAATTGGGGCGCCTTGATGCAACAATTAGTTCACCACTCCATTCCACCACAATAATATGCTTTTGTTTCCTCTCTTATTTATTTGATATGTATACCTGCATAATGACTGAAGCAAACTGGCTTATTTGCTATAGCAAAGTGACCTGTGATTGAGGATGCCATTACATGCGTGCACAATGAGCTTGAGTTTCTATTACGGCACTCCTTGCTGATTTTGAAGTCTCTGAAG
>Contig100710
ACAAATTTCCCATATCACTGGGAATTGATCCATTGAACTTATTGACCGAAAGATCAAGATTTTCAAGAGCAACTAAATTGACCCCAAACCCGTCCGGAAGTGAGCCGGTGAAATTGTTTTGACTGAGATGGAGGGTCTTGAGTCTCTTGCATTGAATAATGGAAGTGGGTATAGAGCCATTCAACATATTCTGAGACAAATCAAGAGTCTGTAGGTACCCGAGCTTGCCAATCTCATTCGGCAGAGACCCAGATAAGGAATTCCCATAAAGCACCAAACTTTGTAGGCCCCCAGCTCGAAAGAGCTCCGAGG
>Contig100711
GAAGATAGCATGCCAGAAGGGTGGTATTGACTTTGGAGGAAGCATGAGCAATGGATATAATGCACCATCATTTCGATACCACCAGTAAACACCAACCACATAGACTATAAAAACAACAGAAATGCTCACGAGAACAGAATTTTTCCTCTCTCCCTTTAGGGCAGTCTGCTTCCGAAGAATATCATTTGACTTAAACATGACAGCTGCAATCCATATCGTAACAAAGAAGCCTTGCAAATGCTGACGAATGAACACAACCAACAAGAGCAATGAGAATGGGAGTATCTGCTCAATCCATCTCCCAACCCGCTGTAAATCATATCTCTGGTAACCAGAATCCCTAGAACTATCAGCTGAATCCATGACATTCGCCGATGAAGTAGAAGCGGCCTCCAACAATAAATCGTCGCTCTCTGCAGCGATGTCCATCAAATCGTCACACCCAATTTGCCCTCCACCGTCCCCCATATTAACTCCGCTCCCTGCCTCACTAGAGCCAATAATCCGAATTGATACCTCCTCGCTACTGCCGCCATTTCTGACCTCAGAATAAGGTGATTCTGTCTGAATGTGACCGGCACTCGCCCCGAGGACCGGACTCTCTGACTCGGGCACGGTCGGTGCAGACGGGATAATACCGGAGTACTCCAGTATAACCGACAACGGCGACTGAAACAAGCTGAGAGACGGGAACTGCACACCAAACCTCGAGGCAGAGCTGCCGCTGCCACTAGTAGAGGATGAACTAACAGGGTATACATCAATATCACCAGGGGTTTCCATCCTTTTGCCCAATTAGCAACAACCCTAGTTATTGAATGCGGATGAAGAGAGAGGACTGATGGACGGATGCCCTCAAGAGATGCAAGTACCCTGATCCCAAAGATCGCAAATTTGTCTCTCTCCGACGCAACTGAGGACTG
>Contig100712
CATTTTGAGAATTTACGTTCGGAGAAGGGAAAATTTCTTTATCGTCTTTTTTCCTCTCCTTGTCTAACAGAGAGGAGGGAAGAAGATTTTTGGCTTGTTTATAAAAGGTGGTGGTTCTTAAGATTAATGCAATACCATTACGCTGTTCATGAACTTAAAGAAGAAAGGGAAAGTAATCACAAGAGACAGAGTCTAATAATCACTGAAGCAACCAACCAGAATCAGAAATCATGAATTGGCTCCAAAAAGCTCCAAACTATCAGTTGGTTTGCAAAGCCCAAATTATAAGTCAAATGAACTTATTTAACTTTCTGCCACGAAATCACATCATGTATCCATTACACATGAAGCAAACATTCAA
>Contig100713
GATAATCTCACTCACAGACACCGTGAATAGAAAAGCAAAAGAAGGCATGTGAAGTCAAGAATGGAATTGCAGATCGACTTCGACAGACACCGTCTCTCACATAAAGGGCAAAGCCAATGATTTACATCCCATGCTTAATCACATGATGTTGGACTCGAGACGACCCAACCGTCATTCAGCCGCCCGATCATCGTGCGGCGGCGGCAGCGGCGGTGGC
>Contig100714
TTCGACCTTAGGGAGTCTCTCCCATTTGACTGAGTTGCAAATGGGGGGCAACGTATTTTCTGGTGAAATCCCTTCAGAGTTAGGTTCCCTCTCAAGCTTACAGATTGCATTGAATGTCAGTTACAATTCCCTAACTGGGAAAATACCACGACAGCTTGGAAATCTTCACCTACTCGAGTACCTCCTGCTCAATAACAACAATTTGACTGGTGAGATACCTAGCTCATTTGATTCCTTGTCTAGCCTACTGGTGTGCAATTTTTCATACAATGATCTCTCTGGGCCTTTGCCATCCGCGTCACTTTTTCAGCACATGCCCATCAGTAGCTTTATTGGGAACAAGGCACTCTGTGGTGAGCCGCTCGTCAATTGCAATGAGAACCCATCTTCTCAATCCATCCCACCTTTGACAAGTGTGGATGTTCCAAAGGGTAAAATTATCACCATTGTTGCAGCCGTTGTAGGTGGCGTATCTCTTTTGTTAATAGCTGTTATAATTTATTTCTTGAGACGGCCTTCTGAGACGGTTGCTTCCAT
>Contig100715
TATCTTCAGTACAGCAAACGATCTCCATTTATTTTCATTATGCACGGTTCACATGTCACATGGAGGGAGCATATTGAAATCTGCAACTTCTGCAGCCAATAATCCAGTCCTTTGCCACTCAAGAACAATAGCAAGAGGTTCCATCTCTGCATATCTTGTTGCCTTTGAAAGCACAAGGAGAAAACAACGCAGCCATATCAAACTTAGGAGCTTTGTCAGAGAGACAGTTGCCCTTAGCGTA
>Contig100716
GCTTGGACTGAAGGGAGCTCCTTCACCCCTTGTTCTCAGCTCTCTTTCATCCTTTTCGATTGCTCTTTCTCTTGGATTCTATTCGATTGTTTTCAAGGTGGTATGCAAGTCTTAGCATGTGCTAGTAAGAGCGAGCGTGCATTGCGATTTCGAATTGCATCCTTAATGACCAAAACAGTGTCAGCTCTGCAACCCACGGTGTCAGAGACTCCAGCTCGCCTTTCTTCATGGTTGGATTAATGCAATCTTTCTCTCCTTACAATCCCACGATGAGGTGAAAAGATGATGTTTTGTTGTATCAAATACCGTTTGTCCTTTTCCGTCATAAGAACAACCTATAAATTCAGCCTGTTTTTTAGTCCTTCTGCTGCCGCGATGGAGTGCTTGTTAAGAACACCTTTTTGCTATGTCATATTCCCCTCATTTTGCTTGCAACGTAGTTCTTCAGTTTTGAAAATCATCAGTCGG
>Contig100717
CGCCGCTCTGACCTCGATAGGTGTTCTTCGGCGTCTTCTGTCTGAATCTCCGCCTTCTCAATCCCTTCGACCCCGCGAAGATCAAGCGATGACGACGGCCAATTGATTCGATTCGTCCCCAGGATCTCCCGATCGCCTCCCGCCCCCGTCGGCAGCGGCCCCGGATTCCCCTCCCCCGCCGCCGGCTACCCCCTCCGATCGG
>Contig100718
TCAGGAACTGATACAGGCTTTCCAAGCAGCGTATTCGAGCACGTTCTATCAGGGGCACCATCTTGCGAGTTGCCTAGACCAGTGACAGCAGAGGATGGATCTGCAAAACTAGCGCGTCCTCTATTCCCCTCATCGGAAATGTGTTGCAGCGCCATTGACAATGATGAAATTTGGTCGCTCCTGGCAATCGATTTCTGATCTAGCGATTTAGCAACATCATTCGGTTGTCCCTGAGGAGACTCGTGTAGAACAATCTTCCAGCCTAAGCCATTCCCGTCGATGCTCTCAGGCGCTTCACCACTAGTGAGATAGCCCATGTCATATCTTGGTGCAGCTTCTTTATTTCGCCTCACGAGCTCTCCCGCGAG
>Contig100719
GAGCCTACGCATACATAGGACAGATGTAGAATTTCGCAAAATCGCACAAGCTTAATCTGATTTTTAGGTTTCCAAACTCTTCTAAGTAACGAGAGAGCATTGCACAGGATAAGTGTCAGGATCAAATACCAAAGTCACCTGAACATGGATGGCAAAGACTGATTGGCAAAAGCATCTCAATGAGAAGCATCCTGACATGTCAAACAAACAAATTTCACCACGTCCATGTCCCTTATTCACTGCTCTTATTTTCTGTCAATTCTTGCTTGTCACCAGCACGTAAATCAGGATAGTTACGATGATTCAAAGAATGCAACCAGAGAGCCACAACTCCTTCTTTGTGCTCTGTTAAGGCTATATGAGGGTA
>Contig100720
TGGACGGATGGCAGAGCGGAGTGGAATCGGGGGGCGGGGCTTCGACGAGGCGAAGGGCGCCGGATGCGGGCCGGGGCGCTGGAACTCCGGTGCTGCAGATCGGCGACGGGACGACCCAGCGGCGCGGGGGAATCGGGTCGGCGCGAGCTTCGGGTTGCGGCTCTGGCAACAGATCGGCGAAGCGGCGGTGCTACTCATGGAGGCGGGCGGAGGTCAGCGGCTCGGCCGCCGGTAGGGATCACTC
>Contig100721
GCAGCTGACTGACTTTTGGATTGTACCCATTTGAAAAATGCACAGCAAGGTGCGTATAATTGGGGTCTGATCACTCCTCGTTCTCTCCATCGCTTTGCCTCCTCTGGTGTTTCCCTTTCCTGTCCATCCCCGTCTTTCGCTCTCGCTCTCGCTCTCAGTCCCGTTGACGCCATGGCTTCTTGCGACGCTTCTGCTGACAAGAAACCTGATGCTTCGGAGATTGGAAATGCGGGTGATTCCAAAGTTCATGTGTTCTCGTCATCATCCGAGCTGCTCGATAA
>Contig100722
TCTTGTTCTCCATCGGGCCTGGTCCACTGTACTCGCCTGTGTTCTCCCTCCACACGCGGCGTTTCTGCTCCGACACCGCACGCCCTAGCGCCGCCGCTGCTCGCTGATTCCTCTTCACCCACGACGTCGGATCCGCCCACCGCCTTGCTGCACCGCAACCCAGCCGTGCCGCGATCCGAGCCCGTGTGCCCCGCTCCGAGCGCTGCTGCTCTGTGCCCCAAAATCACGACCCCGCCTTTGCCCGAGCCAAGTTAAGCCGCTTCACCCACGAGTGGTCTGCCCTGCACCGACGCTGTTGCCTCTCACCG
>Contig100723
CCGAATCTTGACGAACCCAGAGGGTTTACACTGACGACGTCGCCCCGTTGCCTCTGCCTCCGCCTCAAAAGGTACGATTAGGGTAATCATCCAACCAAGCCCTAACCATGCGGCTTCTGCTGCCGCCGAATCTCAACGAACCCAGGGGGTTTACACTGACGATGCCGCCCCGTCGCCTCCGCCTCCGTCTTGAAAGAATGAT
>Contig100724
AAAAGTATCACAATAGGGTTCTTCAACATGAAGCTGGACATTTCTTGATTGCTTACCTCATCGGAATCCTTCCTAGGGGATATACAATCTCCAGTTTGGATGCTTTAAAGAAGGAAGGCTCTCTCAATGTCCAAGCGGGGACTTCTTTCGTGGATTTTGAGTTTCTTGAAGAAGTAAATGCAGGAAAAGTATCGGCAACGACGCTCAACAAATTCTCCTGCATAGCACTTGCCGGCGTGGCGACTGAATATCTTCTCTTTGGATGCGCTGAGGGAGGTCTCTCAGACATAAACCAGTTGGATTCATTGCTCAAGGGCTT
>Contig100725
AAGAATCTCGTGCTCAAACACGAAAGCTTCAACGGATGGGAGAACGAAGGGATAGAGCTATCAAGGATCTTAGAGATCAGTTAGCAGCAAAACAGCAACAGGAGGAGGGACATGCCATTAACGATAAACAGAACTTCTGGGAGTCCTCTGGCTTCAAAATCATGGTTTCCATGTCGATGTTGATCTTGGTGGTGTTCTCCAAGCGATGAATGGTATAGTTTCTAGTTTCTAGTGATGTATAAAAAGAAATTGTTGCCGTATAGTTCAGTCGCGTAGTTTAGGACCTTTAGGTAGTTATCATTTTGTTAGTACAACTGCAATCCTCGTGGGCTCACTTTTGATCCCATTGCGGCTACCGCTCAGAGCTCGAGCTTAGAATACCTTCAAACTATGTAATGCGTATTTTAGCAGTATTATCGTCCGGTATATACTCTTCCTGTGCAGACATATATCCCTTTGCATTAGGCAATAGACATCAAATATGAACCTCGACCAAAATTCATGGAAA
>Contig100726
CAACTCCGTGTGGAGATCCGAGAAGGTGATCACCCAACTCGTCGAGGGGGAATCGGTCGGCGATGGGGAAGAGGCAGAAAGAGCTTTTTTTTGAACCCTAATCGGGACGCTGTACAATCTTCTTCGAAAGCATACGACTTTTTGGACGTAAACATATGACATCTATGCAGATAGATCTTGTACTCGATGAGTTGGTGGATATAGAGGAATCCAAATCTTGGAGGCCTCCAATTGGGCCTCCATAGAACCATTACTTGTTTGGAGGCCTCCAACGGGACAATTTTGTACAGTTTGGAGGCCTCCAATTGGGCC
>Contig100727
GGAGAGGTCTTCGGGGCGTCATTAGCTTCTCCGTATTTATGCTCTGTCTTCTCGGTTCGGCCATGTCGTCCTCGTTGCTGGTTGAGATAGAATAGAAGAGAGAGAGAGGGAGAGATTAGGTTAGATAGATAGGGAGCGGAATTGGAGCCACACAGAGATATATACATACGCCAGACGCGCATATCGGGAGAGGGGACGTCTTGTCTGTTCATGAGGACCAGGCGAGGGATGTGTTACTCCGAATCGGACCTGTGCTCCGAGAAGATGAGGGCCGCGGCGGCGGCGGCGGCG
>Contig100728
CTAAATCCCACACCCTTTCAAGACAAATCTCCCTCTCTCCCTCTTCCTCTCCCTCTTCCTCTCTCACATCAATGGCATCTCTCCAGTCTCTTTCTTTCTCTTCCCCAGTCTCTTACTACCATCAGCAACAGCCACGCACCCACTCAGGTTTCATATCTTCGCCTCTTCATCGGAGTGCAAGCTCCACATTCCATGGCCAGACTTTGCATCTGCCTCACACTCAGCGGGCCTCTTTAAAAGTGAATGGGAGGACATCTCGACCTGTTATTATGATGGTAAAACCCACTATTCAGTTCATTCAAGGGACAGACGAGCAGACAATTC
>Contig100729
TGCTTAGTCTTGCAACCAGCATGACGCTCAAACTCATAGGCATTGAGAGACTTTGAGTGGTTGCAATTTTCGCATCCACAAAGATAGCCAGTCCCTTTTATTATCCCACGGAGATTTTTTTCACGTGACCAGGAAACGTATTTGACAGATACTCCATCAAGCATGCCAGTAGATAACAGACTTTTGACATTTGACGGGAAATTGTTCGGAGGCACCTTCTTAGCCGTCTTTGGCTCTTTATTTTTGGGGATGTTCTCAGCTTTAG
>Contig100730
GAACTGCCTAAGCCCTTCTTCATGAATGCGCAAGACGTCTCCAAATTAGGCTACATTTCTTCCTGGAGTTTTTCTTCTTTTCTTTTGTCGTTCTTCCTGGAGTTCAGTCCAGAGTGATTTAATATCATCCCGGTAGTACTCCACGTATCCTCGCAGAAATTGAATACGTTCTTCATATCCAGCAATCCGCTCCTCCATTAGCCGATTTTCTCCTCCAATTTGTCCCACTGTGTGTCTCAATATTATAATCTCGTCCTCACGGGACTGCAGAATCTCATCTCTGGTCACAATTTGTTCAGCAAGGGCGTCCTTTTCATTTACTACTTCCTCCAATTCTTCACTATGACGAGTCTCTGCATCATGAAGACGATCTTCAAGGGCCT
>Contig100731
TAGACAAGATTTGCGAAAAATTTCAAAATTTGCATTGACTGAGTTCTCAGCTTTTCTGCAATCTGTATTTTACCAGTGTTTTTTGGTACTTTGCGATGCCAGATGAGATGCAGATGATAGAGATAGATGTTGTAAGGAGAAACAAAATAGATAGCCAAAAGCCGCTTAATGGTGGAATAACATAAACATAAGAGAACTGCTGGTTTAAATTTTAAAGGTTTTGTCAATGTTGCATCTTCTTGGCAGATTGGAACATATCATTCTGCATCAGTGTTAGTCAATGACA
>Contig100732
GTGGTATCTGTGCAAGCTGAGCAACCTTGAATCCGAAGCTTCTTTCTGAAATACCATGCGTAAGTTTGTACAGGTAGGTAACATCCTCATAATCAGAACTTGAGCCTGGTCTTGCATCTTTGCTTGATGTCAGATATGAAACATGATATGCTGCAACGGACCCCGGGAATTGATTTTGGATGTCGGCTATTTTCGGATAGTGTGTGACAAAGAGGGTCATGCACCTTTTCTTCTCTAGAAGATGATGCAATGTGGCATAAGCAATAGCAACGCCATCGTGTGTACTAGTTCCTCTGCCCAACTCATCAATTATTACTAGTGAACATGGAGTGCAGTTGCGGAGTATAAGAGAAGCCTCGCTCAATTCTTCGAGGAAGGTGCTCCTCCCTTTCTGAATACTATCAGACGCACCCATTCTGGTGTAAATGCCATCAAGTACATGTAATTTCGCTGAAGATGCTGGTACAAAGGAACCAACCTGAGCCATAATAGCAATGAGGGCAACTTGGCGGATATAGCAACTCTTGCCTCCCATATTTGGTCCCGTTATAATCTGACAAAATTCTCCATCCCCATGCAAGTTG
>Contig100733
CCAGTGTAGAAGTAGAGACTTTTCCATTGAGATCTGTTGGTGAGCCAAATGACTGTGTAGATCGAAGTGTTGGTGAAGGAAGGAATGAAGCTTCACAAGAACAAAATGCAGAGGCGCATCTGGTATCGGGAAGTGACAGTGCTGTGTTGTATGAGACGAATTCGCGAGAAAAAACTCATTCGATGGAGGAGAACACAGCGGAAGTTTCAGCTTCAGCTTCACCTGGTCCACTGGGACAAATACCTCATTTAGTTTATGTGGAAGTCGTGGAAGACTTTGCTGATTCTTTGTTAAAAAATTCTAATGGCTCATTTCCCAAGGAGAACATTCCTCGTGATGCTGATGGTAGCATGGATGCCAA
>Contig100734
ACTTTCCTTTCCTTTTTCCTTTCCTTTTTCTTTTCCTTTTTCCTTTTCTTTTTCTTTTCCTTTTTCTTTTTCATTTCCTTTTTCCTTTTCTTTTGGTCGCTCAAGGGGCAAGACGTCGATGCCTAAAATGAAATCTTTTCCCTTGCAACATATCTTTTGTCGGACCTTCTTGGGATCGCAACCCACCACCTTGATCTTCACTGTGTTTTGTTTCTCGTCGAAGGTTGGATCTTTTACTTGGGGGATATCAGACAGGATTTTCCTGATCTTCTTGTAACAGCGACAACACTGAAGATCCACTTTGATCACCATCTCCGTGACCTGCTCTGCCATGTTTCTTGAGCTAATAATCCG
>Contig100735
AATGTGGCGTCCTAGCAGAGACCATGTTCTATGTCCCTGCAGAAAATAGAGCGAAATTTTGGTATTCAACAGATTATGGCATGTTCCGCTTCTGCATAGCCAACAGTGAACACGACTGGAGGGAGGGTTCTGAACAATATAAGTTCATTGAGAACTGTTTTGCAACAGTGGACAGACAAAAGCAACCTTGGCTGATATTTGCCGTGCATCGTGTTCTTGGCTATTCTTCTTTGGATTATTACTACAGTCTGATGGGCTCTTTCGAGGAGCCTATGGGAAGG
>Contig100736
GACCGGGCCACCCTGTGTGACCTCCTCAATGTCGGTCGATTCTCTCCCCCATCTTTCCCTTGTTTTTTTTTTTTAGGGTTCCCTTTTCTTTTTTTCTTTTTCGGGGGCCTTCGTTTGGCAGGAGATTGGCGTGTTGTTCTCGAATTAGGTTTTGTAAGCTTTTTATTTTGGGGGTTTGGTCGAGGGGCTAGGTTTTGCGAATCGGCGATTAGGGTTTCGCTTGTTCTGTTTGACCGATTTTTTGTTTGTGCCGA
>Contig100737
TGGCCGTGCTTCTTTTAAGCTCAAGATATCTCAGCTTTCATCCAAGTGTGATAACAGGTTGTTCCACATGAGGTTCAACATACCGCGGGCTGGAAATTATCCTTTTTTAGAGGCTTTTTCGAATCCCATCCGCTGTGTTTCTCGCAACCGCAATGCCAGAACATCTCTGATAATTTGGAAAAGGCCGGCATCTGGCATTTTACCAGTTAAGTGTACTCTATCTTCCAAATATGAATCGCCAGAACTCGAGCATAATACTGTACGTGAAGCAAAACCTAGTCCATCATCAAAAAGGGTTAGATTGGGAAAGGCTGATTATTCCTTTCAGCAGCTGGATGACGAATGCAACTCTAACATCCGTAGTGATTTTAAGGCTAAGGATAGTTTCGGGACTCGCCCAGACGTGATATTGAAGAATTTTGAAACTGCAGAGAAGCTTTTTTCAGATTCTGAATGTACTAAAATGCGAAATTCAAATTCCAAGAGTATGCCAAGTGTTGGAAAAGCAGTTCCAGATTCTTTCACATTTAGTTACTGCTTGGCAGGCCCACATGAGA
>Contig100738
GCGTGTGCAAAGCAGACTGTCTGCTCTCTTTCTGCTCCAAATAAAAAACAAGAACGGAAAGGGGATTAAAAAGGAGCAACCTATGTTCTATCTCCTACGCAGCTGCACAAGAGCAAACGCAAAATAAAAACATCACCAAAGGATGAAAAAGATAACAAGAAATGAGAAGAAGATGATGCTTCTGGCAATCCTGGAAACCTCAAGTTCCGAAGCACGGAAAAAGAAAACTAGAGTGATATGCACAAGTGACGACAATGCCTACAAAATACTTGGAAGCTGAGAATCTAATCTCTGCTGTA
>Contig100739
ATGAGTATCACCATTCAGGCACCGACATCTCATTTGGAATCGGGGACCTAGCATTCGGGTGCCGCTCCGCGAGCCCCCGGCTATCCGGGTACGCGTCATCGGATGCGTACTCGCTTCAGCCGACTCCGCGTGCCTCAAATTTCAACGAGTTAGACAGTATCTCCGTGACAACTGCGACTACACCGGTGTGGGTCAAGTCGCCAATTTCAGGGAAGGTTTTCAACAGGCCGGCGTCACCGGTGCTTTCTGGCATAACAGAGAAAGAGATAAGCTTCA
>Contig100740
TTCGTGATTCTGCTGCTCACGGAAAAGATGCTCTCACTCAATCAGCTTCTCCATTATTTAGCGAATGTTGCCTTCTTTACATCCGGGTTGTATGTCTTGGCTCCTATCTACAGAACTCTAACGACATCCATAAGTTCAGACTCCATCTGGGCAGTAACCGTTTCACTGATGATCATCCATCTATTCTTACACGACTACGCGCGAAGCACGGTACATGCTTCAGGAACCTGGAAAAATCCTACCTTGACCAGTTGCATATCCCTGAATGCCTCTATTGTGGCTTCAGTTTTCGTTGCTTCTCGCCTTCCTTCATCCGGATATGTCTTTGCTATAATGCTGTTCTCTCTCGTCATTTTTCTTTTTGCCCCATTAGTCACTCATTGCATAAAGAAACGGTCTTTTTGTTTACATCTCCTGTTCTCATTCGTGTTAATGGCTGTTAGTCTGGCTTTTGTCTATAAATTGCATCGGGTCCTTTTCT
>Contig100741
CTTGACTTTGCATAGTTCCCAAATGATTCGAAGAAAGAGCAGCTGCGGTCGTTAGAGATGAGTAATCAGCTAGACAGCGGAAAGCGATGGTCAACCTCATAATAAAATCCGACAACTTGCCCCAAATTTAGTGTTTTCGAGCCTTCTTTACCAAGCACTTGATGATTTAACAGGCTCACCTTATTCCTAACGAAGGAACCTCGTCCTAGCTGTTGTCTTGTTCCCTCATCTTGACAAGAATATCGCAACGTCACTGCACCAACCATGTAGCATCTTAAATTTGTCAATGATTCATAATAATTAGTCCCCAATCTAGACAAGATACCAAACACTGATGGATCGTTCTAATATGTTCTCTTCCACCTACTTTGCGGTCTTAAATATATTCTAAACTCAATTCGG
>Contig100742
TCACTCTGGAGTAGCCTTTGACAAAAAAACAGCTTCCGTCGAAGTCGTGAAGGACCGTAATGGGATACACCAAGTCGTGCTTCAGAATTCTCGTGGGGCTTCAGCCCGGGTTAGTTTGCACGGAGGGCAAGTTCTTTCATGGAAGACCGATCGGGGGGAGGAACTATTGTTCATAAGCAGTAAGGCAATCTTCACACCACCAACCCCAGTACGAGGAGGAATTCCAATTTGTTTCCCTCAGTTTGGAAAACGAGGATCACTGGAGCAACATGGATTTGCCAGGAACAAGATTTGGGTTATGGATGATCATCCTCCACCACTGCAGCCCAGCGACTCCAGCGGCAAATCCTTTGTCGACCTGCTTCTTAAACCTTCTGAAGATGATCTCAAGATCTGGCCACACAGTTTTGAGTTTCGCCTGAGGGTGTCTTTATCAGCAGAGGGGTACCTGACCCTAATATCACGAGTCAGAAACGTCAATTGCAAGCCGTTCAATTTTTCAATGGCGTATCACACATACTTCTCCATATCTGATATCAGTGAAGTTAGAATTGAGGGATTGGAGACGCTTGACTACCTTGACAACCTATACGAGAAAAAGCGCTTCACAGAACAAGGAGATGCTTTAACATTTGAATCTGAGGTGGATCGGGTGTATCTTGGCTCCACAGATATGATTGCAATTTTTGATCATGAAAGGAAGCGGACTTTTATAATTAAAAGGGAAGGA
>Contig100743
TCGACTCTTAATGTGATGTGCTTTTCCTCATCTGATTTAGTTGATCTTCTGGTCAGTATTTTCTTTCCACTTTCCTCCGGATTACCAACTGTTGGTGCTTTCATTAATAGCTGCAGCATCACTATTCCAAAAGCGTAGACATCTGTCGTCCATGAAGCCTTGTCTAAAATGCAAGATACTTGTGTCAGAATGAGTCAAATATTATACAAATAGCATTCAATGGTTTAAGTAGTGGATAAAAGATAGCTTATATATGTTACATGAAACTTGACTGGAGGCTTTAGTTTAAGTCATATCATCTTAAGGGCTAGATATAGCTT
>Contig100744
AAAAATGAGGACAGTTTGACATTTTACTCAATTCACCTTCAGTCCATAAATGATATTCCAGATACAAAGACAAGAATCGAAGATGTTTCAAATTGAATTCAACAAGCTGTGGAAACATCTCTAGCTTAACACAACCATACTTGTCAAGGACGGTCAGTTTTTGCAGATTGGTAAACTTGTCTATATCGTTCACATCACATTTCTTCAAATCAAAGTTTTTCAATGTCCGTAGATTCTTTAACGTGCCCAACCGCAACTTCTTTCGATCCCAAAGGATTTTCTCCTTGATGGCAAATTCG
>Contig100745
GAATCCTCAATCTTGCCGTAGCGACAACGGAAACGGAAGTACCGTAATCCAGCGAATCGCCGTTCCGTCGCTCCCGGGCAGGTCGGATTCGCGGCCTCCATCGCGTATGATGGGCGCGCCGATGCCCCCGTGCGTCTGATCAGGATCCAGAAAGCTGCGCCAATTCCTCAATTGAGTTCCGTCTCTCGCCCTCTCCCGCTCTCTCTCTCTCTCTCTC
>Contig100746
AGCCGTCACGTCAGATGAAATAGACTTGAAAGACAGGTATTTTTCAACTGCTGGTGGGCTAGAATCATAAACAGGCTCCCTATGCGGATTATCATCCTCTGCCTGGGCTGTGAGGGTGATATCAAAGTGTTTGACTGGATGTCCCTGAGCAAGGCTAGATTCCTCACCGAGATCATCTATTGATGTTGCTAATTCTTCTTGTTTCATATCAGCAACCGTTTCATTCACTTCTGAGAAGAACGACGAGCTTGATCCACCACTGTACTCTTCTTCAGCTGCTTCTACTTTCTGTTGTGTTTCGTTCACATTTGTATGCAAAGAATCAGTTTGTTCTCCAGTTTCAGGCAAACTCAGTTCAAGTTCGTGCTGACCATCCACATTGCCTAAAATTATCTCATTCTCCTCATGGTGAATGACATTCTCCTCAACATCTTCAATATTGTGAGAATCTACATCTTCAGAAGATTGGCTTCCACGTTCTACAAGCAGGGAAGCTTGGTCTACATTGGAAATGCCTTCTGTTTCTTGAGAAGAATCATGTTCACTCACCCTCTTGTCATCTTGATCAGCATTTGAAGACAATGATTCTGTATCAGGAACAGAACTCACCTTCGAGTCAGTTACACTTAC
>Contig100747
AGGAAGAGGTTCCATCCGTAGAACCACCCAGGGATGGGCAACCAGGCTTGATGGTGCATGGGTCCTCTCCTGGGGACAGATCTGGCTTACCTTCCAATGGCTGAACTTCAGGTGTTACAACAGAATTCCCTCCACTCAAAGACCTCTTGCTTGGAAAATGGGAGCCACCAAGCATTCGAGATACTTTTTCCATGCTAGACAATGTCTTGGATCTTGACCCACTAATTTTCGTCCGAGCTCGCTTTAAACTGGAATCGA
>Contig100748
CGGCGAGAGAGAGAGAGAGAGATCAGAGGAGGCAGTCAGTCATGGCGAGTTGGGTGTTGCCCCCACCCGATGCTCCATCGGAGAGACCGATTGGTGCATGGTTCCGGCGAAGTCAAAAGCCGACCAACACGTTGGACAGCAATCTCGTTTCGTATTTGACCAGTCGGTAAAACTCAGGACATCGTAGATCTACAGCAGAGGACTGTGTCGGA
>Contig100749
AATCCTTCACCTTTGTCCTCTGCATCCATCTTCAAGCACTCATTGCTTTTTTCATTTGCAACAAGCATTCCATTGACTACATTATCTTTCTGGCCATCTCTACAGTCGGTTGCAACGTGAAGACAGTTGTTCAATTTCTTTAGCTTGAATAATAGGTCTAAGTTTTCTTCTGTAAGCTCATTGCAGTCAGTCTCCAGCTCCTGAACCTTTTCTTTTAGGGACTCAATTTCTTTAATTAGATACTCATCACCTCTGTCAGCAGATTCTTGAGAATGCTTTTCTTCAAGAGTCTTGGTTAGCTTGGCCTCTAGATGGACAATTTCTTCCTCCTTTTCTGATAATTTACTTGTGTATTCTCTCTCAAATTCAAAGAGCCTCTTTTCCAAACCAACTTTTTCATCCATCATACGCTTTTCATCCTCAAATGCCTTTTCCATCTGTTGCAACTTAACTAGCAGATCCTTCTCTGATTCCTTGGTTTGCTGCAACTGGGTCTTTAGACTCTTGTTTTCTGCTATATTTGATAGTAGCGAATCTTCCATATCACTGAACTTTGACTGAATGAATGCGACGTTTTCCAACTCAAGTTTCTGCTTGCCGATCATCTCTTCGAGCTCGTGTAGAACAGAAACCAGCTCAATGTTCGATTCCTGACTTCTGCTCAACTGCAGAGTCAAATCAGCATTTGTTTCTTTCAGGAATCTTATTTCCTCCTCCAACTCCTTTTGAATGTGGCGTACTGCTTCTTTTTGGGAATTTGAATCATCCACGGTCTTTTGGTCCACTAGTGAGTTCTTGAGCAGCAGCTTTAGTTGTTCGACTTCTTTTCTTAAGCTCTCCCGTTCCGTCTTAGCCGCCAAGAACTCCATATCCAGATCCTCGTGATT
>Contig100750
TGATGATGCACTTGCACATGGTTCTAGTCAGCGAAGAATCTCGAAAAGTGAAATTAAAACCATCATCGCAAAAACAGTGGCTTTGCTTCAGTGGGTAAGCCCATGGACCAGCTTTTGTAAACAAGAAAATGGACAACAGAGAGCTGAGTTGATCCAATTGTTAGATATGCAGAACTTCCAATCGATCCTTTTGCTTGACAGGTTCTT
>Contig100751
GCAAATGATGGCTGTGAGGATCTGGATTCCACTTCTTCCGACTGAGTATATGAACGGTTGGAGGATCGTAAATAGGGAAAGGAAGGAAAAAGTTAATGTCAAGAAACTTGCCTGTACACTCTTTGAATCTTTTTAGGGGTCAAGTCAACACCAGGAAAGATCTATCAGCAGTTGAGACCAGTGAGAGCCACATGATTGTTGGGGTTGCTTCCCACCCACCATGAACTGAAGCTGACATGGCTGCTACCTTCTTCTTCTTCTTCTTCTTCT
>Contig100752
CGAGGACGGCCGCCGCCGCCACAGCCCCGAATCGGATCGCCCCGCCGAGTACCGCCGCCGCCGCAGCCCCTCATACGAGTCCTTCGACCGCCGCGACGACCGCCGCGGCCGCGAGCCCGATCGCCGCGACCGCCGTGGCCGCAGCCCCAGCCTCAGCCCCTCGTACGACGATCGCTACGACGACCGCCGCGACGGCTCGGGCCAGCGGCGCCGACGGGGTTCGCCCCGCGCCTCGGACTCCAGGA
>Contig100753
AAGTGTTTGGAAGCCTCTTTTGCAAACTCAGTTGGTAAAATATCAACGGCTGCACATATCACACCGTCACCCTCCATATCATGATGATACGAATCACATAGGGCATTGTATCTGAAGAATGGTGATTCAATTGACGTAGTCTGATTGACAAATTCCATTGAGCCTCCTACATCACAAGTGATATCTGCTATCCCAATCAGTGGGCATCCTTTCTTCATTAGACCTCGGAACTGCTCCTTACTTAATAACCGCGGGAACCTTTTT
>Contig100754
ATCTTCTTGTTGTTCACAAACAATGATTCTCTTAAGATCCCAGATTCATATTTCAACTCTATGAGAAAACTCATGGTCTTACATCTTTCTCAAATTTGTCTCACTCATTCACCTTCGCATTTCAGTTTTTGGAGAACTTACATACTCTGTGTCTCGATAATTGTTCATTAGAGGATATAACCATGATTGGCGAGCTAAAAGGGC
>Contig100755
TTCCTACAGCAGCAATTCTCCTAGCCAGGGCATCCAAAGGCACATCCAAGAAGACACTGACTCCCTGCTTGATATATTTCCAGTTGATAGGCCGAACAACTGCACCACCACCAGTTGCAACAACCTGCTGGGGCGTGAAAGACAATTTCCGTAATGCATCACTCTCATAATCTCTGAAGATACACTCCCCACGTTGTTTAAAGATTTGAGTGACAGAATCTTGGCCAATAGCCTGCTCCACGTATTTGTCACTGTCAACAAAAGTATATCCTAACGCTTCAGACAAAATCTTTCCGACCGTTGTCTTTCCGGAGCCCATCATCCCGACAAGGAA
>Contig100756
AAACTATGGTGGAAGAGGGCAAAATTGAGGTTCTGGCGAATCAGCGGTCCATTGAGGATTGGTTGTCACATGCTCGTGAGCTAGTTCCGGTGGCATTGGATAGAGCCAGAGAGGTTAAGGGATTCCCAGCTCGCTGGAGGAAGATAATTTCAAAACTGGAGCAGATTCCCTCATGCTTGTCGGACCTGTCGAGCCATCCTTGCTTCTCAAAGAATGCGCTTTCCAAAGAACAGTTGCAGGCAGTGTCCAGAACTCTTGCAGAAGCAATCAAGTTGGCCG
>Contig100757
ATACATCAGCCTTCTCAATCAAGTATCCACAACCTCCATACTCTGGGGCAATATAACATAAAGTTCCTCTCATGCTTGTCGTGCTGCTTAGCTCGCGGCTGAAAAGATCTCCACTCCAAATATCGCTGCCATTAGAATGAGCATTCTTCTTCCTCAGCCCCCTTCTAAAACTAAACTCCCCATTTGTGTCAGCATCATGCCGGTTTTGTTCCCCTCCAAACTTTTTCCTTTGACAGATGTAAAAACGCCTACCGAGACCAAAATGCGGCAATTTAAAGCCTTTCTTCCACTTCATTTTGAGATGTTTCAACTTACTACGCTTCCTCCTAATATCAGCTGTGTGCTCCTCTTTCCACCAGTCTTGCATCTTTCTGTGTGTCTTTTGACAGGGATGCCTTCCATTTGCATCTTTCTTCTCAGGTTCCTTATCAGGATGTTGTTGATTCCCAACTTCTCGAACACGGGTTTCATTCGCATCCTCTAATTTATCTAATGGCAACGATGAATTATTTATGTCACTCTTTCCGGGAATGTTCTTTCTGTCATCATACCAATCTGGATCGGTTGGGCAAATTTGGCTGCCAATCCATTCCATGACATAGTCTTTACTGCATAGTTCACCACTTCCGTCCTGTCTCCACCACCAATCCTTACCCCACTGTTTTGAACCCGGCAGATCATCAGCAACCACAGAAGCAATGAAATTCACATCATTTCCAGGATGATGAAAGCTGTTGAACTCGCCATCATAAGGAACAAACTT
>Contig100758
GGCCGTCCTCGGGAAGGGGAGCGACAGGGCCAGCGGGCAAGCGAGGGCCCCGACGGCCGTGCTGGCAGCCACGTGAAGCGGGTGCATGACCGCCTCGATCCGCTCCTTCTCGATGTAACCGATCACGTACACCAGCACCACCTGCCCCAGCGCTATCCGCCTCGCCGTCCCGTGCGTGGCCCCCGGCAGCGCCACCACGAACGACGCCAGGGCCACCGCGAGCGCCGTCGTCCCGGCCGACAGCCTCGCGGGGCCGATCAGCCAGAGGCTCAGTATCGCGGGCCCGATGCTCTGGGCGGTGGCGTACAGCGCCAGCCAGCACCCGCGCAGCGTGTCGCCCAGGGAGGCGTCGGTGACGACCAGGATGACCGTCACGTAGGAGAAGGCCGGGAGCGACACGGCGCGCCGCAGCGGGGCCGGCCCGTACAGGGTGGCG
>Contig100759
CTCTCTCTTCTTTCTCTCTCTTCCAGTTGCTGTTGAATCTGTCCGTACGATCTCGAGTTCCAGACAGTAGAATCCAATCCGACCCAATGGCTTCTTCAACGCCGCCCCACTGCTCCCTCGCCGCGTCGAAGCCCTACCAGAACCACCCTTACCCGCAGAACAACCAGCGCCCCAACCCCAACCACCCCAACCACCACCACCACCACCACCGCGGAGGAA
>Contig100760
GCTCCTCGATAGGCCTGTTTGGCGAGCCAAAATATGCTTATCAACATCGCTTGGATACGGGTGAAGAAAGTGTTCGAAGAGCCAGGCACGGAGGACCGACACCGACCGCTCTGGCAGGCCTCTCTGGGGCCGCCAGGGGTGATTGTCCATCATAGTCATCTGCTGGAATGCCCTCTGCTGCCTCAGAGCCTGGTCGATGATCTTCAGCCGTGGCGTCTCACCCCTCGTAGTCCCTGGGGAAGCGAGGTCCTTCTCCCCCATGGCCTTCTTCGTTGCCTGGATCTGGCCCACGATCCCGTCCCTTAGGCACCGGAAGTGCCTCGACATGGCCTTCGAGGCCAGCGCGGAGTAGACCGTCGCCGCCCCGCTCCCTGCCACTGCCTCGAAGGACGATACCACTGCCTTCATTTGATCACAGTAGTGCCTGTATCTTCTATCCACCTCGTCAAGCATTGAAAGCAGCTTTGTCTTCCTCTTCTGCAACTCCATGAACTCGAGTGACCCGAGAG
>Contig100761
TTTGTTCCTAGCCATTTTGCTGCGTTGCAGGGGATTGAGAACGTCATCATGTACGCATCGGATGCTGTACTAAGGAAGAAAGCTTTTGATGTGCTGAAAAGGGTGCTTGCTGATATTCCAATTTCTCAAAGGTTTGACATCCTAAAAGCCCTGATTACAAATTGCATCTCTTCCTTTATGGTAACTGCATGGGAAGTACGTGGAATTGCT
>Contig100762
TCGCGTTTGGATCTTTCGTTTCTTGTTTCGGGATCTCCCGTTTGTTCGTGCTTTCTCGAGTCTCGGGCCTTTCGGATTTCGGGTGAATGAGTGGGGTCGGTGATTCGTATTGGTGGCTTGAAATTTGGGGTGGAGGGAATGGAGGAACGAATCGCTGTACGTGCGTCCGCTGCTGTAGTTTTGGTATTGGCCAAGCTTGGGCTTGTCTTAGCTGCTTCGACCCTCCGTTCCCATGTCTCCCCTCGCCC
>Contig100763
AAATATCTTATGCTTGCTGTCCAAGAGCTCGTTTCTGGGGACCAATGTGAAGGGAGATTTGTGTTTGGCCGAGAAAGCAGAAAGCCCAAGGAACCTTCCGATGCCAACAAATTCACAAGAGACGGAACAAATCCCAAGAGCTTGCTCCAAACTCTGCTGATGAGAGCGGGGCACTCTCCTCCAAAATACAAAACAAAGCACCTGAAGACGAACGAGTTTAGGGCGCTCGTAGAGTTCAAGGGAATGCAGTTTGTCGGGAAGCCCAGGAAAAATAAGCAGCTCGCGGAGAGGGAGGCTGCTATAGAAGCATTAGCGTGGTTAACTCACACTTCAGACGAAACCCGTGATGAAGATGACAAATCCCCACTTGATGTCACAGATAACATGCTGAAACTCCTCGGCAGACGGAGAAGATCAAAGAGACACCCTCGTTGAGGGCTTGAAAATGCCACTCTGCCGCATTCGGAATCTCATGCGAACCATGGATTCTCAGGCCGGATCCCACGTCATCAAATTCAGGGATGTCGCATGGTCCCGGGACGATGAACTGGATGTGG
>Contig100764
TCGTTTTGTCGAGTCAATTTCTACCGCCATGGTAGTCTGTTATGTTTTCTTTAAACCCTTCCTTCCCTGATTCTCTATCTCTGTCTGGTAATGGCGTCTTCCTCAGCGCTATCTTCCATTTCATCCCATCGCAACTATCTCTTCTCCATTTTCAGCTACAACATCCATGTTCTGCTTCGCATCAGTGACCTTTCTTTCATCCGTCAATTTCTTCATCTTCTCCATGCAATTGCGATCCTTTCATCATGATTTTCTTTAGCCATATCTATTTTTCATGCTCTATATTCCCACTCCGCTTTATCCTCCTTGCATGCATGGACTATCTGCTTCCCATCTCACCATCCATAGCGCAATTTAACCCTAATTCACCCTTTTACCATCATCGTAGCCAGTGCTTTCTTATTCAGTGTTTGCATGTAGTCGCAACTCATTGTTACCAGTAATTTCCATGGCCGACTCTACTCACCAAGATGATGCTCGGGTTGCTGCTCTCTGTCATCGACTTGGCCGACTTTGGCCTGACCATGGCGTTGACATTTGGGAAGATGACGTACCGCCAGAGAAACAGAAACTCAACAGCAGCTACCTCCATTACTCCTTCCAGCTCCTCCGTCTCCTCAGCAGCCTTCGGCAATAGTGGAAAATAAAGCAGAACATTCATCAATCATTCTGTAGCCTTCTCCTCCAGTCGACCTGTCTTTATGCGCCTTCCATATTCCATCATAGACAGCAAGTCTGGGCAGATATCAGA
>Contig100765
TCGTGCCCACCTGCTGCTCTCCCTGAAGCACAAGCCCGACAAGGCCATGGGCTTCATCGAGCGGTGCGAGTTCGCAGATGAGCGGGACCTCGAGTCTGTCCGGGACCGAGCGAGGATGTCCGCACTTTTGCTGTACCGATTGATCCAGAAGGGCTATAACAACGTCCTGTCATGCATCCTGGAGGAGGAGGTGGCGGCAGAGAAGCAGCGGAAGCAAGCT
>Contig100766
ATGGCTCGGAAAACTCCCTACCAAAACCCCCTTTTCGCATAAGACTTCCACGGACTTTGAAATCCAATACCCATGCTCTTCCAGGGAACAGGAAATCTGATACTTCAATGGATGATGTTAATGTGGCAGATGCTGGTTCTGAAAAGGAAAATCTCATTGTTGAAGCTTATATCCCCCCTGATCCAGGTCCTTATCCCCAAGATCAGCCAAAGCAAAATTCTGTTAGATTCACACCTACACAGGTTGGGGCAATTATCTCAGGCATCCAACCAGGACTGACGATGG
>Contig100767
TTCTGAATCACCATTTTCTGCAAAATGTGGCAGCACATCTGTAGCATCACCAGCAGCAGAAACTGGCGAAGAGTGCACAAGTGGCTCCTTTTGTGGAGGTTTACTCTTGTGACCTGATGAATCTTCTCCAAATGGGTGATCACCTAAATTTGAGACATGCTCGTCATCAAACTCCCACCACTGCCCTCTCTTCTCATCTCTTATATGAGCAATGTAATGCCCACTGTTTACAGCAGTTCCTTTGTGTATCAGGATTGCTGACAAGTC
>Contig100768
TGTTCTCAGTATCACGTCTGCTGTGGTCAAAGAAATAGTGCAAAGCTCAGGCATCATAAGACAGTCACAGAGAACTGGTAAGTGGCCCAGACAAAGATTAGAGAATTCAGCTCCTTCTTCGACAAATTCTGCATTTCCCTTTGAATCTACAACTGAACAGCAGTGACCGAACTCCACGACTGAAACCAGGATCAAGAAAGAAAAATTGATCATAGTCTTGAACCTTGTAGCTGCTGGCCTGGTGTCTTTCAAAACTTTGATCGCAGGAACACACGTCCTTAATACAAGCAGACAAACAGGTACAGAGGGCCTTGTTTGCACTTTCCTGATGAAATAAATAACCAACTCTGCCTGGCTTGCAAGAAACTTAAAGACATCTGATGAAGCTTCCATGGTGGGCGCCAATTTCTCCAGTGTT
>Contig100769
GTGTAGCTTGCTTAACTTAAGTTCACTTAACTTTTCAAGCACTGGATGTAATCCCTCATCCACAAGCCCTTCATTAGGGAATATATCTTCAAAGGAGCAACAAAAAACCTCAAGGCTTTGGAGATTCCGAAATCTCTCTAGAAGGAATCTAGGAGGAAAGACAGCCTGTCTATCATGAAAGCATGCCAATGTTAGAGCTTTTGGCTTGCCAAAGATGTCATCAGGAAATTTTCCATCCAATAGCATCTGAATATCCTTATCGACCAATAAAAGTCTTTCCAAGACTAGAACGTCCCTCTCAAGCGAAAAGTGTGCTTCATGATCTAAAAGGTCTCTTTGAGCCCACTTGTTCATGAATGCCATAACAGAGAACATGTTCAATTTGTCACAGTGAGTCACTCGCAATTCTTCCAAGAATGACCAATTCAAAGTAGGGAAGTTAGGGCAAAAGCTCTTGAGTTGTGGCATATCATGGAATACCAGAGAAGTTAGTTTTGGAAAAAGAAATTGAGTAGTAGTAGAGTGTGAAATGCCATCTCCACTTCCAACTACTTCCTCAAGCCCACATGACTCTACTCGAAGCTCCTCAAGTTTGGTTAGACTTGTAGCCACCCAATGCGGAAAAAGATTATCAAGGCTCCTACAATTCTCAACATTCACATTTTGTAAATGTTCAAAAGTGAGAGTATCTTGAGGACTGTCAGTCCATATTTTGCT
>Contig100770
TGATGGACCTGTTAAAACTCCAGGTCGATGGGTAAGTTGTACAGATTGGTTTCCTCCCTGTCCTAGTTTGCTTGGTTCTTTGTTGTCTCATCAATTATTTCCCAGTGATGATGTTTAGAAGAAGTAACAAAAATTGGGAGCGAGCGTAAATGGAGCTATATTTAAAGAAGGACATCACTGCTAAATGGGGCATAATTCCATTTATATCATGGCTTT
>Contig100771
ATCTACCAATCGCAGAAAACTTAATTAAGTGGCCAAAAGAATACCGAAATGCCATGAATCTATGCTCTCATTCTGATTGAAAGCACACTTGCCACTGTAATTTTCTCGACCCCCTTACACCCCACAACAAACCCAGATGATGCAAAATAAGCAAGGGGACAAAAGGTGAAATTCCAAGGAAGTCATGGCGATGCAGTGTGTG
>Contig100772
CTCGAAGATCTTCTTAATGCTGTTATGTCCAAGTTCAGGCCAATGACCCGTAGAGAAAAGATACAGCTTCAGAAACTAATTCAGAACCTACCGCGAGACAATCTTGTACGAGTGGTGGGAATTCTCGGACGTAGCGATAGTTCAAAAACCAATCTCTGTGATGATATCACCATCGACCTAGAAAAGGAGGACAACGGGACACTCTGGA
>Contig100773
CGTCTGGACAAAATTTTGATCAATAGTACCAATTCCGAATCATCCCAAGCAGTTGAAGTGGCCGGGATTCTTCTGTCGCACCCGAAGTGTTGTCCAAGCACGAAGGTCATTCTTAGATGTCCTTCCCAAGGATGTCCGTCTAAACTTGTGCGTTAATCCTGATTATTTCATTACCATTGGTGACTTCTCTTTCTCCGTTTTGTACCCCCGAGTTTTAGCTTAACATTTACAGGAGATGTGATTGAATGCAACGCCCAGGGAA
>Contig100774
TTAGCTTTCCTCAATTCATTGTTTCTGCTATCAGGCTCCGCCACTGTGCCAGAAGCTTTAGTCTTTTGATAAGATTGATTTTCAACAATGGATATAAACCTCTGGACATCACTAGCTGCTTGTTTATAGTCTCTGATCAATTCATGTAAGGTTGCTCTTCTAGAAACTGCCTTTGCATAATGTCCATCGAGAGCAATGGCTAGACTGCAATCTGCAATG
>Contig100775
AGGAATGGTTTTCTGCTGTTCTTGCAAATTGGAAGCTCTGGATACCTTTCCAGTTTCTAAATTTTCGTTTCGTCCCACAGCAATTTCAGGTCCTTGCCGCTAATGTTATTGCTTTGGTTTGGAATGTGATTCTATCGTTCAAAGCTCATAAAGAGATTCTCCCTAAATAGGTCAATTCTCCTGAAGTCAGGCAATTTTGTACGCTGTGGATGTCTCCTCATGAACCTCAGGAGAGGGAGAATGTAACTTTTCTTAGATTTATGTTGGTTTTGATGGCTAGACTGTGCTTGCTTGTG
>Contig100776
TGTTTTTCTCCACCTAAAGCCCAACAAGAACCCTATCGACCCTCTCAGCCGCCGAACATGGCGGCCGCACCTACTACCGCCGCCGTAGCCGCCGTCTCTCCGGCCACCAATTCGTCCCTCTCCACTCTCAGGAACCCAAAGCCTCCTCCTTTCTTCTCCGCTCCCCCCTCAATTCCACCCAATCGCAGCCCCCTGCGCCTCGCCGCCCGCTTCAGAGCTCTCGCCCCGGTCCGCTCCTCCTCCTCCGCCTCCATCCCCGTCGACCTCTCTCCCTCCTCCTCCTCCTCCTC
>Contig100777
GAAGTTGTGTGCAATCTCGGGTGTACAAGAAGGAACAAAGGGGAGGCTCAATTGCATCCAGAGTCAAATATCGAATGGTGATTATCATCTCCTTTAATGGTTTTAAGAGTGAGATTGGTTCTGTTACTGGAGTTGGTGCTTCAGGATCTCAGTAGCTCCACAAGTTCGTTCTTCTTTAGCCTTGAATAGCCCCTAACACCTCTAGATTTAGCCAACTCCTTGAGCTCTTGAAGTTTCATCTCTTCTATTTTCCGTGAAGTGGAGTCATTGCTCCCGGCTGAGGCTGGCGATGCCTCCTTCCACTGGTCTTCCTTTCCCTTTGGAGCCGATGGAAATGGGATTGGAGATTTCTTGACAAAATTGGATGGCGGCCTTGTTAACTTGATGTCGGTCACTGGTGACAAAATGTGTTCTTCGTCCTCTTCTTTCTTAGGGAAGCTC
>Contig100778
CTTAAATTGTCCATATGGGAGAGAACCATCCGCTCAAGCTTGGGACATTGTACCTGGGAAGTGAAAAATGCAGGGGTGCCATGATCATTATCCATCCGAGATTGCCCAGTCAAACTTCTCATCTTGGGGCAATGGTTAATGCTCAGCATTTGTAAGTTGGAGAATTCCAGCGTATGATTTTTTGTCGAGAGGAAACAAGTCAAATTGGGCA
>Contig100779
ATCGCCGTCTTCCTGTCGGGGATCTTCTGGGTGCTCCCGCTGCGGAGCGCGCGATCCGGTTTCGATGCGAAGGATGCGGTGAAGCGCGGCGCCACTGTTCAGGTATCTTTTCGGTTGGAAAAGCCAGTTTCCGAGATTGTTATGTTCATTGGAAGGTTAGAATATGACATATACGGTGAAATTGGGGTTCCAGATACAAAGGTGGCGGTATTATCGGCGCACCAATCAGGCTCGACTAACTATACTGATGTGGTGTTTGGCGTTCTGTCTGACCAACTGAATGGTCCAATTAATCAAGTGTGGCTAAGCGTTCTGAGATCGTATTTGATTGGCCTCTTCCTCCAGCAATCTAATCTAACTGTTACAGCCTCCCTTTTTGGGCAACCATCTGAACTTCAGATTTTGAAGTTTCCCGGGGGAGTCACTGTGAACCCATCTGTTTCAATTTGGCAGATGCCCCAGATCCTATTTAATTTTACTCTCTACCAGTCTATATATGGTATACAGGAGAATTTTGTTGAGTTCAAGGAACAGCTGAAAGAGGGATTGCATCTAAGGTCTGATGAGGATGTATATGTGCAAATTACGAATATGGAG
>Contig100780
TCTATGGAGGACGTAACTATTGATGGGTACTCCATCCCAGCAAAAACCCGTTTCTTCGTCAATGCTTGGTCAATTGGGCGGGACCCAGAATCCTGGGTCGATCCAGAATCGTTTCGACCAGAAAGATTTCTCAATGAAAATAGCAACGTTGACTTCAAAGGGCAGGATTTTGAGCTGATACCCTTCGGTGCAGGTAGAAGGAGCTGCCCGGCTATTGCATTTGGAAATGCCAGTGTTGAGCTTGCTTTAGCTCAACTTCTTCACAGTTTCGATTGGCAACTTCCTCCTGGTGTCCAACCAAAAGATTTGGATATGGAAGAAGCTTTTGGCATCACA
>Contig100781
TGTCCTTCTTGTAACATGCTGGGGAACGCCACTCTGCTGGCCACGAGTAGAGTTCTTTGCTGTGGTGTCGGCGTGGCTTGCATGATCATCATCTCTCAGCCTCTTGCCGTGTTTAGCACTTGTACTCTTGAGCTGACATGACTTCTTTGATGTAATTTGGAGGATCTCCTTTCTGTATTTGTCCATAGTATATTTGTTAGAATCTTCGATAAAGTTTCCACACATCTGTGTTTCGATGATGCAATCATTTGGTATTTTTGTGCAAGATGCATCAATCAACCATCTCAATGAACAGCAACCGTAGACCGACAAAGCTTTCAAAGACTCCAGCTCGTTTAGGCCCTCAACATTAGTAAGTGCATAGCAACTGTCAATTTTCAATCTCTCCAAGTTCTTCAAGTATGATAACCCACTTATTATTGTCAGAGATGTGCAAGAAATGACAGTCAAGCCTTCCAATGATTTTGAAACATCCACAAATTGTATCTCAACTAGGTGCGGACAAGATTCCACCGTCCCTTGCCGCAGCTTCCTCAATTCTAAAGGAATGGATAATC
>Contig100782
GTAACTAATTTGAGTCACGATCAGTTAAGAGCGCGACAGACACACATTTGATACAACAGACAAAGCTTTACCAATAGGGTGCAGTAGCGACTACATGCATTGCCAATCTTAAATGTTGTTGCATCTTTTCTGATCTGGAATCAGTTGTTACCTTTGAGCTTTGGTGAAGCAAACCAGTCAGATGCAGCAGACGAAAAGCTATGAATGCACTTCTTGACATGTCCT
>Contig100783
TTCACTCCAACGCGATCCTTCTTCAACATCGGTTGATCCACCATCATCCCCTGTTCCCTTCCTTCTTCCCTTCTGTTTCTCCTCCCTCAGTTGAAATATTTAAAAATCCCCTCCTTTTTTCCTTTGCTGGGAAGCCTTTAAAAAGATGAGGAGTTGCATTCCTGGGGAGTGATTATCTCTGTACATCTCTCTCTCTCTCTCTTCCTGGGATTGAAGTGGAC
>Contig100784
TTTGATCGTATCCGTGCAGCTTTCTTTGGCAGTACTTTTCCTTTCTTCGCTCGAGAAATAGGCTGGTTCTTTTTAGGTGGAGGTTTCTTGGTGGGAACAGGCAATGAGAGATCTAGAAATGGCTCATACACAGTAGACGAGTGCCCACACTCAACACAGCAAACAGTGCTTGATATCTGGCCCCCAAAGACAGCGTCAACAAAAGTCACATTCTGATTATGAGGAACTCCACCCTCCT
>Contig100785
GCAGCAATTGCCGTTACAGCAGAGGCCAATAAGTAAACAAAGAAGGGCACTTCAAAGCTCTGTTGAGACGCATTCTGTGCTCCTTCATTCCGAGCCCATGGAGGAGGCTCATCCGCATCTGGTTTAGCCCAAGATGGAAGAGTCTCTTTGGACTTGCTCGACTCTGTAGAACCTTCCGTGACAGCAAATACTCGGGTTAACTTCTTCTCTTGATAATCATGTTGGACTTGGTATCTTGTAGTAAAAATAAGATTCTGGATATTCTGTCCAGCACCGAGGAATGTCTTGGCATACCATTGATTCTGTCGTCCAGGATGACGGACTAAACATGGATTGCATGAGGAAACCACGGTCACAGTCATAGCTCCCACTTCGGATGCTTCTACAGATAATGGTTATCCTTCTGCACACATTTA
>Contig100786
ATCGATTCTGATCAATCAAGTATTTTCTCGATTGTGGTCATTGCTCTACACAGTCCCCCTCCATTATTGTGATGTCTTTAGTTTATAGGTATTGTTTGACAGGTCTAAGATATACATAAGCTCTCTTTTTAGATTTTTCTGCTAGAATTACAACTGCCCTGTTGGCCTGTTGCTGCATTAGGAAATGGTATCCTACTGGTCAACTGTGTTATGTTCAACTTATTGCACGTGGAGTTTTTTTACCTGTGGTTTCTTCACCTCAATTTCTCAGCCTCTTCCAGTGAAGAGGATCAAATTATAGACTCCTTTAGTAATGAGACAAACTATG
>Contig100787
TTGCCCACTCCATTCCCTCTCTCTCTATCTCTCTCTGTGAGAGGCGCGTAAAGTTTTTCGTTTTCCCGCTCAGGGGTTCGATTCGCGATCACCCATCTCTGTTCTTCCCTCTGTTTTAGATCCAATACACCCCTCTTGCTCTGCCTCCTCGTCTAGTCCCTGTTCTTGATCTTGTTCTTGATCTTGTTCTTGTTCTTGGGTCTTCTTCTCCT
>Contig100788
CAAAAGACAGCAGTACGGCCGCCCATAACATTTAATGTAGAATTAAGGAAATGTCACTAATGTGCGGATATGATTGAAGGGCGAGAAGGATGCCGGTCCCTCTTTCTTACGTGGGGACCACCTTTCGAGAAAAGCCAATCGCGCGCCGGCACGAATTAAGATTTTGATGTCATTTTTTAAGGTTTGGTCCGGGGTCGATATGGTTGGGTTGGTGGAGGAGAAAAAATACAGAAGAAAGAGGACAGGCGATCAATCTTTACTTTATTCTATTTCCTATTTCCTCCCCAATCGTCTGAAAATCTCTCGAGGCATGTATACTCGCTAGATGCAATTGCCAAAACAAGATCCATTTTTTATGCGAATTCATCGGTTCGCCATCGCACATTCTTGTGATTAATCCCAAAACTCGG
>Contig100789
ATAAGGTAAGCCTAGATTGATTGATTTTGACTTAAAAGAATGTTCCTGAATACGGCTCTCCCCATGAGGCAAACCATGACTCTCAAGATCAATATATGGTGAGGCATTAGTTTCATCAACCTCAATAGGTTGATTCAGGTCAGCCACGTTCAATTTTTTCGCATGTAAACCAGACTCCGAAGCATGTCCCACACTATTGGTCTTCCCACTATCTCCACGAACAATATTTACAGCATTGGGAAAGCCAAATTTACAATCTTGATTAGGAAAATTTGA
>Contig100790
GCAACAGACGGGCTGAAGTCATCGAGCGGGTGAGGATGAGTCACGTCCGCGCCCATGAATATCACCGGCTCATTTTGATGGAGAATCCGGGGTATTTGGGAAGGTAATGAATTGTAAAGCGCGACAGTGCATCCTCCTACTTTGGCATTTATCTTGAGTGCCAAGTTCGCGAGAAACTGGGAATTCAACTTTCCAAGGTTGGTGTACAAGCAACACTGGCTTACTACTCCGATGGTTGTCTCGGCAATTCTCTTTAGATCTGCATATCCTTTGTGTTTCTTCTCCATTATGCATAGGAGTAGTCGGAGGTTGTTATCTGCGGCTTTGTGGATCTCCTTGAGCTTAGACTCCAAAAGAACAACATTGTTGAGGACGTAATTTGGTTCGAATTGAGGGGTAATAACTGGATTCTTGCTGAGATATATGCCTAGCTGTTCGCATCTCTGGGAGAGCTGCGAGATGAACTTCGAAATGCTCGACTTCTGATCCGGGGTTCCACCGAAGCTTATGAGGGCCCATTTTTCTATCCGAATTCCTTCAAAAACATGGCTATCCATGAGATTCCACTGCCGGTCTGGGCGAGACGGAACTAGATTCCTTATATGGCCATGCTCACCAAGTTTTAGCTTCGGAGGTTGCAAAATTCGACCATTTACTCGTGTCATCTCCCTTGAAATCTGGAGATTGAACTCTCTTTCCTGGTTGCCGCTGGTTGGGCCGACAGGTCCTCGCATCACTCCGTCGATGATTGCTTTGCGCTCTTTTGGCCTTTGGCAACCCATCTTGAGTATTCTTGCCGTCTGATCGTCGGAAAGTTTCCCAAGAAACTTCTGGCCCTCGCAAATCACGCATAGCTCCATCGGAAGATAA
>Contig100791
GCCTTTTCTTCAACACCAGAACTGATTTTTGGCCTTTATCTGCTCTACTACTTCAGAATTTTTGAGAGACAGATAGGTTCTAATAAGTTCTTGGTCTTTTCTTTGTTCTCTACAATAGTATCAATGGTCCTTCAAGTCCTCACATTGGCAGTTGTTAATGTTCCTTCCTCAAACTTAGTCAGCTCAGGTCCTTATGCTGTTATATTTGCATCGTTCGTACCCTTTTTCTTTGACATTCCAGTTTCAACACGATTTCG
>Contig100792
TCCTAAATTCTCAAGATCTGCACGAAGGAATGAGCCGCATGGTCCTCGGTGCTTTTCCCCCTTCTGCAATTACCCGGTGACCATGACGATATATTGGTTAGTGCTGTCAAGCTTTTTAAGGGTACAATCGACGGTTGCAACCTGTGGATAGTGTGAGTCGCCTGTCGTATTGAAATCTGATTTTGAAGATCGCTGTCTTATTTGTATAGCCATCGGCCAGATTATATTCCACCGGTGCTGTAACACATAAGTCGATCCGATTCCTTGAATTTCGGGAGCCGATGTCAACTTGTCTTCTCCATCGTATCTACTAGAACATTGGCAAATGCTTGCGAATCATGCATGTAA
>Contig100793
CCGGCCAAGCGGGTCGGACATGGTGGGCCGGCCAAGCGGGTCGGGGGTCGTGCAGAGCAGCCCGACCTTCACTCCTAGCAGGAACTCCTCCCACTCGGAGGATTCCGGGTCAAGCTCGAGCAGCCCTGGCTCGAGCAGCTCCGTGATCTGGCCCTTCTGGAGCTGTTTCTTGACCCACTTCACAATGTCTTCGTCTTGCGTGAACATCACTGGCCTCTTCCCCGTCAGCAGCTCGAGCAGCACAATGCCGAAGCTGTAGACGTCAGATTCCTTGGTAATTTCCCCAGTAAGTACGGCTTCCGGCGATACATAACCCAGCGTGCCGACTGCAGTAGAAGTGGAGGTTTCAGCAGGAGCTGCGACAGTTAGCCGTTCAAGGCCAAAATCTGAGAGATGGGCTTCGAAATCGGCATCGAAGAGCACATTCTGGGGCTTCACATCCCCGTGAACCATCGAGCAAGAGTGGAGGAACGCTAATCCACGGGCAATTCCCAGGGCGATCAGATGGCGCATTGGCCAATTGAGGACGTGGCCATCTTGGTGGGATGCTTCTTGGAGGAGCGTGGCCAGGTTTCCATTGGGCATGTAGTCGTAGACCAGAAGCCTCAAGTCGGGTGCCCCTGCATAGTAGCCGCGAAGAACCGTCAAATTTCTGTGCTTCACTCTGCCGAGTGCTTCGGATTCTTTCCTGAACATGTTCTCATCAAGCGATCCATCAGGTAGTCTTCGGATTGACAGCACCATCCCATCATTAAAGCAGGCCTTGAAAACCAATCCATACCGTGTCCTGGCTAATACATTCTCTTCGTCAAACTGCCTAGTAGATTCAATTGTTTCTGCAAGGGTGATTTTGTTGTTGAACATGACGAGCTTCAGAGCTCCATTATCAGTGCTTCCACGCCCTCCG
>Contig100794
TAATATTGAGCTCTAAGGATGGGGCTATAAGCGTTTCTATGAATGTGCATAGGGAAATACTTGCGGCGCATAGCCAGTTTTTCGCTGAGAAGCTGTCGGATCAGTGGATGAGGCAGCAACAGCGGACGGCGGCGGCGCCCATAGTGGAGATAGCGGACTGCGATGATGTGGAGGTGTATGTGGAGACGTTGAGGTTAATGTATTGTGAGGATCTGAGGAGGAGGCTCATGAAAGAGGATGTGAGCAGAGTTCTTGGTATTTTGAAGGTTTCAGCAGCAATTGTTTTTGATGCTGGGGTGTTATCTTGTTTGGAGTACTTAGAAGCTGCTCCATGGGCTGAGGATGAAGAAGAGAAGGTGGCTTCTCTGTTATCAAATCTTAGGTTTGATGAAGCCGCGACTGGTGAAGTTCTGAAGAGGGTCTCTATGGAAGCTAGTAATGGAGTAGTTGCAGGAAACGACAATGAGGAAGTGTTGGTTAAGCTTTTACAGGTG
>Contig100795
CGCAGATGACCTGGAGAATTACATCTTGGATCTGTTCGAAGGATCGCCAAAGTCCCTGCCCAATCCCTATAGGAGGTGATTGCACAATTTATTTTGTTTTTGTAATCAAGACGAGCCTTTTGTTTCCTCTCTCTACTAATCTGAGTTCGAGGGGTTAGCTCAGCCACTCTCTACTTTGTTTTACCTTGAAGTTGTCCCACAGTTTTCGCCCAGTGGCCAAGTAAAGTTCAGGCTTAGGGAAATTGCATATTTCAGTGTTGTACTCTGTAGGTCATTGCTGTATCGGCAGGTATAGTCCATATACTGAGCACCTGTAAACATTACCGAATTGTTTGGAAGAATGTTTCATCTGCTTTTCCTAA
>Contig100796
TTATTTTAGATTCATGACGACCCCTACACCTTCAGCAAAGAAAAATGTCACTGAACAAACATGGATGCTGAACACAGAAATGGTCTGGGAAATGATGACTTGAACTTCACAAACATGTTTTCTTCACTTTTAAGCATGAGCAGATGTTTATTTGTCCATTGGGAGAGAACAATCAATTTAAGGTTACAATTGAACATCATTAATTTGCATAAATGTTACCGAATCCCAATTCCCTTT
>Contig100797
CCGCTACCGCTGCCGCCAATTCATCCACAACCTCAACCGTGTCCTGAAGAAGGAAAGATAGTGCCCAGAATGTACCAAAGGATTAGCCATTCATCAAGCCATGCCTTTTCCTCAAATTATGCGGGAAACCTTGCATACCCCTCCTTCTCATATCCTCCACCGCCTCCTGCAAACCCTTTTTCCTCCTGGCCAATTTCTCCAATCTCCCCTCTACCTGCTGCTGCCGAGAGCCTGAACTTCACCCTCCCAAACCAGCCCTTAGGGCTCAATCTGAATTTCCATGATTTTGACAACCTTGTAGAGACCAATCTTTACCACAACGGTAACCCACCATCCATCTATGCAGCCTCATCTCCATCATCATCTTCCTCTCCTCCCTTGTCTGTTGCTGCAGAGGAGTCTCCTCCTTCAGTGGGGGCTTCTTCTTCCAAGGGGCCTCCTATGGTGGCTGTGGCTGAGGTTGCTGAGTC
>Contig100798
ACACCGGAGGAGCTCCGCTCGGCTCAGATGCTAAAACCCCTAATGCCAAGCGCTCGTCCAATCGATCCGGGAGAGAGCACCTTTTATGAGGAATTTACACTTTCTTTCCACCAACAAAATTCCATTGCACAACAAGAATCTTAACCACCCCCCCGGCGCTCCGTCTCTCCACAGTTACAGGTGGTGGCTCGCCGGCCCTGGCTCGTCACAATCTTGAGCTGCTCCAAAAAGGAAAAAGAAAAAGATACAAAAAAAAAAAAACAT
>Contig100799
TTACACACACCTGCTTACACACACCCCCACCAAGAAGCGCCAACTTATATAGCCATTAGGGCTTTGGGCATGAATGCTCAACGACACAAAGCAACCCCAGAAGAAACACAATATCTCTCTCTCCCTCTCTCCCTCATAGACCCACAAGAACAGTGATATGATGTGGAGGAAGTGGAAGGAGCAGAACGATGGGATGATCAGTGGTGTTGGAGTTAGTGAATGCCTGTTACTGTTGTGGGCAGCCTTGCTTGCTCTCTCTCTAATTTCGGCCATTCTCTTGTCTTG
>Contig100800
TGCTTTATTAAGAACAACACGTATCTTGTCATCATTACCGCGTAGAGATGCGATAACACGCTTGAACTCATCGCTAATATCAAGTTTATGAGGATCAAACAGAAGAAGAATCAAATCACACTTGGCTGCAAACCATGATATGACACCAGTAAAATCATAGCTTCGTTGGGTTCTTTGTTTTTCTCCGGATAGAACACCAGGA
>Contig100801
AAGGCCCTAAAAAATTGGAGTCCATTGACATCAGTGAACTCCCATCATTGGTGTCTCTGACGACACCGGTCTGGACCACAAACGCAACACATGATGGAAGGTCAGGGGGACCTTCACGGATATAAAGCAGGCCAGTGGGCTTCTCTCAAGCGATGTGGGATAAGTATCTGGCTGACCCTTTAGCACACTGCCGGCACCCATGCTGGAATCAGACAAGGAGAAAATATCTTGCTGGGCCCACCAGAAATAGTCTCCTCTCGGTCTATTTGAAAAATTCAGCGCGCTCTCTCTCCCCTCAAGAAAATAATAGCTGATTATTA
>Contig100802
ATATATCATTGCGGCTTACCTAGTAGTACTTTAAAATCTGCAGCAGTCCAAATTGCAATATCATCGAGGACACCTGTTGAAGGAATGAATAGTGTGGAAAGGAATTGAAGGAAAAGAAGTGTAGAAAACAAAATTCACCAGAAAACAGAGTAGGGCAAGCTACTTTGTCCGAAAGAATATGAGAAGTGGAATGCATCATTCATTTGCAA
>Contig100803
GGCGTTAGAACCTGCTTTTGGTTCTCCTGAAGTTGAAGGCCATTACAGGATCTACTTTGGGAATGGCTGGCATACAGCGCCACTTTTCAAGCTTGAGAATCTGGGTTATGGGCACAGTTTGCTTGGTCCTGCTATAATCATGAACGGGAATAGCACTGTCATAGTAGAACCAAACTGTAAAGCAACGATAACCAAGTATGGCAACATCAAAATTGACATTGAATCAGCTGTTAGCTCAGTGAAGTTAGCCGAAAAGGTTGCAGATGTTGTGCAGCTGTCAATTTTCAATCACAGGTTTATGGGAATTGCCGAGCAAATGGGACGAACGCTGCAGAGAACTTCCATATCAACGAATATCAAGGAACGTTTGGACTTTTCTTGTGCTCTTTTTGGCCCTGATGGGGGACTAGTTGCTAATGCTCCTCATGTTCCTGTCCACCTAGGAGCAATGTCAAGCACAGTCCGATGGCAGCTAGAGTACTGGGGCGACAATTTAAGTGAGGGAGATGTTCTGGTCACTAACCATCCCTGCTCCGGTGGAAGCCATCTTCCTGATATTACTGTTATTACACCCGTTTTTGATGAAGGGAAGCTGGTATTTTTTGTTGCAAGCAGGGGACATCATGCTGAGATCGGAGGCATCACTCCAGGAAGCATGCCGCCCTTTTCTAAATCCATATATGAAGAGGGGGCTGCAATAAA
>Contig100804
GGCATTGAAGGAGAGCTTTTCATTTTGTGAAAATATCTTGTGATGCATGGCTGCCGTTTGAGCAAGAATGAGGCAGAGGGGAGTGAATGCCATTTTGTTGATGGTGCAGTTTTGCTTTACTGGAAGAGTTGTAGGTTTCATAATGTAACAGAAGGCTTGTTCATTATGATCTCAAATATTACGTAAATTTCGTATATTATTCATGTGAGATCGCGACTTCATCAAACCAATGTCTCC
>Contig100805
TCTCTTTTGAGATGACGATGAAATAACTCCGCATCTGTGAGCATGTCGGTTGCTGGAATCTAAATTTGGTTGTTGGTGTTCTTCAATGTTCTTCAAAGAAAGCTGCAAGCATTTAACGAAGAACATCTACTAAAGCATGAAGACAAAGAATGCCGACGAAGGTCATCCAAGAGCTCTCCACGGATTGCTACGCTTGTCTTCAAATGCATTTATCGTATTGCCTTTGCTTGTGTGCTTTTGTTAACTTTGTG
>Contig100806
AGTAACAAGGGCTAGTGGCAACCCTTTGCACTCAAGAACAATGTTTTTGGCGAGCTCTTGAATTTCCGGATCAAAATGTGTAGTCGATTTGCCCACATTGTTCTTGAACAATCCCAGGGCTTCTTCAAGTGTCAAGCACCGTACTTTGTGGGTTTTGTTGGCTCTCATTTGGCGACATACTTCCTCCGACCGAGTTGTGAATATTACTTTGGATCTGTTCTCAAGACAAGGAAGAGGAACTCCGATTTTGGAAAGGTTCAATGTCTTCCATACATCAT
>Contig100807
CAAAACCTGCTAAGTCGTGTGTGCTTAAATCTCCTTCAAAGCCATGGTTCTGGATGTTCCTGCAAATCAGGGTTTGAACCCAGGACAGAGAACTTGGAACTGCCCAAATTCACGCCCTTCTATCTAATAGCCTGAAGACTCTAAGCAAAATCCACTCAACCTACATGAAGATAAGTAACATATACTTTCCTCAAAGCCATATTCATGGCCTTCAACCTCAGACTGCTGATGACTGCT
>Contig100808
GGGTCCTCCTCCTTCAAGACGACGGCCTTCTCGGCCATGGCCAAGCAGTACTTGGCGATCTCCCGGAACTTGGGCACGCTCCGGAGGTCGACCTTGGTGCCGTCCTTCAGCGTGATGACGATGTCGCCCCACTCGCCGATGAACCGCGGCACCACCTGGACGTCCTCGATCACCTTGTACGAGAAGTCGCTCCGGTCCTGCCCCGTCAGCCCCGACACCACCGTCACCCGCAGGTTCGTGAACCGGTACCGGAGGTAGAACGCCCGCGACACCGCCGCCAGCGTCAGCGGCAGCCACAGCAGCGTGAACCCCAGCAGGAGGTTCACCGCCAGGTCGCC
>Contig100809
TCTCGACCGCCCGGTCGGGGGCTCTGGTCTTTTTCCTTTTTTTTTTTTTTCCCTTATTTTGTTTTGTCAGTCGCAAATTAGAACTCTTTCCTTCCTCAAGGCTTGGAGGCGTGGGGCTGTGCACGGCCGTGAGCACCGTTGTCGGAAGCCATGAACTGCAGCTCCTTCTTGTCGTAAATCTCCAGCGAAAAGTCCCTCAACATCTGAGCCTTT
>Contig100810
AGGCCACCATCTGTTACTTCGGGATGCATGATGAGGCTCTGCTCCTTTCTTACATCCTTTGACAATGTCATCATTAAGAATTGTGTAATTTGAGCTTCTCACATTTCTGAAGTAGCAGAGTTCGCTACCATCGTACTTGTACACTTGCTGAGTACTGCCTAAACCACTGGCTACCAAGTTGTTCTTCACAGTCATGTAACCCTGCCCGCTCTGCACATTGCTCAGTGAACTACTCGAGCGCTTGGAGCCAGAATCTCTATGCCTTTTCTCGTTAAAAGCCAACGTGAAGTTCGCAATAGATAAGGAAGTGTCATTTCCTTGATCCACGTCGTTGCTGTATAAATAAAACGGGAAATCTCTGTACACTCGAATTGATGCAAGGGTGGAGGACCGCCTCTTAGCAACAACCCTCTCGTTGGAATGGATAAGCTGCTTAATAATTTGCAGATTCCCTTGATTCCCCATGACCATGACGTTACTGTATTTGAATTCTTGCTTCCAAATGGTCATAATTTTCCCGTATGATGACTTCACCCAACCACTGGACGATATGGACCGGCTCACCCCAGTCAAAAACTTCCCATCAAAGCCCTTGAAATCCAAGGCCGAAGAAACGGCTAGAGGCAGGTAATTGGAAGTCAGA
>Contig100811
TTTGGGCATTATCATCCTTGATGACCTTGAAAGGCTACTGGAGTATGCTGCTGTTGGGCATCAGTTTTCAGAGTTGATATCTCAGACATTGTTAGACCTTTTGAAGCAACGTCCTCCGGAGGGAATGAAGCTTCTTGTGATAGGGACAACGAGTAAAGTGCATTTCATGCATTCAGTTGGTGTCTGCTCTGCCTTTTCTTTCACTTACCATGTTCCCGCGCTGAAGA
>Contig100812
CTCGACGTCACCACAGTGATGGGAAACCCAAGCTTGAAGATTCTGCCCAGAATAGACAAACCCATATCGACCCGCTTTAACCGGCAGAAGCAATTTATCAAAATATTGAGCAAGGCAACATCACCCTCGATCCCCAAAGAAGGCAGCTGCTCAATCAAGCGGATGGCAGTCGAGTAGTGCTTCATCCTCACTATAGCACCCAACAGTAGACTGAAATCCCCGGAGGAAGGCAAAGGGCTCGCCTTTA
>Contig100813
GTTCTCCTCCTCCCTGGCGGCGTCCTCGGCCTCGGCGTCGTACTCGATGTTGTCGAGGTCGGTGTCCTCGTAGTTGTCGTGGCCGTGGGCGCGGGAGGAGGAGGAGGGAGAGGGGACGAAGAGGCGCTGCGGGGGCTGGGACCGCTCGAAGTTGTAGGTGGCCTGGCGGTTGATCCCGAACCCTTCGAACCCGAACTTCCGCTTCGACATGGTTCGGAGCTCGCGAGCTCGAG
>Contig100814
GCTTTGCTCGCCATCGTCTTGTGGTCCAATCCAGTCAAATTTAAGTTGCCGTTTTTCAAGTACTGGGAGGACCAAACAGTTAGCAGATTAAGGTAACCTGAGCTGGTTTTTCATGTTCCCACATACCCGAGGCCTCTCACTTCTCTTAAATCGGTCAACAAATTTCAAACGGAGCATCCCTTTTGCAAGGTGGTGATGAGGCCATCTTA
>Contig100815
CGATCCCGAGGTATGCAAATTCACCCTCTCTTACAAGCCCGACTTGACGGGGCCAAGGAGCTTCATCGAAGTAATTGAGTCAACTGGGTCGGGTCGGTTCAAAGCAGCGATATTTCCCCAGGGTGAAGGAGGGAGAGATGCTTATAGACAGGAGGAGATCAAGCAGTATTACAGATCTTTCCTATGGAGCTTGGTTTTCACTATCCCTGTCTTCTTGCTGTCCATGGTTTTCATGTACCTCCCTGGGATTAAACACGGGTTGGACACCAAAATTGTGAAAATGA
>Contig100816
CCCATAGTGCTCCCACTTTGAGCTCCTCCTGCACAAAATATCTTCTTTTTAGGGTAGCCAACTACCAAAGCACATAACATTGGCATGCATCGTATCCACCAATAAACGAAACAATAAAAAGCACACACAAAAAGAATATTTAACAAGTGTCCCCCAAACACGGCATCAGAAGTGACAATCTTCTATCACTTAGTTTAACCTCTTTTGGTTTTCCTTCTTAGTCCAGCCATTTTCTTATCCTGGGAAAAATGCTTTTTTTCC
>Contig100817
AAGGAAACAGAAGAGGACACTACCGAAGGGCTTGGATGATGCGCCTCCTCCTGAGATGACCCTGTCCCTGCACTCCCTTGGATGGCAGATGCACTTCAATCCCACGCCGCAGTTTCCATTAGGCTTTTCGCACTCGTTGCAGAGGTTCGGTGCGTGATCTGGAATGTCGAATGAAATCCTCGTCCCGAGCTCATACCCTCTGAAGTCCTCCGACTCAGTACCGTTATTAGTCGCATTTTTCTTGTATACCCATCTGGAACCGGAGCAGTTCAGGGCCTTAGGATCGATACCATTCTGAAGCTCTTCCAGATCATGAACAAGCAAGCATGAATCAAGAGGTTTGGATGATTGCCCTGGATTTCCTGGAAGAGCTTGACATGTATGAAAATCGGTGCAATTAGGGATAGGAGTCGACATTATGGGAAGTCTTGCATCGATGCAGTTGAGTAGGAGGAGAGAGTTTGGGTGCGGAGGCGAGGGGAAGCCGGCAGTGAGAATTGAAGGAAAGAAGAAAAGGGACTGAGATGAGCAAGACGGTTGGTGTGAGATGGTCAATAGTTTGTTGGTGTAGTCAATGGAGGAAATCGGGAAAAGACCAAAAGACGTTCTGAAGTATGGCTTCTGA
>Contig100818
TGGCGAAACGAAGGTCGCGCTAGCGCCAGTGATTCTCTGAGCCGGTCTGGATTTCCAACGCCTCGGGAAACTGGTCGAGATAGATGACAGCACCTTTTTCCTCTCTTCCTTACCGGGAGGGCAATCTTCTCTTATGGCCTTCACCTCCCGCCCGGCCCGGAAATAGAACCCAGCCCCCTTCTGATCCATTCATTTCTGCAAGCAGGCGCTCTCAAGAGCCCTTCTATTGCATAACCTACAAAAGCTATAAGCAAAGTACCAAAGTGGTTGCGGGAACGATACGCTTTGGTTACCGGCGAACGCTTCGAAAGG
>Contig100819
CTATTGGTAAAGATACCCGCCAACAGATCCCTCAAGCTGATGTGGCAGCGGTTATAACCAACTATGTCAATGATAATAAGCTTGTCCATCCACAGAAGAAGAAGAGAGTTGTTTGTGATGAAAGGCTTCGCTCTCTTTTTGGAAGAAAAACTATTAGCAGACTTCAAATCCATGATCTACTTGAAGGACATTATGCAGAGAACCTAGAGCAGTCGGACGACGATTTTCTTTTCAGTTCCGGGGATGAGGACTTAACGCCTAAGCCTTCACTTCCTCAGAGAAAAACACCGAAGAAGAGAAAAGTGGTCGAAAGTTCAGAAAGTTGTTTCGCTGCAGTAGTTCCTGATAACATCAAACTCGTATACTTGAAAAGGAGCTTAGTTCAGCTTCTCTGCAAAGACTCTGTTAGCTTTGAAGGCAAAGTGGTTGGAAGCTTCGTAA
>Contig100820
TGGAATAGAAACAAACAAAAAGCCTTTCATAATTTTTAATCATACATGCTAAGGTGTAAATTCTCACGATGCAACTTCCTGCTCTTATAGGTAACAAGTAAGCTAGCCAATTCCATAGCAGAGGCGCTGAGCAGGACAAGACAGAAACTACAAGCCAAGTTATTAAGCTACTCATTCAAACTATAGATCATTCAGCTACAAGGACCAGACTATGATCAAAACCTGACACAGCCTGTAGAACTTCCAGACCTTCTAAAGAGTCTAATAATGTTGGGTCAGGCTCGTCAATGGAACTTCCCAATCCAAGTCTTCCATTTCTGCCACAGCCCCATACCCATTC
>Contig100821
AATGAAAATGATTTTGCGGTGCTCAGGCTTCTCCCTGGTGGCACACTGGTCATGTTTAAATCTAGGGAAAAACGGTGGTCACGCGTTCAGGACATGCTGTCGGGATATGACGACGTGATATTGTTTAAGGGGGAGTTTTATGCCGTTGACTTTGATGGGAGCACTGTGGTTGTCGGGTTGGATTCGAGTGTGACTTTGATTGTGCAGTCGGACTTTGATGGTTGGGACAAGCGCTTGGTGGAATCTGTGGGCGAACTGCTGTTGGTCTATATGTATGAGGAGGAGAAGACAACCA
>Contig100822
TACGACTCCACAAATTTGTGCCACTTCAGGTGGTCTAGAAGCTACTCTGGCAAATATGGGCTTGACTGCTAGAGGACATAGTGATGTGCCAATTTCACGACGGTTGAGCTTTTCAAAATTTATAGAGGCCAGGAAGCTTCTAAGTAAAAGAAGTCTTCTCACTGCAAAGCAGCCCATATCTGCAGATTGCATGAGTGTTCCAATTTCTCCAGCAGATAGTGGTATTACTACTGCCAGATTGCCAATACGGTCCCATAGTATCAATTGACAAAATGCCATGCATGGCCAAATGATCGGTTCTTCAAGCCAAATGGACCATGTGGTAAATGAGCTTGTTCTCCCCTCTGAGCCACCCTGTGCTTCATCATCAAGCTTCCCATCTAGTAGTACACTTGCCTCCCCCAGAAGGCAATCATGTGAAGGAAGATTTCCAATCTAGCGCTTCAGATGATCCTTAGGATTACCTCTTAATGCTCATTCAGACCCCACCAGATGAACACATCCTTGCAGACCACCGTGTTGGTTCTATCAGCAGAGATGTTAATGGCTGGCTAAAGATAAAAGAATATACGCGGTTGGATTTCTTCATCACGAAGAGACGTGTTACAGTTGTGCAGTTAGATGAACCACCGATTGAAGGCCAGGCTTGATTTGATCGTTCTTACTA
>Contig100823
TGGATTCTGTCTAAGAGGAGACATGTGCCCTATGGAGCATGGTGTTAACCGTATTGTTGTGGAAGATGTACAGAGTCTCTCCCAGTTTAACCTCCCTGTTTCACTTCCAAGTGCACACTTGCTTGGACCGCCTGCTTTACCTGGACCCATACCTTCTGGCAGTGCTTCTTCAACTTCATTGATGAATAACAATGGACCACAAGGCAAAAGTGGTAAACATGGAATGTCAGATGATAGTTTGGTATTAAATTCTGCATACTCTGCTGCTGCTAATGTTGTTGGAGCCGATTTGTATGATCCTGATCAGCCACTTTGGAGTAATAATGGTCCCGAA
>Contig100824
CATTACCTGGAATTGGTCTGCACTTAAATGCTCTGGCGACCACTTCAAACGACTACCAAAGTGTAGAACATGGAAATTTGTTGAGTGAAAATCAGTTGATGAACACGCAAATCTCTTCTAGCTCATTGAATCTTCCCAATTCCCATCAATCTCTTCATGAATCTTTGACTTCAGTTGCTTCTGAGGACATAGGTTCTGCCGATAATGGAGTCC
>Contig100825
AGCATATGAAGAAGCTCAAGAACATGGAGGGGGAAGAAGAAGAAGACGCCGCCGCCGACCGACCCAACAACCCTTTCGATGCCCTCACCGAAGAGATCATCCACCTCATCCTCGACCGCCTCGGCGACGACGACCCTCTTGCCCACAAGTCCTTCTCCCTCGCCTGTAAGTCCTTCCTCTCCGCCGAGTCTCGCCACCGCAGGTCCCTCAGGCCCCGGTGCTCCGACCTCCTCCCTCTGATCCCTCGCCGCTACCCCTTCATCTCGCGGCTCGATCTCTCGCTCTGTCCCCGCGTCGACGACGAGGCGCTGGCCGCGCTCGCTC
>Contig100826
AGCACTTGAAACTTTGTCAATGAGAGGTTCCTGTCTCTGGACACCTCGGTGAGATAACTGTCCACTAGTCGAGCCACTCTCATCTTCGCATTTTGCCCGTTAACACGTTGAGCAGCATCATAGCCGTGCTTCTCCGAGAATGGCTGCCTGCTCGGGCTCGAGCCCTCCATCTGTTCCTGGACAAGAAAATGCTCCAGAAGCCTCTGAACTAGATCAACGTCGTACAAAGTCTCAATCTTATTGTACGAAGGGATAAGGAGATCAGCCAAGGATGCCTGTTCGAATTGCATGCCGACCCGTTTCTCTAACTCGGTAACTAATGCAGGAGCCACTTTCAACATGTTCGCCATTCGTAGAAGCCGAAGAAGGAAGCTACACGTGACACTGTCCTTCTGCGGAGGAATTATGCTGATAAGGCTCTCTATTATCATCCTCTGGTCTTTGGCCTGAACCGTCGAAGGTTCATCCTTAGTTCCGGCCACGATCATGTGGAGCCCGCCTTTCCAACTAGCACTTCCACTGCTGCTATGGTTGTTCCCACTGTTGCTTCCTTCATCTCCTGCTCCTGCTCCATCTCTTATCAAACCAGGAAGCCACTTCGTAGCATACTG
>Contig100827
TCCGCAAAATCCACGAGATCAGATCTCATCTAACCAAAATTGACGCTTACCAACCACCCCAAAATACCATAGATTTCCCTATTACAACTTAAAAATCAATTGATTTCGCAGTAGAACAGCTTAGCAATCCTAGTTTTGTCTTGTCCCACATTATCCAGTTTGAAGATGGTAATAAATGGCGGTAATGAAGCTTGAAATAA
>Contig100828
TGCATAATAACCCATGTCGTCGTCATCATCATCAATTTGACATGAGACTGTACATCTCTATGATTGGTCTTCTCTCTTCAGTAAGAAGATAATCTGGAAAATGGAAAAATTGTCCTGAATGCTAACATCTGTCGGCTCTCGTTATCTTCAATCTCTTGACGGTGGTCATGAACATTTCCCACGGAACATCTCCGACCATCATCCAATCTCCTTCTCTGTCTTCATAGGTCAAAACATGGAGACTTTTCGCATGATCAGCTCTATCTCCGTTAGGACAAGTAATTGAGGTTGTGAACATGTGAGCAAGAGTTGATATGAGATCATCATAATTGTGAAGAGTTAGCAGGTCGAGCTTTCTTCCAATTGGGACACCTTCCATGTACACCTTGACAAACAAGGAAGTCCTCGTCCTATCGCTGTTGTCATTATTATGTACATTATGAACATTGGTATCA
>Contig100829
GCAGATGAAGAGGACATCTATGTACAAAATTGGTTGCGGAACTTTGTGGTTCCACTAGCTACAGGCAAAATTAAGAGTCAACTTTAGCTTGCAGGATACAAGAACGGAGACCCTTCTTCGTCTAGGCGGCGAAATGCTCCTGATAAAAACCTCTTCGAGATGATTTACCTGCCTGGAAGTGTCCAGGCTAATAATGTCAGTCACGGGGGTCATAAATATGGCCAGAAGAGGATAACTGATGTTAGAACAGATATGGCAAAACCCCAAGCGAATTGCACTTGCAGCAGACCTGAAAATGAAGCGCCACTTGCATACTTGCTCATGAGGTACATAGTCGTCTTGTTCACCAGAGGTAGTAGCTTTGCCGATTCTTTGCGTGCGGTCAGGACCTTTTGGCTGGTGTAAGGCAAGGGACAGAATATGATGATATAGTCCGCCCCGGCACACGTGTAAGTGCTCGTCTTGTCGTCGTACGCGTAGCTATATGAGCGTGGGCAAGCGTTCTTGAAGAAAAGCGAATACGGAGACGGCTGACACGTGTCGGGCGTCGCGTACGGGCCGCTGCAGCAATACTGCGGGTCGCCGAACGCCTCGCACGCGCTCCGGCACGCCACGGCCCTCCCCGTCCCGTTCCCGCTCGCCACTTTCAGCTGCGCCGGGCACGCGCCGTTCAGGTCCACCAGGCACCCGGTGGCGCTGCACCCGC
>Contig100830
TCCTCCTCTCGAGCTCAGTGAAATCCTAGACGCTTGGCAAGAACCCCTCTACAGCATAAGATCCATCGCCATTTCGAAAGGCGGTCGCTTTCTCTATAGGCTCGCTTCTCCACCTCGAGTTTCAGGTACATGTGCTCGGTAGTGGGAGGAAAATAAGACCAATATGGCTCATCTAGTTTCTTCAACGTCATGCTCCTTGAAGATCTCAACCACTAATAAAGCTTTCCCTCAAAGATCAGGTCATGGTCCAACTGCATTTCCTTCTTCTTGGGG
>Contig100831
AAAAAAGAAATTGCATCAACATTTAGTCCCACAATTTTATTCCTTGCATTTTGGTCAGCGATGTTCCTCATTGTTCTGAATTGGGGACTTGATTGTTGTATCATGATCAAGCTGAATCAAAAGGTAACCACATACCCGACATAGATGATGAAAAATAACACGAGTAATTTGAAGTTTAAGTTCATGTGCTAGAATCATCATCAAATTTATCACAAAATGAGAATGAGGGATCAAAATTAAGTGCATGCCATCAAACTTTAGAGAATTATTATCCAATTAAAGGATTTGTCATACCAGCTGCACCTCAGATCCATG
>Contig100832
GTGGAATGCGGTAGGAAGAGAAGGAAAAGAAAGGCGAGCGAACAAGAAGACGGTTCTGATGTCAGTACACATGAAATTGTTGAGGATAAAAAGGAGCGCAGAAGGGGAAGGAGGAAAGCTCAAGATTCAGTTTTTAAAAAAAGAAGGAAAACAAAGAGTCTTGTTGCTGAAGGTGATGAGGAACATGCTACTGTTGCTAGTGATGACGATGTTGAACTTAGTGTTGAAGATCTCGTGAGCATTGCTGAAGAGATCATTGCATCAAATAAGGATGTTGAGCAGCAAAGACAACACGTTGGAAGATTGGAGACACCAATGAGAGCCAATGTTCAACAATATTCTCTTGATGCCGGTGCTACTCATAATGAAATTCTCGATGATGCAAAGCACACTAAGAACGATTCAACTGGAGTTCCCACCGATGAAGAGACTGTTGTCAGTATCAAGAGAA
>Contig100833
GAATCTCACGGCTCTTTTAAGGGAATACATCAAAGCAAGATTTGAACTTGACCTCAGAAAGCTTGGCTGGACTTGTCCACCATTTGCCAGAACAAGAGAGATGAGTATTCTTCGAGTCATAATCTAGATTAGGCAGTACAACAACCCAGTACATCAAAGAAAGGGAGACAACAAACTTTCTGTCACTCCCCACGTGTTTTG
>Contig100834
CATGGACCAAGGTACACCAAAAATTACTGACCCATTAAACCTGTTAATAATCAGTTTCTGATCGAACTCCCTCTTGTAGTTGCTCATCCTCTCCAAAACAATCTCTTCATCAAACTGCGTCTACGGCTTCGGCTTCGAGGCTTAAAATCAGTTCCTTTTAATCTTCCAGCAGCAATCAAAGCTTCTTCTGCGAAGGGTCGCCACTGGTCAGCACATGAGTAGTTGATTCCGAGACCGACGCTCAGACCTCTTAACAGATGCACTGTCCGAAGGACAGAGAATAGCTCCTCTGGAAAAGC
>Contig100835
GCCTGAAATTTTGATGGTCTGCTATGCTTCCTAAATATCAAGAAATGACATTGAAACACCAGCAGATTAATGACGACAGAGTTCAAATGCCCTTCCGTTCTCCCCATTTCTGTCATCCATCAGCAACTCGACCTTCAACTGCAAAAGGTGCAAAATCAACTTTTCCCTGGTTTCCCATTACCATATCAGCAACCATTTCAGCGGTCCCCAAAGCCAAAGAAAGTCCACTTCCTTCATGCCCCGACGCAAGGAAGACATTTGACAGACCAGGCACAGTTCCAATTACTGGCTTCCCATCAGGCATATATGGGCGTAACCCGATTCTCACTTTTCTGTCCTTGCCAATTTCAACTAAATTCATTTCTCTCAGTTTTGGGAAGAACTCTTGCACCCTCTTCCAGATGCTGTCAATGATCGAAGCATCTGCTTCGGTGCTGAAACCAACAAACTGACGGCTACTCCCAAGAACCAAGTTTCCCATAGTGTCTGTTGTAGCTGTCATTGAGATGGACAACATCTCCTCATCATTACAGAGCCCTGCAGCTGAATGTTGCTTTATCTGTTGATGACTAACATAACCAACTTCCATAAGGCCATGATTCAGTCGAATCTGATCGAAGTTCTCCAGCACAAGCAGATGACCCTTTCGGGGTTTTATAGGAACATGCACCCCAATATCCAATTCTCTCATCAAAGATCCAGTCCAGCAACCAGCTGCAACAACAACAGCCTTCTTAC
>Contig100836
GCCGAAATGATCTCACTGGTGTGACAACTGCACCAAAAGAATTTCCTATAATGATGTGCTCGAATGGGTAAATACAAGAAAGTGGTGGTGCGCCAAGGGCGGTGTATCAGGCAGGACTAGCTGAGGAATGGCTCGAGCTGACTGAAGTGGGAACCAGCATTTGTCTCCAGGAACTCTTGCCCAAAATGTGGCATTCAAATGCACTGAACCAGGAGAATCGGTTCGAGCAATAGCAAACTGTGCTGCCAATTCAAATTTAAGTTGGAATCTTCATCTGTAGCCAATTTTTCATCCAATCAAGGTTGTCTAATC
>Contig100837
CTGGCTATGAAACGAGGGATCTAATCCAACCCCTCGAAAGACTCCCGAATGACCTACCAACTTACTAATCAGAAACACGATCGCCACGAGACAATGGCATCCGAATCGCGAATCGAATCGATCAATTCTCGGCTCCTCGCGAGGCTTGAGGAGGGAAGGGGTCGAACCCGCTCCGGACCATCTTCTCGAGCGGCCAGAACAGCGGGCTCGGGAGGTCGTCCCAGTCGTACCAACCCCACCCGTGGCACTTGTCGGGCTCGCGGTTCTCGGGCTCCTGCTCGGGACGTGCCGGACGCGCGCGCAAGAACACGGTGACGTAGTGCGCCGGCTTGGGCTCCTCCAAGAACACGTTGTTGGTGACCGTCAGGAGCTCCGTTCCGTCGATCTTGAGGCCCGTCTCTTCCTCCACCTCCCTCGCGGCGCACTCCTCGAAGCTTTCCCCGAATTCGAGGTGGCCGCCC
>Contig100838
TGATATTGAAGGTATCCGAATTCACTGCCTGGAAGGTCGGAGGAGTGTGGTTGTCCAGCATTTGGTCAAACATGGCCCAAGCCTCGGTCTTCCTCCCATGCTTCAGCAGGACCTCTATGAGGACGTTGCAAGTGGCAGGAACCATCCTAAATTGCCTATCGAGCAGAGACTTATACGACTCCATAGCCTCCTTCTCTCTGCCCTGATTGAAGAACCAGTCCATGAACGTAGCGCTCACAACTCCATCATAGACCAGACACCTCTCTTTAAGCTCATCGAACAGCTCGTTCGCCTTGTCCAGATTTCCCAGGTTGAGAAAACCGGAAATCAAATTGTTATAAACCAGAGAATCAGCTCCATGACCCTTAGTCAACATCTCGCGCAAAAGATCGACCGCATCCCCCATCCTGCCGGCATCGATGAGCCCCTTGGTGAGATGCCTATAAGTGACGGAAGAGGGACTAAAAGGCGCATGGGCCAGGATGTGGCGATAGACCTCGAGAGCGGTGTCGACGTTGCCCATGTCGCAGTGGGTGTTGATCAGATTATTGTAAGAGACGACGTTGGGGACGATGTTGGACTGGTTGAAGAAGAACTGGAAGAGGGCAATGGCGTCGGTGTACCTCTTGCCGCGGTACATGGAGGCGATGATGGC
>Contig100839
ACGAAAGAAGGCTCAGATGGCTCTTGTGTGAGTCAACATCTGTAGGATCTGAATCTTGGGTCACCCCTGAAGCTAAGATAATAAATTTTCATTGGGTTCCAAAAGTTTTGAATTCTAAGTGACTGTTCTAGTATGGATCCCCTTGGCTAGGATTGTTGTTGTTATCATTTGGTGAATATGGAACGATGGAAATGCTGATTTTGCCTTAATTTCCTGTCACATATCTACTTTATTTAGTCTGAGTTACATCTGC
>Contig100840
GCCTGCGAAGAGTGCGGCTTCTTTAAGGTCGTGAACCACGGCGTCCCGTTGGATTTTATCTCCAGGCTGGAGGAGGAAGCCGTCAAGTTCTTCTCTCTGCCTCTCCCCGAGAAGGAGAGGGCAGGCCCTCCTGACCCGTTCGGCTATGGCAACAAGATGATTGGCCGGAACGGAGATGTGGGTTGGATCGAATACCTCCTCCTGACGACCGATCCCAACTTCAACTACCGCAAGCTCCCATCGGCTTTTAACGAAAACCCAGAAAGATTTCGCTCTGCTTTGAGTGATTACACATCGGCGGTGAGGTACATGGCGTGTGAGATTCTCGAGTTGATGGCCGACGGATTAAGGATTCAACAGAGGAATATATTTAGCAAACTTTTGATGGATGAACAGAGCGACTCTGTTTTCAGGCTCAACCACTACCCTCCATGCCCGGAGCTTCAATCCTATGTCGATAGGAACATGATTGGATTCGGTGAACACACTGACCCACAAATCATATCTGTTCTCAGATCGAACAACACGTCTGGGCTCCAAATATCCATGAAAGATGGGACTTGGGTTTCTGTTCCACCGGACCAGAACTCAT
>Contig100841
GAGGGAGAGAGAATACATCAGTTTTCATGGAGTCCTATCTGGGCTTTGCTTGTGGATTCTGGGTTCTTGAGAAAATGGTGATTTTGACCGTACCACAACCCATTGTTTCCTCCTTTCTCTAGCACCTAATTCTTCCAAAAGAAGGAAAAAAAAATCAGAACTTTCTTTCTTTGCTTTCTAGTGGAGCATAAAGATGATTCCGGTCTTTCCCAGTTGGAATAATCTATGCCTGTGGAAGTTCGTGGCCAAAAACCAAGTCTTTTCAGGTCTCTATTCTCTCTCGCT
>Contig100842
GGACTTTTAAAATTCAAAGGGAAGGACTTCCAGATGTAGTGGTTTGGAATCCATGGGAGAAGAAATCCAAGTCCATACCTGATTTTGGGGACGAAGAATACCGACAGATGCTCTGCGTCGACGGGGCGGTGATCGAGAAGCCGATCACCCTCAAACCGGGCGAGGAATGGACAGGACGGTTGGAACTCTCTTACGTCCCTTCAAGCTGAAACCTGATGTAAGTTCAACATCAGGTCGGGGTGTGTTCATTGTAATAATGGAGGGTGAGGCGCTACAATCTTCCGACTCATCCGCTGTTTTTGCGGGTGGAAGCATATGCTTTGCTAAGAAGATCAAGATGTATTATTATCATTAGGACAATAAGCAGCTTCCAAGAAGATGGTGGCCGTTGTTTTCCTGTTTGCAGAGAG
>Contig100843
GGATGAGGATTCAGTTATTCGGTGGAATGTTTCAAAGAAGATGTCATTGGTAATTGGTGCAAGGCGGCATCTTGAGTGGGGGCATGAGAAGTACATTATGGACATGATACAAAGTCATCCTGCACAAGCTGCTCTTGGTGGTGGTGTTGGGAATTTGCAAAGGATTCGTGCCTTCCTTCGGATTCGTTTGCGTGATTATGGTGTTCTCGACTTTGATGTTGGTGATGCTCGAAGGCAGCCACCTGTTGACACCACGTGGCAGCAGATATACTTTTGCTTGAGAACTGGGTATTACAATGAA
>Contig100844
TAGGACTGGTCTTGAGATGCTGGCCAAGCATTATTATCAAGCATCCGCTACTTGGGTTGTCTTTTTTGTCCCTGGAACTGATGCTGATATTGGGTTCTATAATGAGTTTATGCATTATCTGGAGGAGAAACAGCGAGCAGCTGTCGCTAAGTTAGATGAAAGAAATACTTTGTTTCTTGTGCCTCCATCTGATTTCTCTGAAAAGGTACTAAAAGTACCTGGAAAATTAAGCATTTCTGGTGTTATACTGAGATTAGAGCAACCTAGTTCCAAATTTGGCGCTGTTTACCACCCAGATGAGCTC
>Contig100845
GTTGCTGACAGAAGATCTTCATTCCAGACAAAGCGATGGGAAGCATATGCAAATTTATACAAGAAGGTTTCTGATGAGTGGTGGTGTCAGCCGGGACATGGGGATTGGTGCACCTGCCTTGAAAAGTATACACTTTGCCGAGATGGGATGTACCACAAGGAAGACCAATTTCAACGGCTTCTTCCAACTTTTATCCAGATTATTGAGTTGACAGACCAAGAAGA
>Contig100846
TTTAAAAGGTCATCAAGCTTATTAGGCTTATAAGGATCCCAATGCCAGACAGATGGGACTGTAATGTTGAGTTCCCTTCTAAGGCAGTCTTCAAATTCCTTGACTGTCTCTTGGCATCTTCTCATTGATTTGGCATTGATGCTGTTCTCCCAACACCACAGATTCCGCTTTTCTTGAGGCACAGACTCCCATTCTTTGTAAACAGACAGAAGAGTGAACAGATCACCATCACGATGGCAAAACTGCAACTTCAAGCAATCAGATTTAAGCTTGTCCGTATCACTACCAACTCTGCAAAATATGCTACTTGCATTTGCCATCACAGCAGCAAGAACAACACCTTCTCTGCCCAAGTCATGATGAAAGCAACTGTAGATCAACTTACCTAGCCGAGGTTCAGCTCCAACCTTAACCAAATACCTGCCGACATCTGTCAACTCATAAGTACCATCAATCACAGTAATGGCCCCCAACTGAAGAAGATTTCTAATGGCCATGTCAATAGCTTTGTCAGAGGGAGCATCAACAAAATCAAATTCCCGCAAATCATTAATTCCCAAAGCGAGGATCCTCAGAACAGCAATGCCTAGATGCACCCTAAGAATTTCAGGTTCCTGGCTGCGGGGCATCGAGACAAAGTCAGACTCGGCATAGAGCCTATAACACCGTCC
>Contig100847
AACGATCGAATCCGAATCACCATCATCGACGCCGCCGACCGGAGACCATGGACGTCCCCAAGGATCAAATCTCCACCCTCCTCGACCATGGCCTCTCCGCCTCCGCTCAAATCCTCGGCTCCTTTCTGGTCTCTTCGTCCTCCGTCAATGCCGAAACCAACCCCCACGTCAAAGCCGAGAACCTGGTGCTGCTCGGCGATGCGTTGGTTCGCGACAGAGA
>Contig100848
TAGCGATGACTAGCAATGTTGAGTTGAGCAATCAACAGTGCATTCCTTCATCTTGTGGTGACGTTCGTAATATAAGCTTCCCATTTCGACTAAAGAGTCATCCAAAGGGATGTGGTATATCGAAATTCGAGCTGGCCTGTGAAGATAATCGCACTGTTCTATACTTCCTTGATGGTCAATACTATGTGCAGTTTATCAATTATACCGGACGACAAATC
>Contig100849
GTGGATGCTCTGTTCTTGAAATGGAAATGGCTGCAACACTCGGTGGACAAGCAGTCGGAGTCTCCAGCTTCGTCTCTTCATCGTCTTCTTCGTGTTTCACTCACAATGCAAAATCTCGATACCCCTTCACGATGGTGTGCAGACTAGCAGTGGCTTCTCCAAGAATTGTTGCCTGCTCTGCCGTCCAAGAGTCGACTTCCACCGCCACCACGGAGACAAAGGAAGCAAAAGCAGCTCCAGAAGCAGCGTCAGAGGCAGCACCAGCAAAGCCTAAAGCTCCAAAGAAAGTGCCGCCGAAGCCGCTTCCTCAGCTCATGGAGGAGGAAGTGATCCCTCCCC
>Contig100850
TTTTCTTCAACAACAAATAAAAGTGGGAAATGAGACGATTGCCAGTGCAAAGTTGTGGAGTCAGGTGTTTACACTAACATATAAAAGGGCTGCTGAACCAAGACAAGAATATTCTCAAGAATGCCCATTCTCAGCTAGAAATTTGCCTCTATTGGATAAAAAAGGGGTCCATATGCAAGGCATACCATGTTTCTCTTACTTATTTGCTGGTAAACTCGTTTCGAACTTGGA
>Contig100851
GGTCAGTAGATAATATTCGTGGATGACCCAGTTGGTCTTGACGCCTTCAGAGCCGTGACGCTTATAAAAGACCAGTGTTTTCTTAGTACCAATCGCTCTGTTCCTGTCTCCAGCCTTGATAGTCCTGTCAACACCAGTCTTCTTCCAATATCCCAATGGAGTCGATCTTTGAATTCGTGGCGTTTGCAGATAGAAGAACCACCACTCTTGAACTTTGTCATCAGGAGGAATGATTGATTGCTCCTCAAATATTTTTGGTAATTCCCAAGGCTCCCACTTGCAGATATCGACCTCGGGAATGATACGATTAACGCCTGTGAATCCTTGCACTTTCAGCTTCAAGTAATAATCGACCAATTCCTCGTCGGTGGGACGGAATCCGTATCCGACCGGCGGATTCCGTGGGATGATCACAGGTTCCATCTCCTTCTAGTTCT
>Contig100852
CCGGGTCCATCAAGTTTACAGCTTTGCTCTCACTTAATGGAAACCTATCTGGATGATTATGACGTAAACAACTCGCTGCCTGGAGTAATTGTAGCAGTTCCCTCGCCCATGACTGTCGTCAAAGCCATCTCTTTCTCCCGAATCCTCTCGAGCTCCCAAGCAATTGCATCCATTTTCGGTCGCCTTTCACGCGGGGAAATCATGCACAACAACGTTAGCCTCGTCAAGTCCCTCATTCCATCC
>Contig100853
ATGGGCTATCATCACAAAACAATCCACCCAATGTTAATGCATGTTGGACTCGATTTGATGGGGAATTCTTCCTCGCCTTTACACAACACCGCAAGTTAATGCCCAGCTTTGAGGTCCAGTCATCGTCTCTGTAACCAGTGCATTCCTGATCATCAATCGCAAGGTCTATCAAGTTTAGATCTTCTTCTGAAGCAGGGTCAAATGGAA
>Contig100854
AGCACTCACAGCAGTGGCAAACCCAGGTGAATATTAAAGGATATCCGCATGCCATCCCTAAGAAACAGTAACCCACAGGACCAGCAACAGGGGACGAGAATCCAGAATCCAAAGGACCCAGAAGCCAAAAAGGTAAACCCACCGGCTGAATTCTCTCTCTTTATCTCTTTTCGAACCTGGAATAATGGTTTATTCCAAAAGGGCAAAGGGAACTGAGTTGGACAGGCCACTGAATCCGAGAGAGGGTCGGGCTTAAAGGAGAGAGAGAGAGAGAGAGA
>Contig100855
GCACTTCTGGAAAAACTGGAAGAAGAGATCATTGAAGAGAGCCGCCGGTTCATGGAACGCTTCGGCCTGGATTCGAGCCACCGCCCTCATTTCGACTTCGTCTTCAATCAGCCTCCTCACTCCCCATCCGTGTGCCTTCGCCAGATACTCGAACCGTCCACCGCCGTCGCCTCTCCGCTCTGTTCTCAGCCCTGTAATTCCTCCGGATTCAGCCTCCTCCGACGATGAGAACGCGCACCGTAACGCGGGGACTCCGCCTCTCTCCCTGTGTCGCCACCTCTCTCTCTCCCGGAACCCTCCACAGCGGACGACTCGATAGACAAGATCGTCGCCACCGGTGCTTTGTTTGGTGCCAGCGTCGTGGTACAGGCCTCGAGCGAAGCGGCTCCTCGGAATGAGGTGACAGTTCGGA
>Contig100856
AGCAACCGAACGCTGCTCCCCGGCCTCGCCTGAATCGCGACACCTGCTGCTCGGAGCCAAAGACCCGCGATCCACCTGCTGTTCGGAGACGAAAACCCGAGCCAGATCTGCCCACCGCCTGCACCGCGTCGGCTCCGAGCCTCCCCCGAAGCTGCTGCCGATCCGAGCTTGACTGACCCGAACCCGCCGCTGCTCCGCTCGTC
>Contig100857
AGCTGCCGTCGTTTGGTGCATTACCCAATTTGCGGGTTGTACGATTGGCAAGTAATCAGCTGTTTGGGTCATTGCCAAATGAGTTGTTTGAGTCAGTGATTCCACTGGAGGAACTGGATCTCAGTGGAAACGGTTTCACAGGTTCGATTCCAGAGATTAATTCTACCACACTGAGGACTTTGAATCTTTCATCAAATCATTTATCTGGTTCCTTGCCTGGTCTACCGAAAACCTGTACGACGGTGGATTTGAGCAGCAATATGATCTCTAGTGACATATCTACACTTCAGAACTGGCAAGCACCATTGGAATTTCTAGATTTGAGTTCAAACAATCTGTCAGGAACCTTTCCCAATCTGAGCTCTCAATTTGAGAGCTTAATTACTCTGAAACTTTGGAATAATTCCCTAGTAGGTTTCTTACCTCCTTTATCAGGCAGCTACCAGAAATTGTCTGCTGTAGACCTTAGCTTGAATAAATTTAATGGGTCAATTCCTTCTGGGTTCTTTATGTCCACTTTGACCTTCTTAAATCTATCCGGCAATAATTTGACTGGGCCAATTCCTCTTCAAAGTTCACACGTGAGTGAATTGCTAGCTATGCCTTCTTCCCAACAGATGGAGTATCTTGATCTTTCTGGAAATTCCTTGAGTGGTTCACTGCCTGCAGAGATAGGGAACATGGGGAGGCTCAAATTGCTGAGTCTTGCAAGGAATGGATTGTCAGGTCAACTGCCTGGTGAGTTGAGCAAACTTACTCGTTTGGAGTACCTTGATTTGTCAAGCAACAAATT
>Contig100858
TCGGAATGGCAAACTGAGCGAAGCAATCCATTTGATTGAAGAAATGGAAGGGACAGATTGCCCTCCCAACGCTTTGACTTTTGAGATACTGATTAATCACTACATTAGAGAGGGGAAGATGAATGTCGCAACCCAGTTACTTGATCGAATGGCATTGATTGGGATAGAACCTCGTATCACAACGCATACTGCCTTTATCAAGGGTTATTTTCACCGGGAGCAACACGATGAAGCCTACAAATATGCAGTTTCCTCGCGTGTTAACCACTCAGGTAATGAAACTAACAGCTTGCTTGCAAGGCTTCATCTAAAGAAAGGACACACTATCACAGCCCAAAAGATCCTGCTTGAAATGATCGAGAAGGGTCTGAAACCGAACCTCAGAGTTCACTGGGGAGTTGTGAAAACTCTTAAGAAGATGGGTGAGATATGTCTGGCCCAAGATTTGGCAAGCAGCTTCGCCAAGACACGGTTGAATTCGGAGGCTGGTTAGTGAGAATAACCGAGTTTATTCACTCTTTCTATCGCTTTTCATGTTCTCTCTATTGACACAAGAAATATGAAA
>Contig100859
CGAGAGAGGGCTCGGGAGCGGCGGTGGAGGAGGGATTTGAAGTCCTTGGGGGAGATGCCGCGGTCGGGCATGAGCCATCGGCGAGGGACGTCGGGCACGCGGTGGAGGTTCCCTCTGTACAGAGAAATCGCCACCATTTCCTCTAGGGTTCCGCCGCAGCCGATCGGAATCCGCCGCCGCCTTCTTCTCCTCCGATGAGGTTC
>Contig100860
CTCCCTCAGCCGATCAAAGGATCTTATATGCCTTAGCTAAACAAATGAACAAATCCACAATATGCCTGAACCCTGGAGGGAGCTTGGAAGAGTGGCGAAGAGAGGACGGAGAAAGGAACAGGGAGAGACGGGGGAATAAACGGGGGAGCTCCGAAAATCGAGGCTAATACCAGGACTTGGATTGAGGTTTGGATGCTTCGGAGATCTTAATGAATCCCTTCTCTCTCTCTCTC
>Contig100861
CAACGTTCTTCATTTGCTCTTGCCAAGTGGAGTAAATCCCTTCAGAATCACAGCAACATCCAGCAGCAAGTCTACCTCTGGCATAATAGGTGGACCAGCCCCTCGATCAGAATCTCATCTGGTTGCTGGCTTCATAACCTCTCCTGCTCAGGTTTGGAATCTCTCTCTTCTTCATCAGCATTTTGACCGGCATATTGTTGAGGAGATACTCACTATTCCATTAAGTCATGCTCCTTCAGCTGACCAT
>Contig100862
TATCGCTGGCTTTCAAGTGACATTGTCTCAATTACGGGAGGGCTTCCATTAGCTATTCAAGTGATAGGTTCATTGCTCAAGGGGAAACGCCTAGAAATTTGGGAAGAGACATTGGAAAAGTTAAGGAATGTTCCCGCGAAAGAGATTCTAAAGAAGTTACGGATTAGCTATGATGATCTAGATGAACATCAAAAACAAATTTTTCTCGATATAGCGTGCTTCTTTGCCAACAAGAATAAGACCGATGCAATTTACATGTGGACCGATTGTCAATTTTATCCCAAGGGAG
>Contig100863
TAAAGCCCCAAAAGAGAAACGGGCAATACTGTGAAAGAAATCTTTGCCGGATAGGAATTTGAGAGCCCAAGAGAGGTTGTCCTTCCAAACTCTGTTCTTCCAAGGTAAATTACATCTAGAAGCCCAAAAGAACGCAAGAGTCGCAGACGTTGTACACTGAAAGAACAAGTGGTCCACGGAGTCGGGAACGAAGCAGCAAAAAGCACAAACAGAGAACTCAATCCTCCCATAAGAGAGAAGGAGAGTCTGAGTTGGCAGCCTATTTTTTGCGAGCAACCACAAATGAAATTGGAATCTGGGTGCAAGGTCATTGTCCCAAATAAGAGGAGCCCAAGACACTCGATTCTTTTTAACCCTGATGTATTTCCAGGCAGAGGCAACAGAAAACGAACCTGATGGATCTTCTTGCCAGGTAAAGCGGTCAGAATTAGTAGAAAGAATGGGTATAGTAATTCCCATATTTGCAAGGGATTCTCTCAAAGAAGCACCCATGGGAGAATAAAGGTCCGCCACTACAGAATAGCTTGGAAGGCGACAGCTCTCCACAAGGTCCGGTAGGATAAGTAAGATAAGCGGGCCACACTCCAGCCAATTGTCATGCCATAAGGAAACAGAGGAACCGTGGCCAATCTTCCAAAAGAAAGAGAGCCTAAAGTGTCTTCGTATTT
>Contig100864
GTTGCCAACAGTAGAAACATTTCAGCGTCAATATGCAACTACTAATGGAATGAATCCATATCTCATAGCTAGAAGATCAAGATTTTGCAGGTCCTGTGTTATATACTGGTCCCAAACTTCCAAGTAATGATTATGAATACATACTCATCCTGTAATTCAGAAGCAAATCCCACCTAACACTCAAACTGATATGGCTCTGACAACAATAAAACAAAA
>Contig100865
AAGAACAGTCCGAGTATGACCAGGAAGCTTTGCAGCTTCTAAACGAGCTCATGATCAAGAGGGAAAGAGAGAAGGAAGAACTTGAGAAAGAGTTGGCCATATACCGTCAGAAAGTTTCAGATTATGAGGCCATGGAGAGGATGAGAGCAATGAGAAACATCCGTCCTGAAAATTGGAGCAGTAAGAGCTCGTCTGACTTTGGCA
>Contig100866
ATTCCGCAGGTCAAACCGGGGAGGGGGGCGGGGCGAAAAGGCCGAAGAAGATTCGCGGTGGGGATTCCGGGCCGGGCCGCGCGGGGACGGGCTCTCAACGAATCAGCGGTCGGCGGCGGAGGCTACAGCGAGGCCGCGATTGGACGCGCGCCATCGAATCAGGAGAGGAGGAGGAGGGAGCTTTGGAAAAGCGATTTTAGAGAGAGAAAGCTCAGCTCCTCGCTCCTCGCGTACGACTGACTGATCTGATCCGAAAGGCCTTCTTTTTTTT
>Contig100867
TCCAGTCCACCCAGAATGGGACAAAAAACAGAAAAAAATGACACCTAGATAGGGAAAATATTGTCCAAAACAACAAGCTACGACTCCATGCCCTAATGAAGGATATCTAAAAGCCATATGAAGTATGCATTCGGTAAAAGTCCATAAAGAAAACGACAAGAAAGCACTAGGTTTAGCTGCTGACGCCATAGATAATTCACTCAGACGCTTCTCTGACCTCGTCCACGAAGGCCCTAAGGTTCTTGTCGGAAGACCCACCTTCCTTCACAGCCTCCCTCGCC
>Contig100868
AAACCGTACGTATTCACCAAGAGGTGAAAAAAGAACACCTTCTGAAGCTGAGATTCTATCTCCTGTTAAGTCAGGAAGCAGTTCAGCAAAGATGATCTCCTCAGGTTCAGCACAACAGGAAGAAGACTTCGGTTGGCATGAAAAAGTGCAGGACACCAATAGCCCTCCTCTTCCTTTGGAATTGGCGGAATCCTCATTACC
>Contig100869
ACGAGTCGGGCGTTTGTTTCGTCGACGAACGACCCGTCAATATTCACTTGCATGGTTCGGTCTCTCGGCGGAATCCAGTGTCTGAGCCAGCGAGGTCATGTCGAAGAGGATAACGTGGACCAAATCTTTGCAGAGTTTGATCTTAGAGATGCCTTGATGAATGATCCATCATTCACCGCTCTACTAGACCTAAAAAAGGATGACGTGCACATGAAGCTTCGATGTTTGCTGACTAATCCCAACTTTAGCTCAGAGGAATTGGAGAAGTATTATCCTCCCATTTGTTGGGATTCAGAAAAGAGTCTGGATTTTTTGTGTTTACTCAGTGAAAGACTATCATGGAGACCTCCAGAGGACAGTCCACAATATCGGGCAGCAGAAAGTCGTCGCCAATCGCTT
>Contig100870
GTCATTTCCTCCGACCTCTCCTCCTCCATCCCCTCCTCCCTCCGCCACCACCACCCGCTCCTCCAGATCGCCGAGATACCCTCCTCCCCGACCCCTCCCGCGCAGCCGGGATCCGACCCCATGGAGGGTCACCGGGCTCACCACTCCCAGATGGCTCAGGGGCTCGAGAGCATGCTCTCGCCCCGGCCCGACGATCCCAGCCCGGCCCGGCCCGCCTGCGCGGTCCTCGACGTCATGATGGGGTGGAGCGGCGAGATCTTCGCCAAGTACCAGATTCCGACGGTCGGGTTCTTCACCTCCGGCGCGTGCTCGTCGGCGATAGAGCTCGCGGTCTGGAAGGCCAAGGTCGAGGATCTCAAGCCGGGCGAGACCTGCCGGCTCCCGGGCCTCCCCGAAGACTTGGCGCTCACGGCGTCGGACCTCAAGCGCCGCCCCAAGGGCATGCCGCCG
>Contig100871
CAGGTTCCTCCAACATTGTCAAACCTTGATCAGCTCAGTTTGCTCGATCTTTCCTCGAACAAATTCATAGGTCCAATTCCCGATGTCTTTGACAATGAGACACAACTTCTTCTCCTAGATTTCTCACATAATCTCTTCACAGGTCCTATTCCTCCAAGCACAAAGAATCTTTCGAATCTTGCCCGACTTGACATTTCCAACAATCTCATTGGCGGGGTTATA
>Contig100872
AAAGTTCCTTCAATTGAAATGTCAAATAGGGGTTCTTCATCGAAGTTGGGATGTGCAACCAAACCAAAGAAAATCCTCACAGAGTAGCGTCCCTTCGGCACTCTATTAAATATGTAGCAGTTTTCAGGACCTTCAGAGAGAGGAAAATAACGAATTGTCTTAAGCGGAGGGCTGATGATACTTGTACGCGTTGCATTAAACGGTATTCCTCCAGTATAAGCAAAATCTTTGTACCAAAGTGTATTGGTTGGTAGAGTATGGACATTTTGACGAGCTCCACAGCTTATGCGCATAGCAAAAGGTGCGCGCCGAGCGGACGAAGTGGAGAGACACAGCAGGAGAGTGAGGAGCGACGAGAGGAGAAGGAGGTGGCGAATTTGGTGCCTCGACGACATCGCCGCCCGCCCACCCGTGTTGCGCCTGCCTCG
>Contig100873
TTTCAAAAGCCAGCTGAAGAAATTTGCAAACTGAAAGAGAGACGAAAGCAAAAGCTTCAGCAACATGCACATTATTAACCAATGCAATATGCTTTCGATCCCTAAGGCAAATACTACAAGCATGCCACAGGCTCAAGAACTCCATAGGATCCTACCAATATTTTGACCTTGCTCTAGTGGTCACACTATGATTTTTTCATTTTGAAACAAGTAAAATTGCATTTCT
>Contig100874
TCGAAGTAAGTAGTGTAGCGAGAGATGGAAGGACGTTGGTATAAAGCGCGCCATCCTCTCAGGCGGACGACGGAGTGGCGGTCCGCATGCCCGCCTCGATCTCGACGGTGCCCTGGATCTCGACCTCGATCTCGATCTCGCTCTCTGTCCGATCTTGGACATCAAGGGTTTTCCATAGGCGGTGATCAATCATGTCTGACTGGATCCGCTGGCTTTGCTTGAAACTTAATCCGGTGGCCGACCCTAAGCCTCTCACCACGATGAACAAGTTGAAGAAGACACTCAAAAAGCAGGAGAAAAAGTTGGAGGCTTACGAAAAGAAGGCTTCTCGAGAGGTTAAGAAAGAGGAGGAGTTCAGAAGAGCAGGAAATGAGAAAGCTGCAAATCTATGCTTGGAGATGAAGAGGCTGTTTGATCGGCAGATTCAG
>Contig100875
CTGAAGCTCTCTTCGCCCTCTCGGTCTCGACCGACAGGAAGTCGACCATGAAGTCATCTGGGTCGGTAGTTCGGATGAAGCTCGGCAAGTCTCGCAGGCTGATGCTCCTCATCCCGGGTATCCAGTCGATGATGGTGTCTAAGTACCCGTTTGTCAAGTAGCTTGCATCTCTGAGTGGAGAAAGACCCTTGTCGACAAGACTGCGATACTGCACGTAGCCCATGAAGCTGCACGCGCTCGCCGTCCAGATTA
>Contig100876
AAAGAATGGTAAGAGTCTGCCACTTTCATCTTCATTGTCCAAATACCAGTTATGCCTTGATAAATGGAAGCAGTTTTCAACAGCTTCTCAACATTGATGCCACTTCGAATAATTCTGAGTGATCCTTCGGGTGCCACTCCACAACAAACAAACATCTGATCTTGTTTTTCATCATGAAAATCTGCTAGTGACATATCCAAGATAGGACAATTACTTTGGATAGGATTTGTATATGTTAGCTTTCCATTTTCAAATTTCAGGATCTTCCCATCTCCCATCTCAACAATTGCAGCCAAGTATCCACCTTCTACCCACAGAAGAGCCTTGCAAGGTAGATCTCTAAATAGACATTCAGATAAATTAACTTTAAGACCATTAAAA
>Contig100877
CACAATTCATGACAGGAGATCAGGATATATCAAACTTTGGATGCTCTACAGTCCATAGGAAAATTAACATGGACCCGTGCGCGTGGTTTTCTAATCTGTGAACTGTGATTGACTTAACCCATCACCTTAAATTAATTCTTGCTCAGTAATGGCAATCCACGACTGCGGGGCCCGAGACAAAGATTGGAGGATGAGATTGCTTCTGATGATGATGCTGTTGTTTGGAGCTCAAGAGAAACAAATGATCACGGTTCTCTTCTTCTGGGGCTGGGAGGTTGAGATCCAAATCAAGGGACAAGAGCCCGTTGGCGCTCAGCCGCGTGGATTCATCGTCAGATTCTAGCTTCACCCCGACAGCAACCGGGGGGCGGTGTCGCCTCATGTGGCCTCCCAAGGCCTGGCCCGATGTGAACTCGGTGCCACAGATGGAGCACTCATGGATCTTGGCCTGCTTCTTGCAATTACCATTGCTCCCGTAAATGTTAATATTCCCAAGAGAGAAAGTCGAAACTTTCTTGAATTCTCCTTCTTCTTGTTCCGGCGAGGATGGCAAGAACATGAATTGCTTATACAGCG
>Contig100878
AGAAAAGTAAAAAGCAGAGGTGATTTGACTCCTACTGTTCATCATCTTCCCCACTTTCGCTGCCCCAATCGCCAGTTTCTCTTCACCCGCGCTGCGCTCACACCGCCGGTCTCCACCAGCCATCGTCGCGCCGACTCACGACGACCCAAGCGCCGACGCCCAGCGACACCACCGCGCTTCTGCAACCCGCGACACTGCCGATTCCGAACCGGCCCACACCTCCGCTGTTGCTGCGTCCGCGACCACCCGGTGCCTGACGCCCGACGACCGCGACTCTGCAA
>Contig100879
GCCAATTGGTGAAGTCTTAGAAATGCTTGAAAGAGATATTGGTAATATTCAAATGCCTCCAAAACCGCTTATTTACCCACCAAATGAGCCAATTGGTGAAGTCGAAATGGAATTAGAAACATTTTCAACTTCATCAAGTACTCCCATAATTTCCCCTAGTTTTCCATTTGGAGATAGCAACGATGTCTAGAGCCGTGCACTGTTTAATTGGAAAAGCTTTGGTCCCCACAATATAGGA
>Contig100880
TTTAGGAGCCTATGGACAAATGAGCAACATAATGCGGATGTGGCCAATAATGCCAATCCATTGAGCTGGGCTGTAATGCAAATGTGCTGCCAGCAAAACCACATCATAAATAGATCCGAACCTTCCCATGAAGATAAAAGATAAACAATGAAATATCGGAACCTCATTTAAAGCAGGAGCATCATTTGTGCCATCTCTAGTAACAG
>Contig100881
GGGCAAGAAGAAGGATTCAGAGGAAGTCATTGCATGTCAAAGAAGACCTGAGCTTTCCTTTGAGTGAAGAGTACTGCACTGTCATTGAAAAATATTGGTTTCAGAGGTATCTCCTCTTTTCAAGATTTGATGAAGGTATCAAAATGGATGAGGAAGGATGGTTTTCTGTTACTCCTCAGTCTATTGCTAGGCATCATGCAGTTCATTGTGGTGGTGGGATTATAGTGGATGGTTTCACAGGAGTCGGTGGGAATGCTATCCAATTTGCACAAATGTGTAGACACGTAATAGCAGT
>Contig100882
CCATCCAGAGTATCTAGATACCCCGTGTCCGTGTTATCTAATCTAGAATTATTCTGCACATTCCTAGATTCGACCGGCCGTCCCATCGTCTCCACCATGAGGCACGGATTGTTAAACCCATTCCACGAATGAAGGGGAACCAATTTGCTCAGCCCGGTCAACCAATCAACAATCTCCTTCATCGCCGGCCTCCTCTCTCTACAAGGTCTCACGCACTTGGCAGCTATAACAGCTATTTGCTTCCTGACAACGGGATCTTTTGGGGGCGCCATTCTCGGGTCATAAACACAAGGGAGCTTTCCCTTTTTAATCAAGGGGATTGCCCAGTCCACGATGGACGGCGGCGAGTGCGATACATCGATGGCCTTCCTCCCACTGATAATCTCCAACAGCAATATCCCAAAGCTAAACACATCAGTCTTAGTACTCAAGTTATCAGGGGTCACATAGAGCGGATCAAGATACCCAAGAGTCCCAGCTGGGGGTGTGGACAGGAGCCTAAAATCATTGACATGACATCTGAGAGCCAATCCAAAATCGCCCAAACGAGCATTGAAGTTCCTATCTATCAACACGTTAGCAGACTTTATGTCTCTGTGGATTATAGGTGGGTTCTGAGTATGAAGGGTCTCGATGGCCTTGGCGATCTGCAGGGCCAGCCTAATCCTGCGACCCCAATTCAAGACGCGCGTGTTGGAATGAAGGATGTCGTAGAGCGTACCGTTGCTCATGAACTCCACGACCAGGAGGCGGTTCTTGGAGTCGCTCGCGAAGCCGACGAGGTTGACCAGCCGGGGGCTCTGGATCTTGGACAGGATCTCGAGCTCGTTGTCGACCTCGGAGACGATCTCGAGCCCCTTGGAGGGCTTCTTGACGGCCACGTGGCGGCCGCGGAGGAAGGCCTTGTAGACGTAGCCGTGGCTGCCCTTGCCGAGCAGCTTCTGGTCGGAGAACCCATCGGTGGCCGCCTCGACGTCGCTGTAGTCGAACTGCTGAATCTTGATCGGCCTCTCCCGTTCTTGCTTGAGGGGGCGTTGGTTCTTGGAAGCCGCCGCCGACGACGACGAACGGGCGTGGGA
>Contig100883
CTGTTTCTGAAAGCTTCAACCCTTTGTAGGGCAAATGCAGATCCCCTATCATCTTTTCCTTTTGAAGCATGTACCGTTCGTTGAATACATTCCTCTTTCAGGGGTTCAAAAGGCTTGATCTGCAGCATCTAGCATATTGACACTGAAAGAAATGTCCAGGAAATGAGTTTAGTTCAGTCAACTTTCAAAGCACCATTGTCAACAGGCTTCTTTTTTGGCTTGCGTTTCTTCTGCTTTTGTTTAAACTTGATTTGATCTTTGACGCTTTTCTCCCATTTTTTCTTGTTTCTTATATACAACAACATTGCAGCACGTGCATCCTCTACAGGGCAGTGTTCTCCATTTTGGATAGAAGCCCCAAGAAGCTCGGCTGCAAGATGACGAAGCGCCTTTCGGCACCCTTCCTTCTGAAAGGGTAGATATTCCGAGGTGTCTCTTATGTCTTTCTTAGGATGAGTCAACAGTAATGCCTTAAGATCATTGTGCAATGCATGGCCTACAAGAACCCTCCCTTTAATCAATTCAGCAACTTTCTTCTGAACAGTACAGAAATCCTTGGCTTTTCGCATATCACTGGGTCTAATTCCACTGACTTGTGTACGATAGTCAACGACACGATCAA
>Contig100884
CACCTCTCCTGTAAACTCTGGTTCAACTGGATTAATGAGCCGAACCGCCTCAGGATAGGCCAGGACTTGGCCTCTGTCTGGCAATCTATCATCTGGAAGGGGCATATATCTTTGCCTGTTATCTGCTATCGCCATATAACGAAACTTGTCCTTTCTAAGCTTGAGCACAGTCCTTGTGTTACCAATGGTGAAAGTAGGCCATTCTGCTAAGTGTTCGTAAATTGCATACGTGTAGAAGCCTGAAGATCCACGGAGCATCACATACCTCTTGTCTATATTTAATGGAACTACTTTCCCCGCAAGTGACAAGTTCCACATTCTAGTGAATGAGAGCTCAACTTGCTCATCGTTC
>Contig100885
CTGATTCGACCGCCAGCACCTGTCTCTGCACCAGGATAAGGTGCAACTGCACATGGGAAATTATGGGTCTCGGCTGTAAACAAGATATCCAGTTCCCGACCTGTTTCATTCAATGGACATGTTGAACCTGGCTGAACAGGGCGCAACTGGTTTACAAGGAAGCCCTTGATTGCACTTGAGTTGTCCTTGAACCCAATGACGGAATTATTTGGATTGGCCTGCAAGGTGCTCTTCACAATCTGCATTAGAGTTCTGTTCATGGGCTGTCCATCAATGACCATCTTCCCAGTGAAGAACCAGTGCCTGCTGTGTTCGCTGTTTGACTGTGCAATATCGAACAGCTCCACAGTTGTTGGATCACGCTTAATGTCCTCTCGAAACAACCTAGTGTAATATTGTAAGTCTTGCTCATCAAAAGCCAAGCCCATTTGCTCATTGATCTCCTCCAAAGCCTTTCGACCCTTCTCCATGACAGGTATATAACGCACTTCCTCGGGC
>Contig100886
GCTGCGTTGCACTATTCCACAAGTATATGCCCTACCGATTACAAGACTATGAGCTGCACATTCTACTATGAGCAAGGTAGCAAACCGTCTTGTGCAAGCAAATGATCTTGAAGGTCCAAAGTCTCCCTCACAACTCGATAGAATTCCACCCAGGATGATGGTTGCACATCAACTGGACCCCACAAGAATGTTGGATTTGGACTAGCTGGGCATGCGGTGACCAAATCCAGAACTGAAACTGCAGGCTTAGGGGGTTGTGGGAAATTGAAGGCTAGATTGTCCACTTTGTGCTCGTAGATCTTGCCTTTCCTATCCAACTTATACCGTGACGTCCCTTGAAACTCCCCTTTTGCTTCCCATGGAACCCGAGGAACCCCTTTTAGGTTCCACCTAATCAATATCATATTCTCTGAAGGCTGCCAAATTCTGTATACCTCGAGGGAAATATCACGAAACAAAATCTTTCCATGAAACCTCAATGCCCAGAAAATCAATTTGTAGTTATCAATCCCAGTAAAGGTGTTCAAAGGGTCCATAAAAGTGATATCGTCCCTATAGATGTCATAATTGAGGTCCTTGGTGAAGAGCAGAGGCATGTCTTCACGGAGAGTCCTGACGGCGAGCCCAAGATTGACGAAGAAGTCATCTCTTTCCTGATTCTCCTTCTCATCGC
>Contig100887
GTGATGGCTTTCCAATTGTTTGAATTATTATTACTACCTGAGATTGTGTGATACAAATTGTGCTAACTTGCAGGAAGGAATTGAGGCGAGGTAAGTTCTCTGTGTGATGTGGCTAGGCCACCCTTGGGCGTATTTTCTTTCTAATAGGGGTTTAGGGGGTTGAACTTGCTGAGACGTTGTCTCAGTGGTTATTGAATAACCA
>Contig100888
TGTTCTGATTATAAAAGAACGGTGTAGGAAGCTCGACAGGTGCATGTCGGTTTCCGTCCCCCCCCACACCATTTATGGAAACCGTGTTTTTCTTTGTTTTTTTCTTTTTTCTTTCACGACACATCGCCTGGTGAACCGAGCAAGATTAGGTTTCCTCGATAGCGAGAGGTGATCAAGTTAAAACCGCGTTGATTTCTTACCATGATGATGGCCTTGATGTTGTCTCTCGTTAGCTGATCGAG
>Contig100889
ACAGCTCTCTCTGCGGCTAACTCGTCTGCTAAAGAGTCGCTGATGGGCTCGAACCATGCCGCGTGTATGACAATCCCAATGATGCCGCCTTGTTCCTTCTGGTAGTTTGTCCTGTAAATGTTTACTGCAGTTGCGTGTGATAAGATCATGTTATGAGCTACTATGAAGGGCTCCATCTCCGAATCTCCAAGGGTGCAGTTTCCAAATGGAGCAGAGCAGCGGGCAGGTGGAAATTCACCCCAGCGGTACGCCAATGTTGCTTGGATGTTCGGCTCATTGAAGGTGACCCAATACTTTACCCGGTCTCCAAAGTACCTAAAGCAAATATCTGCAAAATATCCAAAATCCTCCTGTGATTTTGGACTGAGCCAGCCTCCGTATCTATCCTCAAGTTCTTGTGGTATGTCAAAGTGAGTCAATGTTACAAAGGGTTGTATTCCCTTTTGAAGGAGACTATTGATGAGTCTGTTATAGTAGTGTATTCCAGCCATGTTTATTTCTGCA
>Contig100890
AAACACCCGCCTTGCCTTCTCTCTCTTTCGCGACGGAGAAGACGGTGAAGTAGTAGAATCGACTCAGCTCGCGGCGAGCAGCAGCGGCGCCGCCCAACGCCGCCGTCCGACGCGCTTCCGATGGCCGACGCGATTCGGCCGTCCGGCGATTCGCCCTCCGCTCCGTCCCCTCTGGATCCTCCTTCCCGCACCATCTGCCACGTGTGCC
>Contig100891
TCACAGCACACTATCAAATACGTAGGACCTATGCCATTCAAAACTATTTCCTACTTTCCCGCATCATTACAAGTCAATGCTAGTAATGGCTGACCGAGTGACAATATCATAGACGGAAATCAGAATCTCAGCACCTATCAAAATGATGATGAGCCACTCCAGAAAATCTGACTTCCTGTTCTGCAGAATTTCCTGAAGAAAGCGAATGTTATGCTCTACAAACTTCAACTTGAAATCAAGACTTGCAAATCTCTGTGTTAACTCAAATTCGTCTCTCAGATATTCCCATATCTGAGCATATTTGGCATTCTTCCATGCAATATCTGATCTCTCAAAAAGCCCGAGTTTAAGTA
>Contig100892
TTTTGCCAAGGAGCTTCACGTTGTAGCACGTTTTCTCTGAAATGGGCGTTATTTCTTTTCTTAAACTAAAAGATAGAGAGAGAAAAGTAAGAAAAAGACAATCAAATGATGGGTCTCCGAGCTGTATATTCTTGTCCTCACTTCACATTTTTTACAAAACTTTATGACTTCTTTTTCTTGTGCAGGCTACACCAGTACATACCCTCGCAAGTGGAA
>Contig100893
CAGTACCCTAGCGTCATAGTGATACCCATTTAAAAACTGTTCAAATGTCAATGTCTTCTAACTCATCACTGCTACTCCAAAGGGGAATCATCCGCATGCTCGATTCAGGAAAAAGAAATCTCAACAGCATTGAATCCAGCTCCAAATCGGATGTCACGTCAACATTTTGTGATTAGTGCGATTGGCTTCTTTCAAACAATCACTTCCTTACGTCCCGATTTCTTCAAGCTTCCTCAGGACTTGCCTTGTATTTGGCCTTAAAGAAGGAGATGGAGAGCAACATGCCATAGCCAGTTGAAAAAAATTCAGAATGTGTTCCTCTGCAACTGCGCTTATTTCACCACAGCTGTCCGCAAGGAGGATGTCTGGATGGTATAGTTCTGAGATCCTACGATCAAGGATCGCCCTTCTAACATAATTTGGCAGATGTGATTCTTCATCAGGGGACGCTTTCTCATTCATCGGGTTTTTCCCTGTAATGAGTTCAAGAAAAATGACCCCAAGACTGTATATATCAGTTTCTTCGCTAACATCTCTCATTTTGATCAGCTCAGGAGCTTTGTATCCCTCTGCTGCTGCGATTTCGAGCATTTGTTGACCAGTTTCTGGAATAAGGAGTATATGCAGGCCATAATCGGAGATGTATGGTCGGTTGTTTCGATCTAAAAGTATGTTCTTGGACTTCAGATTTCCATGGATCATGGGTCTTTGCAAACCTGTGTGAAGATGATCCAGTCCTTTGGCTAAGCCAACAGAAATTCCATATATGACTGCCCAATTGCGACACCCACCATTC
>Contig100894
CTTGAGAAGCTCGAGTCTCTTTATGTCAGAGGAGGCTCTCTCCATTATTTGTGCCAGGTTCAAGAAGATAAGGAGGGGAAAGGCCAGGTTCAAGAAGTTAAGGAGTGGAAAGTCAAGACTATGCGTTTGAAGTATTTGAAGGAGTTGAAAATGGATTGGAGGGAAATGCGGCAATCATTTCCATATTTAGTCTGCTTGCAGATGGTTGATTGCCCAAGGCTGACCTTGTTCCCATGCGACAAAAATGGACTGTGGCTGAAAGAGCAGTTTTCTGAAAGCATTTACAAGAGATTTACAACGCAAGCATGAATACTAGCAGTGGCATGGTCTTGGCGAGCACAGAGTACGACC
>Contig100895
ACTCGGGACGATCCCTCTCTGGACGATTCTCGTCCCATGGACATCCAAGAGCAAGAGGAGTTGGTTCGATCATTCGAAAAGAATCAAGCGGTGCAGAGTCTCTGTTGGAGGAGTGTATTTGGGGCATTTCTCTTTTGCTTTGCTGCCTTCCTCGTCTATTCCATATACCAGCAGGCTACCTATCCATGGGAATTGCGATATCATGCTTACTTCATGGAGGAGGCTCCTTCTTGGATGATTATATTTGCAGACTGGATTGCTGTTTTAGCTTGCTCTATGGCTATTGTTGGGCTTATTCAAAACACAAGACAACATAGACAGTGGCTTTGGTATTCGTGCTTCACCAGCATTATACCAGCGATTTTTTGGCTGTATTACTTGTCAAGAATTCCAAGATTTCACTGGGATGTTTTATGGCTCCCGTTTGGACCTCTTGGCGGAGCTGGCATCTGTCTATATGTGGATCACGTACTGCACGAATCATCAGAAGAAGTGAGAAAACTTCGAGGCTACATGTATACTTATAAAGCTAGCTGAAGAGTTGAAGATCACTAATATTCTTCTCATGTTTTTACCACTCATCACGGAAGATCGTT
>Contig100896
GGGATTTTTGAACTCGCTGATTCTGTTTTTCCCCTCGAGCATGTTGATCACAGAGCGCCTCTTGGGTGATGGTGTAGGAATTTTATTAGCAGTAGCGATTGAAGGATCAATAGCCATCATCAACTCCTCAACATGGTCTTCAAGATCAAGATCACCATGGATCCGTGCATAACTCTTCAGTGCCTCCCAAACCTCCAATGTGGGCTCAAATGGTAGCTTTTCAATATACTCCACGGCTTCTGCAAGATGCCCAGGTTGACAGAGAACATCAATAACCCCTAAATAATGCTCAACCCCAGGCTTAATCCCATAATCATTCTGCATCGACTCAAAATGTATAAAACCTTCTTCTATGGCTCCTATACTGGCACATGCTGACAGAACTGCAAGGAAAGTCTGTTCATTTGGCTTCAAACCCAAGTTCCTGATGTGCTCGTATAACTCCAACCCATCATCCCCTAACCCATTGTACGCATACCCATTTATCATCAAATGCCACGAGTCAATATTCTTATCAAGCATGTGATCGAAAACTCTCCGAGCATCGATCATACTGCCACACTTCCCATACATTTCAAGCACCTTATTCTTCATCTGAAGATCACCT
>Contig100897
TCAAGTCCCTGATCGCCGCCGGGGCCGACGTCTCTCACTTCGACGCCGACGGCCTCACCCCGCTGATGCACGCGGCTAGGTCGGGCCGCGCCGACGCGGTGGCGGCGCTCCTCGAGGCCGGCGCGCCCTGGAACGCCCTCTCGCCTTCCGGTCTCTCCGCCGGCGATTTCGCCATGGAGTCCGGTCATCAGGAAGCCTACGAGCTTCTCCTCAACGCCGGAATTCAGGCGGAGCTTATTCTGGGGACAATTGCAAGGAAAAGTAAAGCCAGTGACTCTCATGGGGATTATTTGGATGACAGGGTCAG
>Contig100898
TCATCGAAATATTGTGACACTTCTTGGATACTGCCGTCGGAAGGGTGAACTGCTGTTGGTTTATGACTACATGCCAAATGGAAGCCTAGACAAGTACCTCTATAACCAACCGAAGTTGACCCTCAATTGGAGCCAAAGATTTAGAGTGATAAAGGGTGTTGCACATGGCCTCTCTTATCTCCATGAAGGATGGGAACAAAAGGTGATTCACAGGGATATCAAAGCTAGCAACATCTTGCTTGATTCAGAACTAAATGGGAGGATAGGAGATTTTGGGCTTGCAAGACTATATGATCACGGTACAGATCCTCAAA
>Contig100899
CGGCTGATTTATCGGAGGACTGAATGAAACTTCTCTGTTTTCGTCTATACAAGAGTCCATCTGCTCCAACACGGTAGCCCGGCAGATTTTATTCAAAGTCCTTATATCCGATGCCGCCTGGCACTTGAGCTGATTGTCCATCGTTCCCCTCCTTTATAGACTGCTGCTGCCTGCGTAATTTTGTGTGCATCACTGAGCATGTTCTTTTCTCCCCCTGAAATCGGAAGAGATTGCTAGCAGCATTTCTATGGGGATTTACGGGAGG
>Contig100900
TGGGCCCACAGTCATGCCACCGCAGCTGGCAGACTGCGAGGTCCGCTCGAGGTAGTTGGCGTAGACGAGGAGGAGAAACGAGATGGAGGTCGAGTGCTGGAGGTTGCTGCCGCCGGGCTTGTAGATGAGGCCACCGGGAGTGAGGTCTATGTGATAAGCGGTCGATGATTCGGGGATGAGCGTGCACATGAAGCTGTCGGCTGATGCCTTGTAGGATTCGAGCGCGAACATGCTGCCTTCCAGGAATTCCTTGGAGACGAGCACATTGAGACCGGCGTGTTTGTTGTCCCACCCGAACTCGTTGATATTCTCTTCGGCGCCGAGCGTCTGACCATTGTTTTGGATGTAATCGAGGTACAAATTGTCCTGAGTCGCCCTCCTGAGCCACGCCGCACCCCACAGCAACTCGTCCTGGTACCCGTCGAAGTCGCAGTAAAATGGGCAAACGTCGTCTTTGATGTTGGCATTGTCACTGTAAGCTCCCCTGTGAGTGTCGGC
>Contig100901
AAAGGCTGTGCAGGAATCACCCACATCTGGTGCTGCGACAGCACTGTCTCGAAATCCCTGAGACGAGTGTTGACGACTACCCTTGACCCTCTCGCGATGACAGCGAACCCACCGAACTGCTTGTAGCTGGTGTAGAGCTCGAGCAGCTCCTGCACAAGGGAATCATAGACATCCGAACTGGCCTGCATCTTCAAGGACAGGCAGCTCTCGAGCCGGGTAAGGAATTGCTCCCTCTTGGTGCTGATGTTGATGACTTTGTAAGAGCCAATATAGCCGTTGATCTCGCTCAGGTATTTTTCAATTTTTTGGACAGTCTGGAGGTCATCAGCCGAGCCGTACAAGAATATGAGCTCCTCCCTTTCAAAACTTTGTTCAACATCGGGGAAGACCATGTTGTTCACCACAAGTTTTAACCAGTTGATTCCTTGCCTGTTCCAGAGTTCCTTCCCCTTGGACATCGTGAATGGGAAGGCTTCTTTTCCACAAAGGCGTATCATCGCCATCGCGTCCATGTTTACCACCTTCCCCTGTTTGTTCAGTACTACAACCTTAGTCTGCTGCCTAAATTGCCACTTCTTGCGGATGAACTTTGCTGCTGGCTTGCTGACCATGGAGTTGCTTGTGTACCATCGCATCTCAGATCTCCTGTCCAGGAACTTCTTCTGCATCACCTCGTTATGTTCCTCCACAATAGGAACCCACATAATTTTGTACTTACTACATTGGAAGTTGCACTCACTGTAGATGCTGGTAAGGGTTCCTAGATCTTCGACCGACAAGTTCAAGTCCGAAATAAGCAGCATCACGTTCTTATCCTTGAACTTCTCTACCGTTACCGTTGTCTTCTTGCAACATTGATAAACTGTCGAAAAATCGTTC
>Contig100902
AAACGATTCCCCCCTCGATCCCCTCCTCCGTCCTCCGCCCCCGAAGAATATACAGCGCGGATTCACCAGGCTGCAACTCCTCGATCTCGCTCGCCCCCGACATCGCCGCCGATGGCTTCCCTCGGTCTGAAGCAGCTCGGAGGCGCCCACCGCCCCGCCGCCGACCCCGCCGGGCTCCGGTGCCGCCGCCGGCCCGGCCTGTCCCC
>Contig100903
AAGTTTTCTGGAAGTTCCTCTTCTGGCAATGTGAGAGAATACGAAGAAACTCTGGAGGTAATTGCTCAGAAATCCAACTCTTACCTAGCAAATCATTGAGAAAGTATGGACTGATGCCAAAATTTAAGTGAAGCAAACAAACCAACAGAACCAACTTCAAGACCAACAGCGGGTAGTACTCCATCACATTTAGTTTTGATCTTTTGATCCATTCTCTGGTT
>Contig100904
TCGAGGTAGGTCGCGCTCGGGGGCCTCTTGGGTCGGCGCAATTCTTCGCTCTTCGCCCGAAGCAGCTGACCCTGTCCACCGTTCGTCCGAAAAGCTGGAACTTTTTCGGCTCTGTTTTGGTTTTGCATGGTAAGATGGGAACTACCCGCGAAGTGAGCGTGACGTGAAGGAAGCGTTGGGCGCTGGTTGAGGCTTGGGAGCGAATAAAGGCGCGACCTTTGGTTGCTTCTTCCACGAGCGAAGTTGATCTCGAGCTTTACCCGTTCGAGAGATTGAACAATCCGATCAATATCCCGCACAATTCTAACACTTTGCGATGGCAAAGAAGTCACAAAGGCGGCCCATGCAGCGTGAGAAAAATCAGGCAAGCTGTATGTGGGGTCTGATTAGA
>Contig100905
CGGGTCGCAGCCTCCTGGTTCCCCTCCTCCTCCTCTCCCTCTACCCGCTCTCCCTCGCCGCCCGCCCCTTCTTCCTCATCCTCACCCAGGAGGACCTCAAGGACGTCGCCGCCGCCCCCCCGGACGAGCTCCTCGACTCCGCCGACTGGGACGAGTTCGGCGACTCCGAGTCCCGGCCCGAGGAGGAGCTCGATCCCGGCTCCTGGCGCCCGATGTTCGAGTCCGGCGAGCCCCCCGCCGCCGGAT
>Contig100906
CAGGATGTAATTAAGCATGCATTTCGATTGATCCTCGGATAGTTGATGAGCTAAATTGTCTGCAAACGTGCATCGACGATGTACTAGTAAATCGACACAGTCGATTGAAATACCAGAATACAGGGCTGTGACGAAATCTGCCCAACCACCACAAACAGACGACATATGACTTCACATGGCAAAAGATCCTGAGGCCTCATCAACCGTGAATGATCTCCTTACATCAGTGGCGTCGACCCTTTTCATCGCCGGCGATGACAAGGCTGCTGCTCCCGATCCACTCATCATGTCGCGGTAGATCCTCTTGAACTCCTCCAACACCTCGCCGACCATTTCGAGCTGGTTTTTGCGTATGAACATCTTCAACAGGGCAACCAGGTGCCTGTGGAACCTCCCTTGCTTGGATATTTCCTTGAGAATCCTTTCTTTGTCGGCGTGGCTCGCAAAAGGGTTGCCAAAGATTTCTCCGAGCTGCACGGAGCGGAGCAACAGGGACAGCCTGCGGACGTCGGACTCGACTCGTCCGAGGGATTGGTTGCATTGAGCTGCGTCTATGAGAGCTGCGGCATAGCCAGTCGCGGCTTTTCTGTGGACCTTGACAGGAGATAATGGGCGATTGTCGGCGTTGCCACTGATGCCGTAAAGAGAATTAGAGGGCGAGGAAGAGTGAAGGGATGAAGAAGAGAGGAAATTAGGGGCAGTTGCGGCGGTGGCGGCAGTTGGGGGTCGGTGGGAGATGAAG
>Contig100907
TGAAGCAATCCATTTCTGCGCCTTAGTCGCTGTGCAGAAGTTGGTGCACAGTGGAGTCGATGGAGATTTCACGACACTTCCTTCGGAGAGTAAACTTGGTTTACCAAATGAGGGGGAAAGGTTCTTGAATTAAGCCAAGATTTCTGTGTGAGCCATATCCAGAGTTTCCTAGTTTGTGTTTTCTTGGTACTTTTTGAGCAATTCCATTGTTTCTGTCGAAATGGGGGATTGCGAACCCACCCTTGTAAACCATGAAATGGAGCATCACATAGTTGCAGCAGCTCAGCACCTCATAATGGCACTGAGAGCAAGTACAAACCTGAACATTGATGACATGAGAAGTTTCCTCTCCAATGTTGAAGCTCGTCTTTCCACAAAGTGCACGCCTATTGAGAACAGGGGCGGGCCGTTGATGGACATGGAAGAGCAGCTCAGACAGTGTGA
>Contig100908
CGACGGCGGCCTCGTCGCCTCCGGTCGCCGCCGCTCCGGAGCCAGAGGACGGGGGCCTCGAGTCGGAGGCCGACGCGGCTCCGTCGCAGCAGTCGCCGCAGCCGGCGTCCGCGGCGCCGGAGCCGGACCAGCAGCGCACGGTCTACGACCGGCCTCTCAAGGACGGCCTCGACGTCGGGATTTACAAGGCTATAATAATGGGGCAGGTTGGGCAAAATCCAGTTGTGAAGAGGCTGAAGAGTGGGAGGATGGTAACCC
>Contig100909
GCCATCGCCAACATGTCCCCCAACAACATATATATCCTGGATCATCGAGCTTGAGTTTGTCAAATGAATGATCGAGGCCAAGTTTGTTAAGGGTCCATTGCTCAATATGGTAATTTTGTCTGCTGGGTCTAGTGATTTGGTGACAGATTTCCAGACATCAACTGCAAGAGGCTGTCTAAATTCGGGGTGATCAGTATTTCGAGGAGCTCCATACCTCATGGAATTTTCTGCCGTGTATCTTCTCGGACTACTAGGCAAATCACGAGATAATCCATAGAGCGTGTCGGAATCTAAGAAGCCACCACCACCATGAGGAATGGCCTTTCTGTACTTGCAGTCCCCTATAGCAGGAAAAGTTGGATCTGTCTGTT
>Contig100910
TCAAAGTGTATCTTAAGGTTCAAGGAGAACTTAATGCGGAAGCAGAACGTGAGAAGATCAAGAATAAGATGGAAGAGATTCAAATGCAACAAGGGAAACTCAAGAAGATCATCAATTCATCTGTCTATGAACAGAAGGTCCCAGTTCACATCCAGGAAGAGAATGCTGCAAAGCTGGCCAAACTCATCCAGGAATTTGAATTTTTGCAGAAGGAGAGCTCAAGATTGGAAGCTATCAATGGATGCAATTAAACCATTT
>Contig100911
CCAAAGCGTCGACGTTTTCGCTCGCCTTCGGTCTCCGGGCCAAACCCGCGATACCCGCCACGACCTTCGGGCGACCCGGCGGCATTGTCGCCCCACGTTCCCCGATCCGCTGCGCCGTCTCGATCGAGAAGGAGACCCCCGAGACGGAGCGCCCCGAGACGTTCCTCCGCGAGGCGGACGGCGGCGGGAACGGCGCGGCGGCCGCGGTGG
>Contig100912
GAGCCATTTCCAATGTTAGCGCTTGATGAGCTCTGCAATCTAGTCCGCCAAAACATTCAGGAAGCAATCTGTACCGAGAAAGCTATTGGCAAGCATCTTCTTGCAAAGAGGAAGAGCCCCATACATGAGCAATCACCTAATGGTAGGCCAAAGCACAAAACTGAAAGGAGAAACAGGTCATGACATTTTAGAGAACTTATAGTTCGTCAAAGTTGCCATTACCTTGCCACTGGCGTATAAACGATCAGCATGATTCTGGTATCCGGACATGCACTTATACTATTGTCGTGAAGGAAGACATAAAGCTGTTATGATGGAATCTAGGGTACTTCAGCAGTCGCCCGTCTTGGCACCATGTTGTATATATGCTGTTCACTCACTGATGGGGGA
>Contig100913
CGAGGTTCTTGTCGCGGTTCCCAGCAAAGCGGAGCATGCGGGCGCCACGAATGCGGTGGACGACTACGCTGCACGCCCGGTTCGTCCATGCGGTGGAGCTGCTCGGCGGCCACGAGAGAGCCACACCAAAGTCAGTCCTTGAGCTGATGGATGTTAAAGGTCTAACCTTGGCACATGTTAAGTCTCATTTACAGATGTATCAAACCGTGAAGACTACCGATAGAGCAGCAGCTAATTCTTCAGGACAAACGAATGTATTTGATAATGGATCGTC
>Contig100914
TTCAGAGCTGGAAAGGAACCAACGGTTGGAGAATCTGATTGCCAGGAGGAGAGCAAGGAAAAACCTAAGAACAATGACTGAGAAAAATCTGATAGACTTTGATAGTGATGATCTTCCCTTTAATGTGCCTTCTATTGCAACTATGAGAAGAAACCCTTTTGATGGTCCCGATGATTCTTCTTATAATGTGGGTTTGCCACCCATCCCTGGGTCTGCACCTTCAATTATGTTGACAAGAAGAAATCCCTTTGACATTCCCTATGACCCCAATGAAGAAAAACCCAATCTTAAGGGAGATAGCTTCCAGCAAGAGTTTGAGACATTTCATCAGAGGGATAATTTCTTCCGTAGGCATGAGAGTTTCAGTTTGGGACCCTCAAATTTAGGGGTTCCGAAGCCAGAGAAGCAAGACTCCATGTGGAGGCCCTTTTTTGTGCCCGAACAGTTTGCTTCAGAGGGAACAAGTTTCCACCTTATGCAACGACAGACAAGTGAAGTAAGTGTAACTGACTCGAA
>Contig100915
AGGGTTGCCGGCAGTTTTCTCGACGCCGAGAAAATCAGGAAAGGTGGTGGTAGCGGCGGCGGCGGCGGTTCCGGGAAGAAGTCAGGTGGGAAGAGGCCGGTGAACGGGTCGTCGGCTGGGAAGAGGAGGGTCCCGCCGTCGCCGCACGAGCTGCATTACACAGCGAACAGGGCCCAGAGCGAAGAGATGAGAAAGAAGACGTTCCTGCCTTACAGGCAAGGCCTGCTCGGCTGCCTGGGGTTTAGCTCAAAGGGCTACGGTGCCATGAATGGATTTGCTAGAGCTCTGAACCCTGTATCTTCCAGGTAAAAAAAAAAAAGGG
>Contig100916
CAGCAATTTTGCCGTCAGTTTGGCTACTCAATGTCACAAGGTACTCCAATGATGTCGCCCTATGGTTTCGATTGTGTCCGAAGAGCCATGTAAATAACCGAATGTCCACTCCAGGAGCACAGGACATCAACTGTTTATTGAACCTTCCATCACGAGCTTTAATGCATCCTGTACTTGCTGTGTGCTTTCTGCCTTGCATTCACTAACACGCAGCTCCTCCAAGGAGGTTAACTCCATGAGGCCTTCAATATCATGGATCATCCTGCACCTTTGGACTTCTAGGACATTCAACAT
>Contig100917
CCTTGACTGTTTCTTCGGCATGTTCTTTACCATCTCCCCTGCCAAGTGACCAAGCTTCTTCAGATGGCTTTTCACTAATTTCTTCGACCTCTCCTGCTGCTGTTCATCTGCATTTGGATGTACCATTGACCGCAAGATCTCGTGTATCAGATCAAGGGCCTCAACTCGGCGAAAATCTGATTTTGCAGAGCTACACTTATCAAGAAGGAAGCCGAGAAGATTTTGCCCTATCCATGGCCTTCTCCTGAATATTTCTTTCAGAAATTCAGATTTTATCTGTGACTTTTTGCTGTCAAGGAAACCAACCATAACACCACGGAAAATATCCAGGACCTTCTGCAGCTCAGATTCTTGAAAGTTTCTTCCATCTATTATTTTCAATATCCAATACGTTGAATTCTGTGCAAGGGAAGTAACCATTTTGTGTCGATTCCGCGAGGCAGACGGCTTCTTGGATGGGTTACCAGCAGATTTTCTCTTAAAAGGTTTTGAAGCCAATTTCAAGTTCCTTTCCAACAAAGACTCGAGAGAAGAAAGCTGTATGGCTTCACCTTTCGGATGATCCTTAGCTTTGAAAATTTTCTTTTGCAAGATTCCCCATATACGTTGGCCAAGCTGGTCACTACCTTCCACATTATGAAGATTGACAAATGCTTGAGCCAGATTCGAGTACACCA
>Contig100918
CCATTGACCGGAGAATGTGTTGTTCCTTATGATTTCGCGGTGGAGGAAAAACCGCTTTTGGAAGATAAAATTGTCTCTGTCCTAGGTTGTGTGTTATCTCTCTTGAACAAGGGGAGAGAGGATGTTCTTTCCGGAAGGTCTTCGATCATGAACTCATTTCAGGATGTAAGCACGATGGAGGATGATCAGCTTCCTCCCCTCGCCATGTTCAGAAGTGAGATGAAGCGATGTTGCGAGAGTCTCCACGTTGCTCTTGAAAAGTTCGTGACACCGGATGATGACAGAAGCCTGGATGTCTGGAGGAAATTACAAAGGCTGAAAAATGTCTGTTACGACTCGGGCTTTCCTCGTGGGGATGGTGATCCTTCTCATCTGCTGTTTGCTAACTGGAATCCTGTTTTTCTGTCCCCTTCCAGAGAGGACCTAGATTCTG
>Contig100919
GTATCGGGCTAATTTGCTTTCAGTACTAAAAGAAATTGAGGATCATAAACTTCAATTGGCGATAAAAGTGCAGAACGTCAAAATCAGCTTGAAAGATGGCATTTGATGGTGCGCTGGAGCAACGCCTTGTGTGGTGGTTCATCTTGGGCTACATCAGCCATGAAACAGGCCTCAGTTGCATCTTCTTTGGCTACTCAGGAAGAAACAAGGTGTTCTTTGTACATATAGGGTTCAGCAAATGACTAGAGAATAGGATTTTTCGAGGAAGCATTGTTTTCCTCTCCCTGACTTTTTTATTTTTATTTTCAAAGAATTGGGGGGATTGCGTTTTTATAATAGAAGCGGCCACTTTCTTCCAAACTCAACTAGGAAAAGCATTTGCTAGGTCTGATACTCAATCTCACTGCCTTTGGTAATTAATTCATACGTG
>Contig100920
GTGCCTTTTATCTGCTTCCAGGGCACCGAAACCGAATTTCTCGAGGTTGAACCAGCGCGAATGAATTGGCCGGTGATCCAGGCGCCTCTCGAAGACTGTTAGCGGCAATATCAATCTGCCCATGACTTCATCCTTTGCAGGGCTCACTTTATTTTCGACTGTTAGCACCAACTGCTCTTCAAAAGGCTCTGCTGCTACAAATAGCAGGTCCTCGTTCCAGAATGGATGTGTTGTTCGGTTAGGACAGAGCTTGGATTTGAGTACCTGGTTTCCGACTTGTGCTTTCACAAAAGCTTGCGGTACTTGGCTCCGGTCAAGGGGCTCGGCATCCTGAGCTTCAATCACGTTCACCCTGAGATACCACAGTTTAGGGGAAACATAAACCTTGGACCGGATATTATATACTCCCTCTCCATGGACTGATGCTGCGTCCGAATGCCAGGCCTCAGGGAAGGCTTCGTCGGCTTGCGTTCCCATCCAAACCGCAAGCATAACTTCTCCTTTCACCTTGGTCTCTCCTCGCCTGTCTGTCAACCTGTACCACTGGGGTGCCAGAGGACTGTCTGGTGGAACTCTAGTCGGCACTTCATGCATGTCGAACACCACCTTGCCCAAGTACTCATCTCGCCCGACCATTTCTCTGTCTCGGACAAATACTTCCAGAACAGAGGACTGGATCTTT
>Contig100921
TGGCGGTGGACCGCCCCAACAAGGGCTCCTCCTCGCGGTGGTGCTCGGCGTGGTGGTCCTCGGCCCGTACGTCCTAGGCGAGCAAGGCCAGGCCATGTTCGACGCCATCGTGGAGCTGCTCTCGCCCGCCAGCCTCCTCATCTTCACCGTTGTCCTCCTCCTCACCATCCAATTCATCTCGTCCAACCGCCGTGCCCACTTCTCACCCGGCTATCCTCCCTACGGCGAACCAGATCCGCTCGAGCGATACTTCGGGGGGTCGCCGTCTCCGGTCGGGGTCGCGTTGGTTCTCATCCTGGTCTTGTTTCTGCTGCAGAATAAGGTATCTCTCTTCGGT
>Contig100922
GCATGAGCTACGATCTCTGCTAATTTGCCTGGTGATGCTAGGCGAGCAAGAAATTGCCAGGAAGCTGCAACGCACAGGAGAAAATTTTCAATTGTCGCAAATAGCCGCAGTCAAACTAGCTGAAGATACTATGTCCACTGATGTCATGGATGAGAGAGAGCAAACTTTGGAGCGTTACTTTCATAAAGCAAGGGTTGAGTTGCAAAATTCAGAGGCTCTCTCCTGGCGTTGCAAGGTCTTCATC
>Contig100923
AGAGGTTTGGAGAAATCATTCGCAAGGTTTTCTTCACCAAATTCATATTCAAGTTGAAAGTGAAGGAGGAGATCTTTAGTGATGAACAACGCGTGAAGTCGACTGTTGTCAAAGCAGACAAGGTAAATTTCTCATCAGAGGCCAGGTTTCTTCTGGATTTATTGGAGAAGAACAGAGCAGATGGGTCTGGTTCTTCCGACGTCAGGTCGGAGAACATAGTTTCAAACTCCGGGATGAAAAGTACTTTAACAGGGAATGCTGAGAGTATGCAATCTTCATCTTTTGTGGGAAACCATTCCATGGGAAATAATGCTGGTACGGGA
>Contig100924
CTGCTCTCTCTCTCTCTCTATCTTTCTTGTATGGTATTATTTAGCAGCGCATGCAATAATTACTTGCCACATACATACATACCTCGAAAGATTCTCATCGACCCTTCTCCCACTTCCGCTCTTCCTCGTCCAGAACTCTCCCTCTCTCTCTCGCACGCTAGCTTTCTGCGTGCATGGCCGCCACTCACCACTTCAACTACGCGTCGGCCGACCACATCAACATGCTCGGCCTCCGCGACGTGGTCTTCATCGGCCCGCCGTCTTCCCTGCACCACCAGCAGCCCCAGCAGCCGCCCTCCGTCTCCGATCACCACCCCCACCACCCCAACTTCCACTTGCCGTCGTC
>Contig100925
CTTGATAAGCATCGTTGTCCACACAATACCACAAGAGCTTGTTCCAGTAGGGATCCTTGGTTATAATATGAGGATTCCCAACAATGATAAGCAAGGATATAGCCCGAGTTATAGCCACGTTAAATCTTCTAGGATTGCTCAAGAATCCTAAACAGTGGACCCTGTCGAACTCATTGTGTTTTATGGTAGATCGAACCGTGGACACTATGATAACCTTGCTTTCCTGCCCTTGGAATTGCTCGACACTTCCAATCTTGATATTGGGCATATCTAAACTTTCGAGAGATGTCTTCAGTTTAAGTACTTGCTGGCGATAAGGTGTTATTACACCTATATCATTCTCGTTAATTTCCTCACATGCTATGACTCTCTCGATGACTTGAATTACTTTACTTGCCTCAATTCTATTAAACCATGAAGGATTATTTCCTTCCCTCTCATCACATCCTTGAATACCAATAAATTGAACAGGAAATTTGCTGTTAGGAATGAGGTCCACCTCTGCGCCAAGACAGCTTGCATCATCCTTACAAGCTATCAATTCTCCATTATAAAATAGCTCTGAAGGCAAGTGCAGTATTTCTGGGTGACTACGGTAATTCCGGATAAGCTTTTTCACATAATTCTCATCACCATTGAAGTAAAATTCACAATCAAACAGCCTCTCCAGGTATGATTTTCCCAATCCATACTCTTCAGCTATTTTTGAGTACACCACAGGACCTAATTGCATCGGGTCACCCGCAAGAACAACAACAGTATCTGGTTGGCAGAGGTTAGCGAGCGGGATCATACTTTCTGGTTCTGAAGCTTGGCCAGCCTCATCCAAAAAGATATGAGAGAAGTGGCCTCGTT
>Contig100926
CTGTCACTGCGATTCAGTTGCTGGAGCTCATGGTAGATGGGGAGTCACTTTCTAAGGTTGCCCTCCTGTGCAGCTTAGTGGATGGAAAAGTATTCATGGAATGGGTAGGCCCGGCAGTGCTCAAAGCGTATCAATGGCAGGTGAGCAATCTGGAAACACCTTACAGAGAAATTTCAGACATTTATGACACAGACGAAGATAAAGGGCTGTCCCAGAATTGTATTCAGAGGCTTCCCGAATACCATTTCCAGTCTAGCAAGATGGCCAAGATATCTGATGATGGAATCTGCTGCTCAATCTGCCTCCAGGACTTCAAGGAAGGAGAAACTGGAAGAAGGCTCCCCAAGTGTGGGCATATTTTCCATTTGGAGTGCCTGGACGCATGGCTCGTCCGGCGAGGCTCCTGCCCTATGTGTCGAGATAGTATATGTGATCATGAGAACCCCGAATTCGTCGCAAATTG
>Contig100927
GTTCGGATTTCCCCTTGCTTTTATGGAAAGCTTGTCCTGCCAAGCCTGGCAATTCTTCGCTTTGCATGCCACTTTGGGCCGATTTCTGCGACTGCTTCTCATTGCTAAGCGAACCATTCGAGTGCCGGATCGGCCTCACGCTGGAACTAGGCGTACTTGCAGAGGATGCAGTAGACGATCCATTTCTAGATTGTCTAGGAGAGGGAGGCCGAGATGGCCGAGGAGTACTCGATATCGAAGGCGTACTACTCCCTATTAAAGCTGCCGAATTCTGACTCTTTGGTATAGGACTCAATTCATCAAAGAGAGGCTCCATAAAAGCAATTCAATACCGAACAGAATTAAATCCCAAGGGTGGAGCTATGGGCGACACCCTC
>Contig100928
GAAAATGATGGAAGTGAGGCTAATGGACATGTGGACAGCAATTTGTCCGACAAAGGTAGTCAGAGTACGGCAATTCATGAGAATAGGCGGAGTTCTGAGATCGAAGGTCATGTATATGCAGATGGAAGGAGATGGGGTTACTACCCTGGTTTGCATCCTGGGCTAACATTTTCAGAATTCATGAATGCGTTTTTTAGAACAGGTAGATGTCACTTAAGAGTTTTTATGGTGTGGAACTCACCACCATGGATGTTTGGTGTTCGACAGCAAAGGGCACTGGAGAGTCTGCTCTCACAGCATCCAGATGCTTGTGTTGTTGTGTTCTCTGAGACTATCGAGCTTGATTTCTTCAGAG
>Contig100929
CAAAAAAGACAGGCGCGAGATCTTGCGAAAAACGAAGAAGAAGAAGAAAAAAGATCCTTCCTTTGGTTAGACCGACGATCAGGGCCGGCTGATCTCAAGAACCCAGGTACGAATCATCATCGGAGTCTTCGCCCGCGGACGTATTTCGATGACAGCGACGGGAGCAGAGAGCGCGCGGACCCATCCGTCAGTCGCCGTACTCGCGCCAGCAGAGCAGCATGGTGACGCAGCGCCTCACGATGTAGAACCTCGCCCTCTGCTCGCTCACCAGCCTCGCGCACCTCCTGGAGAAGGCGCACCTTCTCTGCGACGGCGACCTCGACCTCGACGCCGACGCCGACGCCGACGCAGCCGCCGCCGCTCGGGGAGGCCGGCCTCTGGCGCTTCGTGCGCTTGCCCTT
>Contig100930
TCGCAGAACCCTTTTGAGGTTTGCAGGAAGGAAGAGAAAAGAAATGAAAGAATAAAGAGGGGATGGACCCGTGTGCAGGCTGTGGGAGAGGAAGAACATGACCTTGTCGGTTGTTCTGCAAATGCCACTCCACACTGTCACCGCATTATCTCTCTCTTTCGTACGATCCCCACTCACCTGTTCCTCTCTCTCCTGCTTCTTTATGGCCTGGATGGCCACTAGGAAACACAATTCCTTCCCTTAAACCAAGTCTCTCTCTCCCTCCCTCTCTCTCTCTCCCTCCCTCTC
>Contig100931
TTCTTCCATTCGAGTTCATCCCTCTCCTTACCGCCCGAGCAATGCGCCATCATGACCAGATCCAACACCAATCCGTTCTCATCGAACATGTTATTGCCGTCTGGTTTCAGCACAACATCAACTATGATTACCTTGCCATTCTTTTTTAGGATTGCTTTTCTGCAATTCTTCAAAATCTTAATGCAATCTTCATCCCCCCAATCATGCATGATCCCTTTCATGAAAACTGCATCAGCATGCGGTATGG
>Contig100932
AGAAAAGCTAAAACCCAAGATCCCAGGGCAGAGACATGCTCCGATACAGAGAAATTACGCCTTCATTTATTTCAGATCATATTTTCAGTACTAACCTGGTCTAATTGATGTCCTCTTGGAACCTGGAAGGCGTCAATTTCGGTTAGAGTCAAATTGAAGGTGCCTCATGTGCTCACTAGGAAGGGGAGAAAGTCCAGCGGCTTGACGCTACGATCCTCCAAGCTAAACACATTAACTTTGTCTCTCGAGTAAGGCAAAGCGGTGTTCTCCATGAAGTAGATGCAATTCGGGTAGCATCCACCGAGCTCGTGCATAGAGATGGCGTACGAACAGTGCTTACCGAGAAAGAAAGCCATGTCGCCCAGGCTTCCTACATCCACCCATTTCCCACATCGTCTATCCAA
>Contig100933
GGCACACATTCTGTACATGTCTCTGAAAATAATGAAAGCATATCATAACGACAAATGCGCAACACAAAGCATGAATGCACATAGCTATCAAGCAAAGTAAATCTCCAGCAGTACATGCACCATTGATCTGACTTCTGCTAGAAGTTGCTTGAGGCCAGAAAACAGAGAAGGACGTAAGAGCATACAGTTTGTATGCAAAGGAAGATGCATGAACACTGCAGTTGCAGTGAATCAAGCTGAGCATGTTTGAGCAGAATTAAGCACGACGCCTACTTCAAATC
>Contig100934
GCACAAAACCCTAGAAGTCCCTGTGGACAGTTAATAGACATGTTGCCATGGTAATATGGATCAGATGTTGGAACCTGCTGATTCCATTCGCTGATCAGAAAAGAGAGCTTGAGGTCCCATGTTGGCTCGTCTCGCAAATAACTGAAGTCGAATGGGAGGCGAGGCTTTCTTCATCCACTTCGCAGTTGGTCTCTTCATTGTTTTCTTCAACTGTCAAGCTGTCGAGCTCTTGGTTAATCCTGGCGAGTTGCTCAGCCACTTCTCGCATTGCGGGCCTCTTCGCACTGATTTGGTCCAAGCACTTC
>Contig100935
TTCCTCAACAACTTAATTGAACTCCATTCTCCTCCAAATTTCTCTCTCTCTCTCTCTTATGGGGACTACTGGAGGAGGGTGGATGGTGCTGTGGGTGGTGGCGTGCATGGTGCTGTATGGAGGGACCACCACGTCGTTGGCGGGCGGGGTCGTCGAAGGACAGGAACCATCGCGGCAAGTGCAAGAGCAATGTGGGTTCACGAGGTACCCAGCTCTGTGCGTCCGGACCTTGGCGGGATCCGGTTCGGCCGACATTCTCTCTGCCCTTGTCAACAAGACCATCCTCGAGACCAATCTCCCTCCCTCCTACTTCGCCCAGATCACCTCCCTCTCCGAGACCCAGGGAGCTCAAGCTCAACATGCAAAAGCTGTCACAGATCACTGCGAAGACGCCA
>Contig100936
GGAAGACCCGTTGATGGTCTCGGGTCACCAACTGAACGACCGCCTGGTGCTGTGCGCTCTCGTCCTGGTGTCGCTGTCGGCGGTCTGGTTCGTGGGTCGTGTCGAGACTCTGGTGATCGGGGTCGGAGCCGGGTCGTTGCTCTGCGGGGTCCACGGGGCGCTGAGGAACCCCGACGGCCTGTTTCTTGATGAGGAGGAAGCGGCTTCTCAAGGCCTGATCGGGTCGCGGGCCGGGTTCGCGGC
>Contig100937
TATAAGCCTCTTGCTGGGTATTGCCCTTGCAGCATCGGGTCAGCCATCTGTGAAAACTTCCTCCGATCTCGAAATAAGGGACGGGCCCATGCAACCAAATTGTGCTCCCCAGCAGATTTTGAGTGATCAATTGCTTTTCTACCGGTGATAATTTCTAGAAGGACCACTCCAAAGCTATAAACATCTGATTTTAACGTTAGCT
>Contig100938
TCAAGTACTCAAGATGTGGTTTACTTGTGTAAGACTGTTGGAGGATGAAGATGATGGGATCAGGCAGAAGCTGGCTTTGAATGTCCAAAAATGTTTTATGCCAAGACAACTGTTGGGAAGATCTAGTGCTTCCAGTGTTCCTACCCAAGTGGAAAAAGTACTCAAATTGAGCTTTGAGCATCTCTCATCTATTTTTGGTCACTGGATCGAATATTTTAATTATCTTGCCCAGTGGGTGCATGACACAGAAAAATGTGAAAAGTCAGGAGGGGACCTAGTCAGACGTGTTTTTGACAAAGAAATTGACAACCACCACGAAGAAAAAC
>Contig100939
AGAAAATATGGACGCACAAGCATCTTCAGACCATCCACAGATGAAATCAGCTGTTGTTCTTAGAGGGACTGCCAAAGATGGGAAACCTGGACCACCCATTGGTGTTGTTGATATCGGGGTGGCTGAGAAAGCCTATCTATTTCGGGTTGCTGTGCCTGGTGTTGACAAGGAATCAGCTAAGCTGAAATGTTCTATTGGAGTCAATGGGAGGGTTGAAATACAGGGTGAGATCACAGATAGAGGCGTTTTGAGCAGCTCATCAAATGTGTACCGGATGATAACCCAGCAACTGAGTCCAACGGGTCCATTCTCCGTTCATTTTAA
>Contig100940
TCTGCGCAGTCCATAGCTCGGAAAGAAAAGCTGGACCATCCTTGTCAGGTTCACAGTTAGTGTGAATGGGACATTGATTTTAGGGATCAATGGTCTTGCAACCAATCTTGAATAGCAGATCGCAGAGTCATATTCGGGACGAGATCAAGGTTCGCAAGCCGGAGATTCGTCATAGGTGAAGTATTGTGGCCACTAGAAAACCAACACCTTATCGCATCTGCCTCGTAGGTGAAACCATCTGCTGCTACATGGGGATTTTGCATAATTTCCTGGTTGATTGGACAAATGAAATAAGAAGGAGGTTCACTAGGCTCTTTAGGACCTGACAAATTGGATGATGAACCTTCACTAAGAATTCGCATATGCTCGAGCACTGGCCACACTTCGAATTTGAGATCGGG
>Contig100941
AATCTTTAAAATCTTTAGGTTCTTTATCCAATATTTCAGACTCTGTCAATTCTTTTGTTGCATCAGCTGATACTGGAGTCTCCCCTTTTTCCTGACCTAAGTCAGTCAAGTCATCTTCCTTTACATTGCTGTCTGTATTTTCCAACCTTCTGTCCTGCTTCGCCAATGTCGGAAGCTCATCTACTGCTGAAACAATATCAGTACTTCCTGCATCATTTTTTGCTTCCGATTCATTATCATTGGCAGGAATGCCATCTTCTATGCCA
>Contig100942
GCAGCACATTTTAATGCAACCCCTGCCAACCCACTAATGACCACCCCGCTTTTGTTGGATTGTTAATAGACTAACTTGTTGACTGCCAGAAGGTATTGTTTGTTGTTATCCAATTCTTTTGATTTGATTGGAGTTTTTGGTTTCATGTAGCTTCATCTGTTCCATTGCTGTAATTTTTTGTGACCTGTCTATTTTCAGCCTAGATTTATGTTTAGGAGCTGATGATGCTTTCAGAA
>Contig100943
CATTTGGGACTTGGATTCCATATGAAATGCAAGCGGGGTAAACTCGTCAAAATGACGCATGAGAAGATTAGAATAATTTGTACGTGTATCCCTTGTTCTAAAGCCCTTCTTTTTGAAGCAGTGACTGGACTTAAATGTTGTAAATGTCGTGAATCCCATGTTTCTGATTTTCCTTTATCACCCTTCAGTGAATGCAGTATTAACAACCTGA
>Contig100944
ACAAGCAAAGGATCACCATCGCCAATCTTCTTCACCCCACTTCCTGCTGCAACCCTTACACTAACATCAACATGGCTGAGCTCAAAAAAATGGTGGTCACCACCACCATCTTCATCGTCACGGTCCTAATAATGCCACTGAACTCGGCCACCCTCCACGTCCCGACGTGCCGATCCTACTGCGGCAACATCACCGTCGACTACCCCTTCGCCCTCCAGCACGGCTGCGGCCACCCGGGATTCCGCGACCTCCTCTTCTGCATCAACGACGTCCTCATGTTCCACATCTCCTCGGGGTCCTACCGTGTCCTCGACATCGACTACGCCTACCGTTCCCTCACCCTCCACGACCCCCACCTCTCCACCTGCAACTCCATCGTCCTCGGCCGCCGCGGCAACGGCTTCTCCG
>Contig100945
TTAGTACTAAAGAGTTCACTAGACAACACACCTTTCGCTTCTTCTCTTTTCGTAGGAATGTTGCATATTCAAGCTTTGTTACAGATTTGATGCTCAATCTTTTGGTCGAAGGATAACACCTTTGACGAGGAGTCCGGACTTCCAATGGTTACCCGTTTCAGAGAAGGAAAAGCTTATCTCGCCAACATTCTCCGGAGTAGTCATGAATGTACCGACAGGGATGTCTATCCATTCACCCGTCGGCTTCACCAACAAATTCTCAATGCGTCCCTGCGTGCTTTTATCCGGCAGAGTGAGTTTTAAGTTCACCGGAGCGCCCCACCCACTGCTATCTACACTCCTTTTCACCACAAAGGCAACCTCATATGTGGTCTTTGGAGAAAGTGTAATCGTCTTAAACGTGCCCGAAATTTTTAGCCAGCACACACTCAACAGCTTCGCCACGGGTACCTTTACTTCGCCGCTGTAACATTTTTCCGCTTCGTCAATCCAATCCCAGTATTGCTTGTCTTCGATCCAA
>Contig100946
TTCTACCTTCTGCGCCGACCCGGACGACCGTAATGAGGAAGCTTCTGATGGCTCTAATCCTTGCAATAGCTCCTCAGCCCGGCTTCTTGCCTTTGGGTCATCAGATCCTGGAAATTCACCTTGCAATACGTCTAAAAGAATGGGCCGTGCCTCCATGGTCCTTTCTAGCTTGATCAGGCATAAAGACAAGTTGCATGCCTTGTTTGCATCAGGATCAATCATCTGAGCTTTAAGGTAAACCACTTCAGCTGCCATAAAGTTGCCCTGTTGCATGTATGCCCATCCTAGGTTGCCCAGTATTCTGGAAGTCTCTTGCTTGACAGTGACCTGAAACTTCTT
>Contig100947
TGGCTCTCAGACAAGGACAAGGAAGAACTTTGCAATGTCATCGATTACCAAAGACTGTCCATTGATGCCTGTGCTCATGCTTCCCAAAACGAAAGGCTGCCACTGAGAGTCGTTCTACAAGTTTTGTTCTTTGAGCAGATGCAACTGCGAACAGCTTTAGCTGGTTGCCTTAATGTCTTAGATACTGAAAGTGCAGCAGCAGGTCCAGTGTACGCTCCAAGCAACATGGCTGGACAAATTGTGCAGAGAGACGGATGGGTGGCAGTAGTGCGTGAGAACCAGGTTCTCAAAGTCGATATGGAGAAGATGAGGTCTAGGGTGGGGGAACTTGAAGAAGAATTCAGCAAAATAAAACAAGAGATGAGAAAGGTGGCCAAATCACATAGCTCTCTTAGTTCACCTCGCTTGGTTGCCAGGAAAATCGGTTGCAAGCTTCTTCCACGACCTTCGGACGCTCAACCAGATCATGCTGAAAGCAGTGGCCCCACTGCAAGAAAGTCGGTTGAGCAAGCACAGCCTTCTCGTCATTTTAGACACCGAAAGAGTTCATCCTTAGTCTGAAAATTGATCTGGAAAAGGTTTTGGTCTTTTGTGATACCGAATATGGATATTGATCTTGGAAGACAGTATGAGGAGGAGCCACAGTCAAGATTGGAGGCTTCTGGAGGCTCCTCCTCATACTATCTTTTTCCTTGGCTTTATTTTCTAGTCATTTTTACAGGAATGGATAGAAGATGATACTTAAATTAGTAGATGACCCCCAACTCCAGCATACATGTAATGCCTAGTTTCAAAGATGTAGACGCAGGGTGGTCACTGATAAGCTCGAGGCGGTTCTCACGATTGA
>Contig100948
CCAACTATATTGTAGAAGATCTTTGCCTTGGTAGAACAGTGTTAGGTAGCTGGCTGGGGTCTGTTTTGATCTAAGAGTCTGTGGCATTCATTTCATCATCTGGAGAATCCTGAGACCTCTGTGGCATTTGACACTGTTACAAACAAGAATTGGCATTGGCAGCATGAAGTGAATGTTGGTGAGTGATTACCCCGAACAAATTGGTACTATATCAACA
>Contig100949
TCAAAACCCTCCCTCCCTTCCACCCTCCCTCCCTCCCCTCTTCTCTTCTCTCCGTCCAGTGTCGTTGCGAAGATGTCGACGACGGCGTTGAAATCCTTGTTGACGACCAATTCGTCCTTGTTCGCAAGCCCTTCTCGCTCCATCTCCGCCTTGGGCAGCCCTCGCCTGTACCTGCCAGTCGCTTCCAACCACCTCAGCCTTCGCCTCTCTCGCTCTCGCTCCGCGCTCGCTC
>Contig100950
TTTGGGTCCTCCGTGCTGCTAGCCATGAGTACTTCAAGGACTCCCTCACCGAGTCCCCACCTAGCAGGAAGGATTACGACAAGAGTGAGAAGGAATGGGTGAGGAAGCATGAGCTAGGGTACAATGTGGTGTTTCATCAAGTGACCGACGTAGATAATGAAGATGCTATTATGATCGATTTCACGATCTCTGAATTTCCCTGTAAAAAACTGAGTTCCGGGAAGGACTCGGAGGACCAAAAGTACAAGCGCATTGCAGGCACACTACTCTCGGCCAGCCACTTGGCTGACACTAGTGAACGACTTTTTGCGGATCACTTGTTCAATATGGAGGAACGCGACAGTCACCTGTCGATACTAAGTGGCAAGCACTGTGCAGGGGATTTTAAAGTCATTGAAATCGAATTGGGCCTCATC
>Contig100951
CTCGATTGTAGTAATCCCTTCTTTCTATTCTATTTAAATCATCAACTGAAGAAGAGTTGTGTGCGGACTTTGCAAGCGACTGGCTGCCAAAAGTCCAAGAAGCCGACGAAGATGACGGTAGAGCGAAATTCCTCTCTTTACTGGGACTTTGAAAAATGAAAAATCCCTTTCCCTGATCGAACCTGAATTGCGAACCAAGCAATTCATCTTGAAAATGAGTCTTTCTTCCTTGCAAACCAGTGGGGTCGCCGAGAGAGTACTCTTGATGGATTCTTTTCCCACAGAGCTTCGATTGCTCTCTTTGCTTTCTCGCCATTATAACGTGCCAATGGTTCTTCACGGCGTTGTCCGTCCGACCGGGAAATAATCTCGCTATGAGCGCCCACTTGTTTCCGTGCACGCGATGTGCTGCAAGAAGCCTCTCCTCTTCTTCTTCGGTAAATGGCCTCCTGTTAATTCTTGGATCGAGTTGGTTAAACCACCTTAATCTGCAACTCTTTCCTGTAAAAAAA
>Contig100952
CTGAGACTTTGTCTTTCCCATGAACTGAGGAAATTCCGGGTACCCCCACTCCATGCGACATATAATTGGAGGAGGGCTTCCAACCAGGTAGAAGTCTAATTATTAGAAAGTCAATAAACTCAGCAATGAAGGTGACATCATGATCTGCCAACTCCAAATGTTCAACCATCTCCGCCGCCACCGAGAGTGCAGTATCACTTTCAAGGTAAAAGAGGAAATGTATGTTTCTGACTCGACCAGCTGAGTCAGCAATACGCAAGGTCAATGAAACAGTGTTGTCTTCATTTTTCATTCCTTTCAGCCTGAACTCATTATTGTTATTCGTCCTCTGAAATTCTAGAACGGGGCAATGCAGGTTCTCCTTGTTG
>Contig100953
GATACTTCTTCTCAACTAAACCGTTAGATACTTTCAACAAATAGGCATCCAAGCTGTGAAATATCACAGACAGTAGAGCTTGAAGATGAGTGATGTTCATTGGGAGATTCCACCCAAAAAACTGATCTACTGTCTCTTCAATTATCCTGAAAACTTCAACTACGGATGGTGCCTGCCTTTGTTGTGATGATAATGCCTCCCACTCCTCAAGCTCTACTGCTCGTTCAGTCCATTGCAAGATACGAGAATGCTGAGCAATAATCCAATCAAGAATAACTGGCCCAGCAACTTC
>Contig100954
CTGGAAAGAGATGCGCGCTCCGATGAGGCCCCGCCTCGCCCTCCTCGTGCTGATGGCTGCGGCCTTCGCCGGAGCCTGCTTTGGCCTTGCTGGGGCGGCTGGCACGTTGCCCTACGATCGCCCGGGACCGCGCCCTGACGTGTTCGTCCGTGACTCCGACGACGAGGATTCGGCTTCTCCCCAGCAGGTGCATGTGTCTCTGGTGGGTCAAGACAAAATGAGAATCTCGTGGATCACCCGAGGCTCGGCTCCTCCGACCGTGGACTACGGCAAGTCGCGGGGCACATCCCAGAATTCGGCGACGGGGAGTACAACTACGTACAAGTACGCACTATACAAGTCCGGGCAAATCCACGAG
>Contig100955
TCTTTAGCAATCTCATCAACTAAAACTAAGCACTCAAAAATCCTCGCATAATCCTTAACAGGCCAATGATCATGCCACAAAAACGGATTCTTTCCAGTAATACGGATAACCTCGTATCTATCAATTGGGTCCTGGCCAGACTGCCTCAACTGATCCATATCTCTCTGGATAGTCCATCTCCTACCACTTCCCTTTTGTACCTCAAATGCTCCTGTCTGGTTGGAAACATCAGAGTAATGGCCCAACCGGACAAACCCATCACAAAGTGAATTAAACCTTTCAAACTGGAAGACCTTATCAAATGATATTGGCTGCAAAAGATCAATTTCCTTGTAAAACAAAGAAGCACTCAAGCTTGGCATAAGAAGAGTCCGGTTAAGCATTCTAGCAGTAAGACAAGCCCTAGCAAATGCAATTTTCTGATTGTTTAATCCCCAAACAATTTGAGGCACCTCCACAAATTTGTCCTTCCTG
>Contig100956
CCCGCTTTAGCTGCCGAAATACCAGGAACTGCACCAACGGAGTAACATAACCCACGGAAAAAGCCCGTGTGCACCTGCACTAAGCCACAGTACTTGCTCGGGTTTCTTTAAGCATCCGTCGCGGACTCTGGCCCAAGGGCAGACTCGTTCTCGGACTCATCGAGAATAAGCTCCTTTTTCTCCTGTTCCAAATCATAGATCTTGTCATTCATTCCCTCTTTTCGATATGCCTCGCACATAATTGAGTAGGTGGTCGAGTTCGGGGGACAGTGCTTGTCTTTCATTCGCTTATATACTCTCTCCATTTCCAAAAGATCCTCAGCTTTTGCACATGCCGATATAACTGCATTATAGAATGATGTGTTCTCAGGTATTTCAAACTTCCCGGCTAATCTGACGCTGCTTAGAACTTTATGGAAGAGACCAGCATTGGCATATCCACGTATAAGGCAGCAGAATGTCTTGGTATCTGCTTTCATACCCTCAGCGCGCATCTGTTCGAAAGTATATTCCATGTTCTGTGCATCTCCGACATCTGCAAAAGCCTCGATCACATTATTGTAAGTCGAGGTTGTCCAAGGAAACTGAAGCTTACGCATGTACTCCATCACGGACGACATCTTGTCATACATTCTTTTCTTTCCATAGGCACCGATGAGTATGTTAAAAGTCCGAGTTTCTGGTTCGATCCCGAAATTCCGGAATTTCTCGTACCATCTTTCCATTGCATCAATCTGCCCCTTGTTGCCAAACACACTGAGAATGATGTTCATTGTCCAGACATCTGGTTTACACTCCCTGCTCTCAAGCATCCCCGAAAGTACCTTTTCCATCTGATCGAATTTTCCAG
>Contig100957
AACATACGTGAGCTCAATCACAACTCCTATGCCACTAATGATTAATACCAGAAGGTTGTCCGGAGATACGAATGGTAGTCCATACCAAGTGGAGAGGCTGCAACTAAGAAGAGTTACTATGTAAGGGATGCCCGAGAACTGCTCCGTTGACCGCCTCCTCACGATCCTCTTGAACGTGGTCATAGGTGCCAAGAAAAGGAGCAGACTGACTACATTACCAAGAATGCCGCACAAGAAACGGAGAATGTCCATGGCTTTTCCCAGGTCAAAAACAAGTTAGAAGAAAGTAAATAGGGCGAAGTGGCAACAGCAAATCTGCTCTGAGGTTGAAGGCCTTACTAATTTGGCAATGC
>Contig100958
CCTTGGTTTTCTCTGATCCATTACTAAGGGCAATGCCAAGAGACGCCAACTCAAGCATCTCTATGTCATTTTCCCCATCACCAATAGCCATTACCTCTTTGGGAGCAACTCCTAAATGATCAAGCAGCAGTTTGACCCCACTCCCTTTAGAGGTTCCCGGAGGGACAATCTCCAGCATATCAGGCACAGCTTGGACCACATTAGCACGAGCTCCAGTAGCTTCTGACCAATATGGCCGCAAATTTGTTGCCACGCCCT
>Contig100959
AAGGGGGTAGCTTGCTCACTCCGAGCTGCAATGTGAGGTACCAGCTCTACGCCTTTTATAACACCTCGGCTCTGCCGGCACCGGCACCAGCACCAGCAACAGCACCTCCACGACCTGCTCCGGCGACTGGACCTAAAGGCAAAAGAAATAAAGCTACTGTAATAATCATTGCCGTCGCGGTTCCTGTTGGCATAGGCGTGGTGCTTCTCTTCCTTGCTTGTTGTTTCAGTCAGAGTAAAGCGACCAAGACGTACAA
>Contig100960
GAGCAGGAGCAGCATCTTCAGCCTCCCTCCACTCCGCTGTCGCGCCTCCAACACCATCGCCGACGTCGATGACGTCACCGCCCGAGTGCAAGCCGGCCGGCATCGCCTCCTCAAGGTCCCGACCTCGAACATCAGGAACTTCAGCATAATCGCGCACATCGATCACGGGAAATCCACTCTGGCCGACAAGTTGCTCCAGGTGACGGGCACCGTGGAGAAGCGCGACATGAAGGACCAGTTCCTCGACAACATGGACCTCGAGAGAGAACGTGGCATCACCATCAAACTTCAGGCAGCTCGAATGCGTTACGTTTTCCAGAATCAGCCGTATTGCCTGAACTTAATTGATACTCCCGGCCATGTCGATTTCTCTTACGAGGTCTCTCGTTCTCTTGCTGCATGTGAAGGTGCTCTCCTTGTTGTAGATGCTTCGCAGGGTGTTGAAGCACAAACTTTGGCCAATGTATACCTAGCCTTGGAAAA
>Contig100961
CAGGACTCAACAAGCACATTAATATGCTAGGACATCAGGCAAAGCATGTTGCAAGCCATAAAAGCCTGAACACTAAATATTAGAGATCTTTGGTAGACGAACACTAAACCATTCTAAAACAATGATCCACATTCAGAACCACAACTACCACGGAAAGAGAGCACCATGAATAATACGTACTTTAGAAAAGAGATCTTCTGTTGTCGGTAGTGATAATGATCCTGTTAGCCTTCTATGAGCAACTGCATCTCCCATTTCAAAGATCTTCGTTATCAAACTAAAATCATCAGAGAGAGATATATATACATATAAGTCCATTCTTGTTATAGCCGTCGGGAATGCCCATTTCCCTCGCAATTTCCACCACGCGTCAACAATTAATCCATCATCCGGGTCAGTTTCTTGCTAAAAATTATCCAATCCCATCTCACTATCACTGTCAAATCCATCCTCCTACAACAATCTCTCTCACTCTAATGCCGATAATCGATGATCTACTGGTTCTGATCTCCCTTGGTGAGCTTCATACCGTAGCTTTCCCACAAATTATCTCCCTCAACCATCATGAAGCGGAAGCAGCTCTCCTGCATTGCATTTCCCGCATTGGAATTAGAAGGTGAGCTCGAACCGTTGTTCATTTGAACTGATCGGGTCATACTTTCCGGTCCTT
>Contig100962
GTCTTCTTTACAAAAGAGACACAGCCCCATGCTGTTTGCAGCTCATCGCTTATGGAACTTTTGAGCATTACCGGTGCAAGCTTATTTCGGGGTTTGGTTGGTTGTGCAAGAGAACTTGTACTTATCCGGTGCAAGACCTTGCGCCAGGTTCGCCATCTTCCCTCTGGTTTGAGGAAACTCAAAATTAGTGATTGCGGTCTTCTTGAAGTTGTCAAC
>Contig100963
GAATCTCGTGACTTGAGGCAACAAAAAGTAGAATGTAGTTGCTCGGTCTAGTGGTGAAGTAGAGTTTCATGTGATGGCAGAGGGAGTTTGTGAGCTATTATGGCTTAAAGGATTATTTGAAGATCTTGGTGTATCTATTCCTGTTCATATGATACTATATTGTGATAATAGGCTGCTATTAGTATTGCTCACAATCGTGTACATCATGATTGTATGAAACGTGTGAAGATTGATAGGCACTCTATCACGGAGAAGTTGGAGAGTGATTTAATTTGTATGCCCTTTGTTTAGTCCGGTGATCAACTT
>Contig100964
TCCTAATTCGACATGGGGAATCTCTATGGAATGAAAAGAACCTATTTACTGGTAGTGTTGATGTGCCACTTACCAAGAAGGGTGTGGAAGAGGCGATTCAAGCGGGTAAAAGGATTAGCAACATTCCTGTTGACATGATATATACATCATCATTAATCCGTGCACAGATGACTGCAATGCTTGCCATGACTGAGCACCGCCAACAGAAGATTGAACCTCAACTTTTCATTG
>Contig100965
AGGCTCAGTCTCAAAGAGTGACCGTGTTGGGGGAGAATTCTTCTTGTAGCTGTATGTTTCTTAGCTTTTCATCATGGTACTTATCAGAAACTCACTAATGAATGTGCTTTAAGAGAAAGGTGAGGTTGGTGGGTCACGAAAGTTCCGATTCCGTGCCTTTCCCGTGTGCTTGACAAAGGTCAGATTGTCGCACCTGATGTTATGACAAGTTACATCCAGTAAATACTATGTGCC
>Contig100966
CGGGACCCGCGGAGCCGGGGGCGGTCGGTTTCGAGGCGAAGGGCGAAAGCGGCGATCTTCAGAGGCTGGTCGGGAGAGGAATCAACGCTACCCTCGTCCTGGGTTTCGGGACCCTTGCCGTCACCAAGCTTCTCACCGTGGATCACGATTACTGGCAAGGATGGACCCTTTATGAAGTTCTGAGATATGCACCGGAACACAATTGGATTGCTTACGAGCAAGCTCTCAAAACGAATCCGGTCTTAGCGAAAATGGCGATAAGTGGAGTGGTGTACTCTCTAGGAGATTGGATTGCCCAGTGCTATGAAGGAAAGCCTCTTTTCGAGTTCGACCCATTGCGAATGTTCAGATCAGGTCTTGTTGGATTCACTCTCCACGGTTCACTTTCTCATTATTATTACCAGTTCTGCGAGGCTCTTTTTCCTTTTGAAGATTGGTGGGTGGTCCCTGCAAAAGTTGTGTTTGATCAAACAGTCTGGGCAGCAGTTTGGAATAGCATCTATTATGTGATGTTGGGGCTTCTGCGACTGGAATCCCCTGCTAATATTCTCAATGAGCTGAAGGCAACATTTTGGCCAATGCTAACGGCGGGATGGAAGCTCTGGCCATTTGCTCACTTAGTTACGTATGGTGTGATCCCCATTGAACAAAGACTTCTCTGGGTGGATTGTGTAGAGCTTATTTGGGTCACCATTCTCTCCAATTACTCAAAC
>Contig100967
CTCGAGCTGCAGCTCCAGCAGCAGCAGCTCGCTCGAGCAATTGCTTCCTTTCGTCCACTCTCAGGCGTGCACATTCGTTCTCCTACTCTGTTCATTCTTCTTTCCCCTGTTCCGATGTTTTCTTTGATCGATTCGATGATGTGCCAGTACCTTCAGATTGAATTTTCATTTTGAAAGTTTTTGTGGGTTTATGTACGTCGGGGTGAAGTATCGCTGTCGAACTTTACGCCCAAAGCGCATGGATCGATTGGAGATTTTTTAGGGATGAATGGAAACTCGACATATGTCGGTTAGGGCTCAAGAAATCAGGAGGAGCAAGTCTTTGCAAATGGCTTTGTTCCGGGTCTGATTCGCTGATTCGCGCTACGAATGCTGATACGATCCCCATTCGTTTGGGGGATCATGACGTATTTTTTTGGCAATCTGCACCTTGTTATGTGCTGTACGTGTGCGAATGGAGTCTGGCTTTGTACTGTGAATTTTGCTCCAGTCAAGAAAGTTCCGACTTCAGACTTCATATTGGGTTTCATCAATTGAAAAGCAGGGGAAAGCTAGCCATAAAGGGCAGCATGCTATCGCCTTTATGATTTTCTTTTAGC
>Contig100968
CAAGCTACTGGCTTTGGGGAAATAGTATGGGTTGTTAATATAAGAACGTCTATTGAAGTCGTACCTCGACCATGAATGACGGGGGAGAGACAAGCAATTATCCTTCTGCAACCCTTCGTCAACCACTATGATTTGGTTAGTATCGTAATGAATAGATTGCACATAGTATCGGCTGCCAATGACGTATACAACAGTGCGATCATCTTCACAAGCCAACTCATAAAATGAGTCACCACATCCTTTTTGATCATTCTCTAGTCGAAACGGGTAACTTATATTGTGAATATCACCACAGGATGTCATGCACCGCCGACTACTCTTGACACTGCAAGTTAATGCTTGCAACAGAACAAGAATGAACAGCAATACTTGATAGATATTCATGGAGCCGGGAGCA
>Contig100969
GGTTTGTACATTGATTTTAAGTAGCAGGGGAGAAGAGCAGTGTGCCAATCATTAGCAATAAAAACAACATCCTCCCCATATGGTCCTGAGAAGTGCTTGCTGTAGTTCAAATTTAAAAGTCGTGGTGCTTCCAGAGCTGCCTGGCATAGCAAGCTGAATCTAAGTTGGTTATCAATATAGTCCTTCCCTGCTTGGGGACCATAAATCTTGGATCCAGTTTTCCCCCATACTTTCTCGAGAAAC
>Contig100970
CCAAACCCTGAGCGGGAGGGCTGCAGTCACGTGGCTCGAGCTCCGAGCTTCAGAGGAAAATGTAGCCGTTACTGCAGTGGGCCCCCGGCGTGGATTAAAAGAACTGTCCCTTTCCCCAGAAAGAGAGCCGCTGGCACAGCTCGATGGAGCCTCCCCCCCTTCTCCGGCCGCCACGTGGGCGCGTCTGTTTGCCCCTAATGTGTTTTTTTCTGCCCGGGGGCAATAATGGGCCCAGGACTTATGGGCCCT
>Contig100971
AGGAGAGGACGTTCAATGCTTTGGAAATTCAATTGGCAGAGCAGAAAAAAGCAATAAAGCAAGATCCCAACTTTACCAAACTATTGTCAAAGAAGAAGCTGAACTTTTAGATGAGAGGAAACTCTTGTAATGACTGGCTGCAATCCATCGTCTCCTCGACATCAAGAGGTCTGCTATCGAAAAGGCGGGGAGAATCTTGAAGAGATGCTCCGATGAGTTTGATAAGACTTTGAAAGTATATGATCAGCAGTAAGCGGAGATTGACGAGCACTTCGCGATCAAGCAACAATGTATTAGTGAGAACGATGATTTAGATATTCCTCTTACCTCTGGTATTCCCTGCTTCTCTTATCTTTGATACTTCTCGATAAAATGAAAGTACTTCTTCAAA
>Contig100972
CTCCTTCAAAAAAAAAAAAAAACCCCAACTTTCCTCCGCCGAGATTCCCCCCCTACCAGGAGGCCGGCATACGGGAGAGGGAGAGGGAGAGGGAGGGAGGGCGACACAGCGTGTGACAGATATCTGGGAGTCGTTCTTGCTATCTTTGGACCGGTCGTATAAGAACCCATTTGCTCCCCACCATCGTTTCTCGACCCCCACCACCCTGTTTTCCGTTGTTGCTCCTCCCCGCGGTCGTTTTCATCGGTTTATCTTCGTTTGGAGCTGACCCAGTTCCGGGTTCGCCGGTAACGTCCACCCTCCTGCTCGATCCGGGCCGACCCGAACCCGCCGGAGGAGGGAGTTGGGCAATGCCCGCCGTTTCTGGGTTGAGGCGGCCGGAGCCTTGATGGGGTGCGTTAGCTCGAAGCAGACGGTGTCCGTGACGCCGGCGATCGACCACTCCGGGCAGTTCAAGGACAATGCGGGGAAGAGCTGCGGCAATTCGGGTCGGAGCCGGGTCGG
>Contig100973
AGAAGGAATTAGATAAGGCAGCTATTCTTGTATTAGCCAACAAGCAAGACCTGGAGGGTGCTATGAACGGCTCCGAAGTCGCTGACAAACTCGGCCTACATTCACTTGGTCAGCGTCACTGGTATATTCAAAGCACTTCTGCAATTTCTGGACAGGGACTCTATGAAGGCCTCGTTTGGCTGAAAAAAGACATCCTTAGCGGGTG
>Contig100974
CTGTTGCTATTCCAGATCCCATTAGTCCTCCACCAAGAACAGCAATCTTGTTGAGTGGCCTAGGCATCAAACCTCTGTCTGTGATACCAGGGACCTTCAAAGCTCCACGTTGAGCAAAGAAGACGTGGACCAAGCACTTGGTGGTGTAAGATTTTTGAAGCTGTTGAGACTCTTGAGTCTCCTTCCAAAGTCCAGCCTGTGGACCAGAGATTATACCCTCTTCAACAACGTCAATGCAGATCAGAGGATGCTTGACATTAAGAGCCTGTTTTTTGACTTCAGATCTTGCAAACTTAAGTATTTGTCTTGTGTCCTTAAGGGATCCTAGCCTGTCAGTCCTGTAAAGAGAAGCAACCCATGG
>Contig100975
AAGTTGGAGGCACCGTCTCTCCGTTTTACAATTCAAGAGGCATCTGTCTCCCTTGCTGCTGCATACAAGGATGCATCCATTACTGTGCTAAAGGATTTGGAGACACTCCTGTTGGAAAATTTGAAACAGGAACAAAGTGAAGTACGTTACTGTGCTGTAAAATTGGCGACTACATTGTTTGATTTGGAACACTGCCCAAGTCGATATCTATGTATGCTTGGGGCTGCAGATCCTAAGTTGGATATAAGAGAAATGGCACTGGAAGGCCTGTTCCCCGGTAACGATAATGCGCAACCTACCCGTCATGATATCAGTCTGAAGTACCCAAAACTTGGAGACATGTTAACTTACATCCTCAAGCAGCGACCAGTATTGTCAGAATCAATTGAAACAAGGGGACAAGAGCTCCTT
>Contig100976
AATTGTTGACAATGATGCATAGAACTTTGCTATACACACTATCTTGTCACTGAGCCAAATGAGGAAACTCTTAATAAATCCAAGTACTTTAAATTCCATAAGTTTGGAGTCATCAGATTGGATATACTTGCTCTGTCTCTCGTAGCTGTAAAGCTGCATCACAATCAGTATTGCAATAGACTGCCAAATATTCTGCAATAGCAAAGCTTATGAGTTGGAGGCCAAGTAAAACTGAAGATCAATCAACCCCGAAAACCACATCTCAAGGGTGGAGAAATTGCTCAAGCTGTATATGAAGATAAACACAGTGATTGCATATACTTTTAATGGAAACTAAAAATGTCTTCTCGTCCTTTCAACGAGTTGTCTTCCCATGATCCAACATAGGAGGAGCAAAATGTAGCCAAACGATATGTGATTGGGTGTCACCAAGTAAACTGTTAGGAGGAAAAATCAATATACGTGCCACACAAGCAATACACAGATAGAAACTTCTGCCCAGTTGCACCAAGAAACAATGCGATCCTTCTCTCCCAAAATTGAAAGGAAATTA
>Contig100977
TGGTCAAAAGAGGCCAACTTTTGAATCTCTAAAGAAGTTGGAGTACATTAGACTGATAGTTGTAGAGACACTTCGTTTGTATCCTCAACCACCTTTGCTTATTAGGCGTGCCCTTAAATCAGATCAGTTGCCAGGAGGTTATAGAGGTGACAAAAATGGTTATGCGATCCCTGCTGGCACAGATATCTTCATTTCTGTGTATAACCTTCATCGATCTCCATATTTTTGGGATCGCCCCA
>Contig100978
AATCGAACTAGTGACTGTTCTTTTCCCCACACCTTTGAGTTCTAGTGCGTTTTAGGAGCGATGCTTGATTGTCAACGTTTGGTGTTATATAGATACATTAGATTAGGATGTGTCGCTTACTTTTTCTCTTCTGAAACGTGGGGATGATAGTGATGGTTGATGCTACTTCAATTACGATTCCTAATTAATCTCCGGTTGTTGACCTCGATAGCA
>Contig100979
AAACCTAAACTCCGTCGAGAATGATATTGGGCACTGTGACTATAGTTACTGCTGCTAATCTTCTTCACCTTCATTTTCTGAAGTCCCTCAAAGTAATTGGTTGATGCTGTATTTAGGCCTAGAGAGGATAATACATCAATGACTTGAAATATTTGGTGTGGTTACCCACCTTGTTGTATCCTATGCAACAGAAGAGATGTAGTTAGATGTACAGGGCTTCACTTTTTTGGCACTGAACATCAGCATTTAGGAGGAGGTGTTCAGATATTT
>Contig100980
CCAAGGAACCGCGCCCATTCCAGCGGAAAATGCTGCTATGTATAGCAGAATGCCGGTGACGGCAAGTATCGGGACAGCATCAGCTGCCAGATCATGAACCTTTAGAAAGAATGAAAGGGCAGTTACTATGCATCCCAGGACCAATCCTGTCCCCGAGATCAAGAGAAGGGGCTTTCTTCCAGCTCGATCGACCAGTGCAGCACCAATA
>Contig100981
AGCTGGAGAATTCCATAAATAAATGAAACTCGCTAATTACATTTGTCTAAAACATTGCCAACATTTTCGCACCTAATTATGGGAACATCATCATCTTCAGGTCTACCACGTTCATATACAAAATTCAAGAGCCAAAAACGACATTGCTGATACGTGCTCCTTTAAGGTTCTCTAGCAACAAGACGCAAGCAAGGATCCGTGATAAGTCATTCTACGCCCAGCCTTACTCCTTAAAAGACTGAGCAGCAGACGGTTGTAGACAACTGTCTTCCCA
>Contig100982
AGAGGCCCAACAATCTGCTTCTTGTTCTTGATGTTGCTGATCATTCGAAACAAAGCTCTTCGTGATGATGTACTTGTTCGAGTAGCTTTTAAGGGCAAGGGTTTGTTGTTGGTCACTACAGATTGGGTTGACTATCGTGGTCACAGCGGCGCTAGCAACCGTGGATTTGGTCCGCCAAAAGTACTCATAAGCATTGAAGGACGGCGGTGGCGGCTCAGTGACCACTCGGGCCACCTGAGCTAGTAGTGGAAGCGACTGCGGAAGGAGGATTGGGTCATCTTCTTCATTGTCCTCCTTACCACTAAACTTGTTAGGCCATGCGGTGTTCCTATTAGCTAAATCCATGGGCTTCTTTTTCATCGTAATTGCGATCTTATGGACATTATTCACATCCCCACGGGCTAATATATTTGATGGAGCTTCTTCATTGTCCTCCTCCTCCTCCTCCTCCTC
>Contig100983
TTCAAAATTCCTTCCGCATTAGAGGACTAAAGCACGAGTTCCTGAAACTAGCAATTTTATTGCCCTATTGGCGAGAGAAACGCGTCCGCGTAGGAGATTTCTGCGTGTTTGACCTCATCATCGATGGACGTGATACAGCTCAACTTGAAAATTTTCAGAGACTCACCATGCCTCGTCAAAATATGAGGGAATCACTTTGACGCCCTGTTCTCGATAAACTCCGGACTGCTCATCATCATGAGAATTTGGAGGGGTGATTTGCGG
>Contig100984
GAGGGAGGGAGAAGGTCGAGGTGAATCTAGAGAGAGAGGGAGAGCGACGGCGGCGGCGACGACGACGAAGCCGACGACGAGGAAGAAGAAGAAGAAGACGACGAGGAAGGAGAGGAGGATGGAGCGGCGAGCGACGACGCCGCGCCGACTTCCCCAGCCGCCGGACCCAACGGTCATTTCTCCCCGCGAGATCAGAACCGGCCGATCGCCGGCGGAGCCGAGATCGAGCCG
>Contig100985
TCTGGCCTCCCAGGCTTCGCCATCACCACATCCAAGCAACATCGGCGCCTCCGCCATCGCCGCTGCCGCCAACTCCTCACTGCACAACCACAGCCATGGCCTCACCGGCAGCAGCCTCATCGCGGATGACATGGGGCTGGAGTATCTCATCAATTCTCCGCACGTTCTGGCCCGTACTCTCAAGGGCAAAACTTATCCGACCTATCTCGCAACCAACCAAAACACTGCTAAATGCGGGAGAAGAGGCGATCCTCACAGAAAATCATGCCTTCCCGGACTGAATCTGCCTCCCAATAGCTATATATACTTGCGGCGCTGAGATAAACGATGAAGATCCAAGCATCATGCGCG
>Contig100986
TTGGCGGGTTTATACCGTCATCACTGTTCTCTGTTCCGTCCTTGACGAGCCTAGACCTCAGTAACAATGGGCTCAATGGTCACATCGGTGAGCTCTTTGCTGCATCCGCATTAGACCATGTTGACCTGAGTGGTAATCAGTTGCGTGGCTCAGTCCCGAGCTCAATTTTTCAGCTTAGGAACCTCACTTATCTGAGCATCTCAGCAAATAACCTGACCGGTGTCTTAGACCTACAATTGCTCTCAAGACTCGAAAGTCTAACAAATCTCGATCTTTCGGACTACATTTTATCACTGAGCAATAGCGAAAACACTGAGCATGTCCTGTCGAGCCTCTTGTCCGTCATTCTTTCCGGGTGCCAAGTTACGGAAATCCCTGCATTCTTGAGAAATTCAACCAGCATAGAATGGATAGATCTGTCTAGAAACAGAATCCACGGCGATATTCCATCATGGGCGTGGGATATTGGGGCCATGTCATTGTCTTATCTCAATCTCTCCCACAACTTTCTC
>Contig100987
TATGGTGGAAAATTGGCGCCAGAGACCTCAATCAGCATCCTTCACTTCCGCTTCAACATCTACAACTGCTGTAGAAGTATTCTTTCCTTTCTTGGGTCGAGGAGAGAACTCATTGGCTGCTTCTCCTTTTGATGTGAACTGGTTAGAAAATGTCACTGATTCCCGAACAAACTTGTTGTCCACAACCGAGAAAGGTTGACTGCAAAAGGGGCATAATTGCAGTTCATCATTCAAAGTAGATTTGAAAATCTGAAAATCGTTCCCACAGTTTGGACAACTGCTTTGTACTATATCTCGTCCCG
>Contig100988
TGCCCAACAAAGATCGGGATTGTCTTTAGTACTCAAGTCCAATTTTTTGTCCTTAACCCTCCTTTTAAGAGCCTCAGGAACTGAACCATTTAGCTTGTTTCCACTTAGATTCAGTATTCTTAGCTTCGGCAAATTTGACAAAGTTTCTGGAATGGCTCCTGTAAGTTGATTGTTGGACAGGTCTAAGGCCTCCAATTCTGATAGATTTGATAGTGAAGAATGGATGTTGCCCCTCAAATTGCTAGAGCTCAGGTTCATTGAAATAATCCTTGGAAGTTTTCCATAACTACAATTCAGACCATCCCATTTATAGTTGCTTGGGATGCACGGATCACCTTGCCAGCTCTCTTTATTCACTCCATACGTTGCCTTGGTATCATTGATAGCTTTCACATCATCTTCGGCTGTTTGTACATTGGGGAGTCCAACAATGTTATAGACCTCGATGGCATTGAGGATTGGCGGATATGTAGATTCGTTTGATGTGGGACTGATCAAGATGTTGATCTGGGAACCATTAACCGGAGTGGAGACTAGAGTCACTGGCTTTAAGTACTCGAGCATCACACTACTCGTGAATTGATTACCATTGATGGAAACCATGAACTCCCTTTGTTGGCCACTCTGCAAAATTTGGGTTTCGGCAAAATGGAAGTACAAAATCCAGTTACCTGGAGGAACGTATGGCTTCCATGGTGTCCAACTGTAACTCAAGGATGAAGTACCATTGTGCCCTGTTGCAGCAGTCATGAGAACTTCCCCCGGAACCTTGTACGCAT
>Contig100989
CCGACGACGCGGGAGGCGGTCGTATCGTCACCGGCGGCGCCGCCGCACGTGACGCCGGCCCAGGAGCACGGCGTGTCGTCGCCGTAGGTCCAGGTGGCGAGGGCGTCCAGCGGGTCGCTGCTGATGGAGTACTTGAAGGACTGCAGGAGCACGCCGTCCATGCTGAGGCCGCGGGCGCGCGGGGCGAGGCGACCGACGAGGGCGAGAACGAGGACAGGAATCGTCCAACATGGCGAAGCGGTCTT
>Contig100990
TTGAGTTTCGTCCCACCAGCCTTGTGTTGAAGTTGTTGACTGATTGCTGGTTCTTTTTTGTTTCTTTGTAGAGGGAGTTTTTGGTTGTAAGAGGGTTTTTTTCCCCGTGCTATTTGAGGTCATTGCTGGTTGGAGATTTGGATTGTTCGAGTGCTCTGGCCCAGAGATCATCAATGCTCTTTTCCCTGCATTGTACATAGTTATCTCTTGTGTACTGTTATGATTAGTCTCCAATTGCATCTGTTTCTGACCTCCCCTTTCAATATTCTGAGGGCGAAGCTGACCATCCTCCATCATTCCACTCTGTCTTGGTTGTTCAGGAGTTTCGGGGATAGCCTCATCTTCATTTTCAGATCGATTTCCTTCCCCGGACTAGCGAGAGGTAGACCCACCTTATCTGCCTCCGAGATTAGCGCTGCCGTGGATTTGCTACATAGTACATTCCATCGAGGGCATTGAACTGAAGAGATCGGTGGTTTCTGGGGCTGTGGAATCGGGAACTAGGGTTTATGAAAAGAAGAAATCTTGAATGGGCACCGACTAACTCTGCTGCGGTGATGATTCCAGCACAGTCATCTGCTGAAGCTTTGCGTATTCTGTTGATTAAAAAGGCAAACTCATGGTGGGAAATTAGGGTTTATGGTAGGAA
>Contig100991
GCGAGATGGTGGCTGATTTGGGACAGGACAACAGCACACGGTGGTGTTTTCGGGAAGAAAACAGAAAAGAAACTAAAGAAAGGAAGAGAAGAGGAAGAAGGGAGGGGGTTGTCGAGAGGAGGAAGGGGGGAAAAGTGGGAGAGAGAAACAAAAAAGGGAGGGGAAGTTGCGAGGAAATTGCAACAGAAGGGTTGGCGTAGGGGAGGGGGTGGAAAAGTGGGAGAGAGAGGGAGAAAAAGAAGAAAGAGAGGAGAA
>Contig100992
AAGCACTCCACAGCTGCTACTCCAAGATCAACTTTACTTTTATGATGCAGTTTTATGCTTCAGTAAAACTCTGAAAATTTCTCGCTGTAAGCTAGACTTCTCCATCTTCCGTTGAACTTTTCCACCCCGATTCAAAGAGAGCTTGTAGTTCCTTCACATGGCTCATCATTCCACTGTTTGAATAGGCTTTAACCATGGTTCTATATGTAATTTTGTCTGGTTTACATCCTTTTTGCTTCATCATCTCAAGCACAT
>Contig100993
GTCGATGCTTCTCATAATTTGCCTCACCTGGGGCTTCCCTTTCTTCCTTGAGGTGGTCGTTGCAATGGTCTCCATGGGGATAACTTATGGGGCTGCCATCTTCGCGATCACGCCGAAAGGCATGATGGAGTCCCAGTCCTTGTTGTCCATTGCAGCGGTTCCGGCTATCGTGAGGGGCGTCATCCTGATTTGCAAGTATGTCAATGCGAAAATGTCAGGAGAAAATGGCAAGAACCATGCGTAGTTAAAAGTGATGCAATTGTAAGAACCATGGGTAGTTAAAAGTGATGCATGTATCTTGGTTTTGAGTGGATTGGCTTTCAATAATAGTGTGTTTTCAGTTGGCATGTGAATTAGCAAAAGAGAGAAAGAAAG
>Contig100994
CGGGTTCCCGCGCTCCGGCGATGGCTGTGTAGTCGCCTGCGACGTCGAGGCGGCGGGGCCGCAGGTCCCCGACTCGAGATCGGCCTCTCGCCGATGCGGCGGCGGCGGGGAATCCGAGCGGCGGCAGCGGCTTGTTTCTCTCGACGTGTTTCGCGGCCTCTCCGTCGTGCTAATGATTGTCGTGGATCATGCGGGTGGAATTATCCCTGCCATCAACCATTCACCATGGGATGGCTTAACTCTGGCAGATTATGTAATGCCATTTTTCCTGTTTATTGTTGGTGTCTCACTGGGACTT
>Contig100995
TCCCATATGATACTTGGTGTTTTACAATTGATGGTTAAATATCAGGTAATATGGAGCATACGACCTTCTGTACAGTATGACGGATAAGTAATTTGCAACTAAACAATACTGTTGACCATGGTCTGGCTACGCTCGCAATATTTGCATGTTGATCTCCGGGTTTATGATTTACATTGTCACTTATCACATGACAGAATATGAGTAATGGGAAAAAGTTAGCTAAGTATGGAGTGAGCAACCAGGTTCCGCTATCCCAATGTGAAAAACAAGCATGATTAACTGCACTAACATGTGAAGAGTTTCTCAGTTTTGGCTAAGCCTACCGTAGAGAATAGCTCCGATGAAAG
>Contig100996
TTCTGCCCAACCTGAAAAGGTGCCACAAATCATAATCGAATGGCCAAGTCAACAGCTGCATAATTGCCGAAACCAAAAGTTGATTACAAGTTTTATTGGCTTATTGCTGTGATGTTACGATCTTCACATTCTTTCTTTTTTCACCAAATCAGCTCTCAATTCCATCTTCTCAGGTACCGGAGCAGCGAATGTGAACTTACTGTTCTGGCCCTTGTATCCCCTTCGACCGTCAACTTTA
>Contig100997
TTAAGGCAGCACTTGATGCAAGTGATCTCTAATTCTGTGTCCCAGCTGCCGCATCCTCAATTATGGTGACTTGATGGCAGTGTATATGTAAGATCACCTCTACTTACAGGGAGAATCACATAGAGAATGTTTGAAACATGAGAAATTTGCTTCTCAGTCATCTTCATCCTCATCTTTATTATTTGGGTGATTGTGCTTCTGAGCAAAATACATCTCTGCAATCAGATCTGATGAGCTTGCTTGCTCCGGTGCTTTATCTTCACGGACACGAACTAAACGAGGAAACCGGAGAGAGATTCCCTTATCAGGATCTACTGTTCCAACTGCAG
>Contig100998
ATAGATATTTGGCCATTCTTTGCTCTGGCTTCTCTTTCATCCCAATATGTGTATTCTGGTTTGATACTTTTAGCTCCAGTTTCCTGCTTTGCCTTTTCGAACTGTGGCACTTCATCTTTGCCACGGTATTTTACGCTTGCGGCGCGTACTGGAGGTGCCGTAGGTTTCTCAGGGGCAATAAGTGAGCCGTTGAACTTATTCTCCACCATGCCTTTCTTTTCCTCAAGAGGAAC
>Contig100999
AAGTCTTTTCACAGGATGCAAGACAATGTTCTCTGCTGATGCAGAATCCAATTTTGTACAGAAAGAAATATTGCTTACGCAAAGCTCCTATACCTGTTCATGTGAGTCAATATTAACTGCATAGCTGGTTACATAAATTCTGGATCACGGAAGGATTGTCGTTCGACAATATGTAATCATTGCTCTTCCCATTGCTTAGGCATGTCAAGTCGAGCACATTCCCAGTTTGGTTCATCATGCAGGATACTTGTTGCGACTTGCAGCTCCATTTTGAGCCGGGGAAGCAGCTCATATAATGACACCACGAGCAGTATTCATTTGCATTAACTCCATGGAAGAGCATCACCAGGCCAACTGTCAACCCTGAGATTAGTAGAATCACAGAAATCACCCATAGCACATACTGATACATCGTGTGCTTTGGTTTAAGTGAAGGGGTTGCTCTTCCAGGAAGAGCATTTCTTTGGCTAACCCACCCGAACTGCGGCCGAATTAGGAACACAAAGCCAAGAAGAAAACCAGAAAGAAATCCGCCAATATGAGCAAAGTTGTCCACGTGAGGCAGAATACCCATCG
>Contig101000
TTCCGTCTACCTCTCTTCCCCTGCCGTTCGACCGTCTATCCTCCTTCTTTGGTGTGCCTTGGAGGCTTCGAAACCCAGCAGCGAACCCGAGCAGCCATGGTCGTCGCGCATCGCTAGCCGGAGCTCCTCGCCGTCACGGTCGCCGCTCGTTCGCGCGCGTCCCCACGTAGGCCAGCTCGTCGTTCCGCCTCCGCTCGAGTCTCCAGCGCCGTCACCTACGTCGTCCAGCTGCAACTCGTCGTTGCCAAGGCCGCCGGAGGTCTTCCCTAGCCGTCGTGAGTCACCGTCGGTCACCGCTTGAGCCACCGCCGCCTCTCTCCGCCGTTCCTCCGCTCGAACCGCCGCTGAACCGCCTCCGTCCG
>Contig101001
GTATCAGCTGTACAATTCCCATATATAAGCAGAAAATCTTCAACGTTGCGGAACTGGGCTATCTACTCCCAGCGACAAATTCTCATGCCATGTACACATCTACAGGGAGGGAGAGGAACAAACTAACCCCGGGCATCGACTCTCCGCAACCGCATCTCGATCAGCCGCGAGGTGAATTCGCCGTCGCTGATCTTGAGCATCTCGGGCAAGGGCATCTCCAGCCCGTGCTCCTCCAGCATCCGATGCCGCGGCCGGATCTTCCGCTCCAGGCTGAAGGAGAAGTACTGCGGGAAGCGCTTCAGCTCGGCCAGGCTCCCCCTCATGTCCCGCAGGAAAAACTCGGCCTTGGGCCTCATGTTGTTCTCGACGCTCATGGTCAGCAGCCCCGGCGACCTGATCGCCATCCTCGAGACCTCCCCGTGATCGAGCCCGAGGCTCTGCAAGAACTCGATCTTGGGCAGGAGGGTGTGCTCGACGCTGGAGACGAGCAGGAGGCTGGTCTGGCAGGTGATGGCGTGGCGGCCCACGAAGCCGAAGCGGCGGAGGAAGGCGAGGGCGGGGCGGAGCTGGGCGTCGACGCTGCAGACCAGGATGCGGGGGCAGCGGAGGACGGACTTGGGGAGGTCCGGGAAGGGGATGAGGGCCTCGTGGAGGAGGAAGTCGAAGACCGGGTAGAGGTCGGCGTCCGGGTCTGA
>Contig101002
TAACGTCCTCCCTGAAGAAAAAAGGGGCAGATGATCCATGCGTCCATCTCACCAAGAACAGAAACAGCAGCATCAGCCTCCTCTGGAAAATGACCTCTTAAAGTTGAGTCACCCCTTAGAACTACCGTGTAGTCCACATTCTCCAACAACTTTGCCGCCGACTGCAGGTTTTGGCATATATCTTTGATGAGTGCACTGGCCTTGTCAGAACTCAGTGACCTGGAGTTAGTCAATATGAAAAAGCATGTAGGTTTTTTCTTGAACTGCTCAACAAGTGACTCAACCGTCCATTCTGTCAATACCTCAATATCATGAACAGTCTGTGTTCCAGTGGGATCATCATCCAGAACAACTAAGGTCTTTGAACTGTTCTGATTTAGTCTCTGTATGTCATCAACTGGATCAACTGGCCACTCAGGTGGAAGAGATTGCAAAATGACTTCTTTCTTAAGCATAGGAAGTTTCCCTTCGACTTTGACACCGGTCAGTGTCTCATACACCTTTACTACACCAGCATCATCTCGCCGACCCCATCCAGCAGCAGAACCTGCCAAGAAGAGTTGATGTGCCACTGTTGCAATGTGAAGAGGAACTTTACGTGATGAACATTCACGCGAAACAATGCCCAGATCCTTCACAAATATATCAAGTGCCGAGTATGGTGTATAATCATTATCCAGCATGTGGGGAACACGATTTTCAAACATCCATGAGCTTCCTGTGCTGTTTGTTATCGCATCAAACAATGTTCTTGTGTTTAGACTTAAGCGAGCTCCAAAAGCCATTGCCTCAGCTGATGATGCAATATGAACTCCCGCAAGTAATTGGTTAATCATCTTCACGACACTTCCAGCCCCACAACCTCCTTTGATAATATAAAGCTTTTCGCTTAATGCTGAGAGAACTGAACCGGTGCTTTTAA
>Contig101003
CCCTTGTAGTTCCTTAAACACCTCCACCTCGAACTCCTCTCTTTCTCCTCGCATCTTGTCCCACGTGTCCAGCATCTTGGCCGCACTCGCCACGATCTCCGGGATCCACCCCTTAACTCTCTCCATAGTAAAGGCCTGGTTAGCGATCCGCCGGTGAATGGCCCACTTCTCGCCCACCAGCCCAAAAATGCCTTGCCCCGAACAGCTCTCGAGCCTGCGGGTTGAACTTGATCTG
>Contig101004
ACACAAGCTGCTCCTTTAATGACGCCCTTTGATCCTCAAAAGAATCTTTACCAGAAGATACAAATGCAGCAAACAAAGAGTGTGCAGCTTGAGCTACTTTTACATTTGGGTGTCCCATATATAGGAACATAGTTGGAGCCACAGATTTCCTAAAGACTGCACTTGGTAACTGTTCGATGCAGGTTGGAATAACCCGTAGGTAAAACAATATGCGAGCAGTTTGCACGTCATCTGTGGACCAACAGTACTCTGATCCTTGGCCAACTGTGAGATCAGCATAAGAAGGAATTGACTCTACAAATGTTACACATGCAGACTCATTTTCCTGAACACTAGGAAGGACTGCCCTAACAGTATCCAGATACTCAG
>Contig101005
ATATACCCATCAACTGTTGATCCGTCAAAGGCTCCAGGTGGTTCCCTAGTATCTTGAGAAGTTCAGATGAACGGAAACCGCCCAACCACATGAAACACCTCTCGGCGGGCGTCTTCCACATGCCAGAGAGTATGTGGAACACATCGGCCTTCGCACCTATGTTCTTCAGTCTAAATATCTGGTCGTGGTGAACCATCACAGCATCCACGCGCATCCGTAGTTCATTGTCATTCAATTGGGAGTTCACTCCGGATCTTAGGTCATTGATCAGCCGTTGATGCTCATCGAGCCACCGGGCATAGTCGGTGTCAAAGGCCATGGCCCCTGAAAGA
>Contig101006
TCATTTGAGAAGGGGTAAGAATGGGTGTATTAGGGCGAGCAGTGCTGCTCTTTTGGAGCTTGTCCCGGAAACCAAGAAGGAGAACCTCGAATTCGAGCTTCCCATGTATGACCCGTCGAAGGGCCTTGTGGTGGACCTAGCCGTGGTGGGAGGTGGTCCTGCAGGGCTCGCTGTGGCTCAGCAGGTTTCGGAGGCAGGACTCACGGTTTGCTCCATCGACCCGTCCCCCAAGTTGATTTGGCCCAACAATTACGGCGTGTGGGTGGATGAGTTTGAAGCCATGGACTTGCTGGATTGCCTAGACACTACCTGGTCTGGGGCAGTCGTGTTCATTGATGACCAAACGAAGAAGGATC
>Contig101007
TCCATGGCTCCTCCCTTTTCTCTCTCCTCCCTCTATCTCTCTCCTCCTGCTCCCCACCACCACCACGCCTGCTCTTTCCCTTCTCTCATCTCCAGACCCACCTCCGCCCGCCTCCGCCTCCGTCCCCAGACCCTCGCCTTCTCCTCAAAACCGTCCTCCTCCGCTTCGACCCAGAACCAGAACCCGACCCGGAAGGAGCAGGCCGGCCAGACCCGGACCCAGGACCAGGACGAGGACGGGGACGAGACCCAGAAGGTGGATTCGTCTCAGACGGAGAAGAAATCGTTCGCCATCGCCACCGGGGAGCTCTTCCTCGGCATCGCCTCGCGGCTGATCAAGAGGCGCAACAGCCGGAAGAAAGCGGGTGCCGGGTCGGGGCTTGGGGACGGTCCGGACGGC
>Contig101008
AGAAGCACCTCGTAGCACCTTGAAACTCAGAAACAACGTAGAAGCACCTTGTAGTCCTCTGAAACTCAGAAACAATATAGAAGCACCTTGTAGTCACCTCGTAGCACCTTGAAACTTCGAAACAACGTAGTAACTCAAAAACAACTTGGAAGCGCCTTCTGGTCACCTCATAGCACCTTGAAACTCAGAAACGACGTAGAAGTATCTCGTAGTCCTTTGAAACTCAGAAACAACATAGAAGCACCTCATAGTCACCTTG
>Contig101009
ACGCTAGGAAGTTAAAATCACGAGGAAACCCGTGGAGACCAAGGCCAGATCGGGTTAAGTTTGTCAATAGCGGCCAGGCTCGAGTAACTGTAAGCCGAGCAGAAAGTCTGTAGCGCCGTGAGCAGAAGGAAGAGGAGGGTCGCCGCCGTTACCAGGACCTTCCAAGCGCCATACACGTACTGCTCTATCATTTTTAGGGCTTTGATGCTCGGCCTAGCGTTGTAGAACTGGTTAACTTTCTCGATCGTCTTGTTAAGTTGGCAATGGCCGTGCGCCTCCATAGAACGGCTCATGCCATTGAACAGATGGGCCACTTCGTCGTCCTTGAGATGGCCCGTGATGATGCCGTGCTTCCTGAGCAACTTCACGTCTTGCGGGGTGTCGAGCAGGCTGTCCATCATCTCCATGAAGCGTGCGAGCACCAAGGGACCGGAGATCGCCATCGCCTCGTATGCCACCAAGTTCCGTATCACGACTTCCGAGTTGATGCTGAGCTTGATCACAGGAAGTCGAAACGTGCGCGTTTTCTCATCGAATGATGTTTCTTCTATGTACTTCGTTTTGCCAAATCTTACGCCGGCTTTGGCGAGAGAGGATGCTGTTGGGATCAATCCTTTCTCTACAGCGGGAGCTTCTCCACGCCCGAACGAATCGAGGGTAGAGAGTTCAATTTT
>Contig101010
GGGAGAAACAATCAGCTTCTGCGACATCTGAGAAAAGCTGGCCTTTGGCTCCAAAAGATTGGATGGACCAAGAAACAAAATTTGGAGGACCATTCTTTCCCATCCCTTTTGACGGTTCATGTTATTGTCGATGACGGGCTCCTCTGGCACTTCCTTCCCCTTACTCAGGATCTTCACTGCCAATCCGTTCTTCGCAGATGCTAGCAAGGACTCTTTGCCAATACATTCTGGTGGCTTTTTAGGGACGAATATTACGGCATCAGTTACAAGTAAAGTTCTCGTGCGCTTGTGGTAAAAGGCTACCTCAACATACGGCCCAATTCCAACTTCTGGTGAGCTGAAGACCTTCTGCTCAATCTCGTCCGCCCACGGGGTTGACAAATCCTCATCTTTCAATGTTTTAGCACGAAATATTCCGAAAAACTCTAGGGGCAAATTGAGTGGCCAACTCCACTGCCTTGGTGCTACCCACACTCTGGCCTTTGGGAATTTTCTTGAGAATGGGCCAACAAAAATTTTATGCTCGTATGCGAATGTAGGCAGGACAATGTACTCAACCGGCGCT
>Contig101011
CTCGATTGGAAGATCCCTATATAGATAATACACATTCCAGCCGACAATGGATAAAAATGCGCATGTACATCAAGAAATTTGCACATGCTAAGTGCAAATCATAGTAACATGACCGGCTGTGCCAAAGCCTATGGAAACCACAGGAATAAACCTTCGGAGCTGATAAATTAACTTATAAAGCTCAAGCCATGAGATATAAGATAGAGAATTGCAGAACTCTAGAGCCATCATACTCAGCATAATCAGGCCATACCTCTAAAAGGAAAAGCCACAGAAGAGTGCAAAAACTTTATCATCCATCGATTTCCCCAACTTTTGTTTGAGTAATGACATATCTGCAACAGCTACAAGGATAACATGGTGGAATGACCAGTAAA
>Contig101012
TTCCCCATTGATCGTACACCGAGATGTGAAGTCGAACAACATTCTGCTGAACTCGAGCTATGAGGCGCACGTCGCTGACTTCGGGCTGGCCAAGTTCTTGGTGGACAGCGGAGGGTCGGAGTGCATGTCGGTGATCGCGGGGTCCTATGGCTACATTGCCCCTGAGTATGCATACACCTTACGGGTGGATGAGAAGAGCGACGTGTACAGCTTC
>Contig101013
GGAAGATTACAGATTCTTAAATAATAGATTGTACTTTTCTCATTAATCAGGTCTAAAGAAGATTGCTTTTATTCATAGAGTAAGAGGATGTGGTGGACATGATCAGTGTTAGCAACTCCTGAAGCGTTACCATGACGATTCAAAAATTGTGTACATTATTGTAGAGTCTATGAGCACTGTATTGAGACACTTTAACTTCAAACTGCAGGTTGGAATTGAAGACTTCTATCAGCCAGTTAACACTGTTAATAGAATTTCCTGAAACTAGTAAATACTAGCGTATATTAACATTTTGTTTGCCTTTTCTCTCTATTGTTTGTTTGTATTTAATCTTTTCCTCATCATGCTACATTGGCAGAGTGTTCCTTGTGAATTCATAAA
>Contig101014
AGATCAGTTCACTATCCTCCCTTGGAGCTTAATCAGTACTTGATCCATCAAAGTTCACAAGGGAAGTTCATACGGGTGCTTAACAAGTCTAGGGATCATCTGATAATTCAGGAATCAATAGATCAGTAGCATGTGGCACGTAAAAATAAAAGTGCTACATATTGTATTGTCGGCATTCATACCCTTGATTTGCCGTGTAGATCTATGCTAGAACCTCCAATCCTGTTTAATATTTAGACTACCATAAAAACGTGAAACAAGATTTGCTAACGTAGAAACTTAAACAAAAAAATGGTGTC
>Contig101015
GCTACCGGAGGCCAAAGAATTTTGGACAACGTAAGAAAACTAGAAAAGGACCATCCTGTGCCAAGCTTAACACACCATTGTCAATTGGCAAAAGAAAGGAGGAGTACAGCCACTAATTCTCTTATTCACCACTAAGACACAAGAAAGATGCTACTCTAAAGCATTTCTATTTAGTCAGACATTGGGCAAGTAGGAAAAGTGATTGACCGACAAGCCTTTTGTTCAATAGACCAGGAGAGACCAAACGAAGAT
>Contig101016
TCTCTTTCCTAATTCTCAGTGCATAGATGAACAGCTAAGGTTGGATAGCTGACAAGAACATAAGCAAGATAAATACATTCAGAATGCCAGACCATGATCGGAGCCACGAGAAACTGGAGCTCGAGCATGAAGGAGAATAGATGTCAAGATTGCTCATACAGATTATCCAAATACAAGTTCAAGATGTATCTTCCCGTCGATA
>Contig101017
AGGATCACATCATTTAGGTGGCTTCGAAATGCTCAAAAAGCTTTTACTCACACGAAGGAAGTTGGTGTCACAAAACTTTAGGCTTGTTAGCGTAAATCTCCCTTGCTTCCAGCATATCAGGGCAATATCGTTCTGAAAGAATTTCCACCTGCTCAGGAAATGACTTGCTCCAGTAACTGCCAATGTATTTAACCATTTGGTTCCACCGCTTTTGACATAAATCCCCAGATCTATTCTCAATGAGT
>Contig101018
AGTCTCACCAGTGGTTCTGAAGATGGATACTCAGAACATGATATCTTCCCTTCTAATGAGCTCAAACAGGTATGTCTCCCGCCTCTAGAGAAGTTTCTCTCGTGAATGTGGCCCAACCGGCAGGTAACTTCCTTAATGTTCATGGCTGATGAGCTTCACCGGCCAAGATTTGTCCAGAAATATGAGAGCCATGGTCTGCGCACTTTTCTTAATGTGCATCTGTGACAATGAACCAGGAACCATCACATTGCTTTTC
>Contig101019
TGTTGGTCGCGAAGCTTCAACACCGGAATTTAGTGAGACTGCTTGGATTTTGCTTTGAAGAAGGGGAAAAGCTACTGGTATACGAGCTTATGCCCAACAAAAGTCTTGACTACTTCATGTTCGACCCTGAGAAAAGCAAACAACTGGACTGGCCAAGACGTTACAACATAATATCAGGCATCGCTCGAGGGATGCTCTATCTTCATGAAGATTCTCGGCTTCGAATCATTCACCGTGACTTAAAAGCTAGCAACATCTTGCTGGACAATAACATGAACCCAAAGATTTCGGATTTTGGCATGGCAAGGATTTTTGGAGTCAATCAAACTCAGGCTAGCACAAATAAAATCGTGGGGACTTTGT
>Contig101020
TCGCTTGATGCGAAATCGAACAGCAGGAGGGAGGTTGCCGCACAAACGATCTCAAGCTTGATGACAGTTTCACAGAACTGTAGAGAGGTCAAGAGAGATGAGAAAAGCGTGCCTAGTTTGGTCCAACTGCTTGATCCGAGTCCTCAGAACACTGCAAAAAAGTATGCTGTTTCCTGCTTAATGAGTCTTTCCTCCAGTAAGAAATGTAAGAAGTTGATGATCTCCTATGGGGCGATTGGGTATTTGAAGAAGCTTAATGAAATGGATGTTCCGGGAGCCAAGAAACTGCTCGAGCGTTTGGAGAAAGGGAAGCTGAGGAGTCTGTTTAGTCGGAAATAGGAGAGAGACACATTAATCCCTCTGTACATTTTA
>Contig101021
CAGAAACAGTGGATCCGCAGGGTAGCTGACGCATGTGTATACCAACAACCGAAAATAAATGGATTTAATCACCTCGACATCTCGAAGTTCAGCTCTAGGAAGAATTCAACTGTTGATGCAGAACAGAAACATATACAGCAGGAGCTCTCATCATACACAGATCATGTTCAATGACATTACTCAGTAGCAGCAATAATCCGGATTCAGAACAGTGATCTGCCGCTACTT
>Contig101022
TCGTTCATCGGCATTGGCTTGACCATAGAGAATGAAGGGAGGGATGGCAAGGAAGCAGGGGAAGGAACTCTCTGATGGTAAATTTCGTCATTAGCCTGGAGGGCCTTGCCTAGGTCCGTTTCGATGCTTGCCTTCAACTTTTCAATCGCACTGACAAGCTCAGCTGGTCCACGTTTCGAGGATTTCTTGGCTTTTTTCAAAGTACTGATCCCACTATTCAGCCTTGCAATCTCCTCGCCAACCTCATCCTTCTCGTGCAGTTCTAAACCATATCTAT
>Contig101023
GCATGGGGCTTGCATACCTGGCCATGCTCGCCCTCATGTCCTTCAACGGCGGCGTTTTCCTCGCGGCCATCGCCGGGCACTTGATAGGGTTCATGGCGTTCGCGAAGCCGGAGGAGGTGCGCCCCCCGCTAGCAGGGAAGGCCGACGCCACCGATCCATCACAGACAGCTGCTGATTCGCGGTGGGGATGAGGCGGGCGTTGATGCTTTGGA
>Contig101024
TCTCTCTCTCTCTCTTTCTCTCTACAAGGACATGGTGGAGATGATGAGGTGAAGCTGAAGAAGCTTTCATGGTGGAGCTGAAGAGGAAGAGATAGTGAAGAGAAGATGAACTCCAGAGCTCGAACTGCCCTTCAAACCACGAAATCTTCTCCAAATCCAGATAAGAAGGAAAGAATGCAGACACGAGGAAGCAGAGTGACGGGTGCTGAGAAGCCCGTGACCAATAGGCGACGCTTAAACAGAGAGAAGAAATTGGCATTGCTTCAAGATGTTGATAAGCTGAAGAAGAAGCTCAGACATGAAG
>Contig101025
CGGCACGATCTTTGCCATATTCTTGTTGATCATGAATCGAACTGGGAGGAAATCATCCATGCAAACTACTGCTCTTGTGTTGTATCTATTCACAAGTTTTCCCACTGTGCTCTTCAAAATTCTTAGGGGAGAGTTTGGTTGTTGGGTTGCTTTTCTCGCCGTCGTAGGAAACCTCTTCTTTCCTCAAATCTTCACAGTTTCTCGTTTTATCTTATTTGTCGTAACTCCTGACTGGATCGCCAATGGACTCCGTGAAAGCATGGCAGGCGGCATATTTTGTCTAGTTTTAGGAATTATTCTGGTCGTAAATGAGTTTAGGGGCATGGGCGGGCTCGCTGATTGGCATTGCAATTGCCATTGCTTCGGTTATTGTCTTGGGGTGGGCTTTCTCTTTTTCTTTACAATATATTACCTGTGTAAAGGTACTTGGTAGGCTGTGTGCTTCGAACGAGATGGCGGCCTCGCACATTTTGATCCAAATCATGCTTGCTCTAGCTTTTTGATTTCG
>Contig101026
CGCCTGCAGGCGGCGGAGCACCTCGTTGTAGGCCTCGAGCTTCTGCCGCTGGTCCCGGGGCTGCGCCTGCGCCGACGACGCGTCCGCCGCCCGGCTCCCGCAGCTCTCGACGTCGTCCTCCACGGCCATCGGGGAGGGAGGTCCCGAAAGCGAGGCGAACGGACGGAACGGGCACGATCGCAGTCGCCGGGGAGGAGGAGCGGGATTCGGCTTGGGATTGAGCAGCTACTGCTTTCCCCCTAGCGGATTGAAAGCACGGAGGAATCAAGGAGAAACCTTAGAGAGAGAGAGAGAGAGATGCTGATCATCCAGAAAC
>Contig101027
GGCAGATGCAGGGCCATCGAGTCGACAAACCTCCTCAGCACAATCTTCCAGTACGCGGTCATCCGCATCTTCAGATCGAACGCCTGCTGAACCAGCTGCTTGTGATTCCTCAGATGGCGCACGTCGACCTGCCCGATCCCCTCGAGGACCATGGTTGTGGACCTATACTCGTCGTTGATCACCTGCATGAACAGGTTCTGCTGGGCCATCAGCTTGTTCCACTCCAACAGGTATTCAGGGTTGCAAGTGTAGCTAGTGAGCTTCTCCATTTCAACGATCTCCTTCATCTTAGCCGTCGTCTGCTCCCTCATCTTGTTAATTAGATTGGACGCTGCTCTTCTTATCCACGACTGCAGCTGAGGATAATTCTCCGATTGCCGCATCAACTCCTGAATTACAACCCCCTCAATGTAGTCCCAAGCACGAACGCCGAAACTCGGTGGCTTGCTCGATATGGCCTTCACCTTCCGCTGCAAAAGGGTGAGAAAGGCAGTGCGAGCGAGAAAGTTTGGGAGTCCGATCCCTTCGGCCTCTTCCAAGACCTC
>Contig101028
[truncated: 3,996,017 more chars]
