# Supplementary material for: Xylem transcription profiles indicate potential metabolic responses for economically relevant characteristics of Eucalyptus species
Source: BMC Genomics. 2013 Mar 22;14:201. doi: 10.1186/1471-2164-14-201 (PMC3618336; doi:10.1186/1471-2164-14-201)
Supplement: Additional file 2: Figure S1 — Distribution of contig lengths: 29,292 EUCANEXT contigs (min: 200, max: 12,053, mean length: 899.5, n50: 1442 bp). Figure S2. Distribution tail of FPKM values vs. the contig frequency for each xylem library. [file 1471-2164-14-201-S2.zip]

Archive with 2 entries (2 files):
- AdditionalFile2/FigureS1.png
- AdditionalFile2/FigureS2.png
