# Supplementary material for: Xylem transcription profiles indicate potential metabolic responses for economically relevant characteristics of Eucalyptus species
Source: BMC Genomics. 2013 Mar 22;14:201. doi: 10.1186/1471-2164-14-201 (PMC3618336; doi:10.1186/1471-2164-14-201)
Supplement: Additional file 3: Table S1 — All contigs of the EUCANEXT dataset: Contig names, FPKM values, fold-changes and p-values, BLAST results against NR, TAIR and E. grandis genome scaffolds. Table S2. Cell wall genes: FPKM values, fold-changes and p-values for all genes mentioned in the text. Only isoforms with the most significant expression in the xylem were considered. The dark-gray squares indicate the fold-changes of differentially expressed genes with fold changes>2 and p-values<0.01. The light-gray squares are genes that tended to be differentially expressed, although the fold-change is 2.0>x>1.5 (p-value 0.01)). GL: E. globulus; GR: E. grandis; UR: E. urophylla.Table S3. Other genes: FPKM values, fold-changes and p-values for all genes mentioned in the text. Only isoforms with the most significant expression in the xylems are considered. The dark-gray squares indicate the fold-changes of differentially expressed genes with fold changes >2 and p-values<0.01. The light-gray squares are genes that tended to be differentially expressed, although the fold-change is 2.0>x>1.5 (p-value 0.01)). GL: E. globulus; GR: E. grandis; UR: E. urophylla. Red, green and brown squares indicate contigs belonging to CC, MDR and other NBS resistance gene families respectively (ZIP 6449 kb). [file 1471-2164-14-201-S3.zip]

Archive with 3 entries (3 files):
- AdditionalFile3/TableS1.xlsx
- AdditionalFile3/TableS2.xlsx
- AdditionalFile3/TableS3.xlsx
