# Supplementary material for: Xylem transcription profiles indicate potential metabolic responses for economically relevant characteristics of Eucalyptus species
Source: BMC Genomics. 2013 Mar 22;14:201. doi: 10.1186/1471-2164-14-201 (PMC3618336; doi:10.1186/1471-2164-14-201)
Supplement: Additional file 3: Table S1 — All contigs of the EUCANEXT dataset: Contig names, FPKM values, fold-changes and p-values, BLAST results against NR, TAIR and E. grandis genome scaffolds. Table S2. Cell wall genes: FPKM values, fold-changes and p-values for all genes mentioned in the text. Only isoforms with the most significant expression in the xylem were considered. The dark-gray squares indicate the fold-changes of differentially expressed genes with fold changes>2 and p-values<0.01. The light-gray squares are genes that tended to be differentially expressed, although the fold-change is 2.0>x>1.5 (p-value 0.01)). GL: E. globulus; GR: E. grandis; UR: E. urophylla.Table S3. Other genes: FPKM values, fold-changes and p-values for all genes mentioned in the text. Only isoforms with the most significant expression in the xylems are considered. The dark-gray squares indicate the fold-changes of differentially expressed genes with fold changes >2 and p-values<0.01. The light-gray squares are genes that tended to be differentially expressed, although the fold-change is 2.0>x>1.5 (p-value 0.01)). GL: E. globulus; GR: E. grandis; UR: E. urophylla. Red, green and brown squares indicate contigs belonging to CC, MDR and other NBS resistance gene families respectively (ZIP 6449 kb). [file 1471-2164-14-201-S3.zip › AdditionalFile3/TableS1.xlsx]

## Sheet: AllGenes
TableS1: All contigs of EUCANEXT dataset: contigs name, FPKM values, fold-changes and p-values, BLAST results against NR, TAIR and E. grandis genome scaffolds.
	FPKM values			E. grandis/E.globulus		E. grandis/E.urophylla		E. globulus/E.urophylla
Contig name	E. globulus	E. grandis	E. urophylla	Fold-change	p-value	Fold-change	p-value	Fold-change	p-value	BLASTX NR	BLASTX TAIR	BLASTN E. grandis GENOME
contig_1	115.583	92.7411	137.795	1.24629	0.114176	-1.19218	0.163574	-1.48581	0.00298462	gi|225462291|ref|XP_002265244.1| PREDICTED: hypothetical protein [Vitis vinifera]_x0001_gi|297736110|emb|CBI24148.3| unnamed protein product [Vitis vinifera]	AT1G54320.1 | Symbols: | LEM3 (ligand-effect modulator 3) family protein / CDC50 family protein | chr1:20275732-20277793 REVERSE LENGTH=349	scaffold_6
contig_10	28.6549	33.4706	30.692	-1.16806	0.544788	-1.07109	0.793407	1.09053	0.730991	ref|XP_002314672.1| predicted protein [Populus trichocarpa]_x0001_gb|EEF00843.1| predicted protein [Populus trichocarpa]	AT3G22790.1 | Symbols: | Kinase interacting (KIP1-like) family protein | chr3:8052446-8057888 REVERSE LENGTH=1728	scaffold_8
contig_100	1607.44	1255.98	1460.59	1.27983	4.869e-11	1.10054	0.00802124	-1.16291	8.61246e-05	gb|ABS50670.1| alpha-tubulin [Eucalyptus grandis]	AT4G14960.2 | Symbols: TUA6 | Tubulin/FtsZ family protein | chr4:8548769-8550319 REVERSE LENGTH=450	scaffold_6
contig_10000	54.9803	51.7444	34.5741	1.06254	0.755385	1.59022	0.0314273	1.49662	0.0655196	ref|XP_002269541.1| PREDICTED: hypothetical protein [Vitis vinifera]_x0001_emb|CBI17005.3| unnamed protein product [Vitis vinifera]	AT1G33490.1 | Symbols: | unknown protein; CONTAINS InterPro DOMAIN/s: Protein of unknown function DUF2062 (InterPro:IPR018639); BEST Arabidopsis thaliana protein match is: unknown protein (TAIR:AT4G10140.1); Has 88 Blast hits to 88 proteins in 29 species: Archae - 0; Bacteria - 28; Metazoa - 0; Fungi - 0; Plants - 54; Viruses - 0; Other Eukaryotes - 6 (source: NCBI BLink). | chr1:12150941-1215227…	scaffold_6
contig_10001	29.3532	31.0684	37.0074	-1.05843	0.826992	-1.26076	0.351113	-1.19116	0.475137	ref|XP_002324465.1| predicted protein [Populus trichocarpa]_x0001_gb|EEF03030.1| predicted protein [Populus trichocarpa]	AT5G57360.1 | Symbols: ZTL, LKP1, ADO1, FKL2 | Galactose oxidase/kelch repeat superfamily protein | chr5:23241597-23244256 FORWARD LENGTH=609	scaffold_3
contig_10010	35.2605	44.6022	48.7228	-1.26493	0.298845	-1.3818	0.143754	-1.09239	0.671591	ref|XP_002511363.1| hypothetical protein RCOM_1509910 [Ricinus communis]_x0001_gb|EEF51965.1| hypothetical protein RCOM_1509910 [Ricinus communis]	AT4G24680.1 | Symbols: MOS1 | modifier of snc1 | chr4:12733425-12739737 FORWARD LENGTH=1427	scaffold_2
contig_10011	96.7139	128.068	71.8556	-1.32419	0.0366874	1.34595	0.0559451	1.78229	6.59099e-05	gb|ABB87117.1| unknown [Solanum tuberosum]	AT5G10360.1 | Symbols: EMB3010, RPS6B | Ribosomal protein S6e | chr5:3258734-3260142 REVERSE LENGTH=249	scaffold_6
contig_10017	14.872	18.9254	20.9635	-1.27255	0.492585	-1.4096	0.315568	-1.10769	0.75039	ref|XP_002284524.1| PREDICTED: hypothetical protein [Vitis vinifera]_x0001_emb|CBI16207.3| unnamed protein product [Vitis vinifera]	AT3G46220.1 | Symbols: | unknown protein; CONTAINS InterPro DOMAIN/s: Protein of unknown function DUF2042 (InterPro:IPR018611); Has 559 Blast hits to 533 proteins in 154 species: Archae - 3; Bacteria - 32; Metazoa - 305; Fungi - 42; Plants - 50; Viruses - 3; Other Eukaryotes - 124 (source: NCBI BLink). | chr3:16979174-16983970 FORWARD LENGTH=804	scaffold_10
contig_10018	56.7139	62.4367	57.2804	-1.10091	0.601795	-1.00999	0.9579	1.09002	0.639037	gb|ACU23130.1| unknown [Glycine max]	AT4G17510.1 | Symbols: UCH3 | ubiquitin C-terminal hydrolase 3 | chr4:9767114-9768648 REVERSE LENGTH=234	scaffold_5
contig_10019	12.6717	21.6158	8.6133	-1.70583	0.131008	1.47118	0.390528	2.50958	0.0184824	ref|XP_002517959.1| conserved hypothetical protein [Ricinus communis]_x0001_gb|EEF44477.1| conserved hypothetical protein [Ricinus communis]	AT4G03420.1 | Symbols: | Protein of unknown function (DUF789) | chr4:1512226-1513594 FORWARD LENGTH=310	scaffold_11
contig_10020	85.9182	80.9436	36.3245	1.06146	0.701128	2.3653	5.94798e-06	2.22835	3.30778e-05	ref|XP_002391368.1| hypothetical protein MPER_09217 [Moniliophthora perniciosa FA553]_x0001_gb|EEB92298.1| hypothetical protein MPER_09217 [Moniliophthora perniciosa FA553]	AT3G09110.1 | Symbols: | Protein of unknown function (DUF674) | chr3:2794850-2795963 REVERSE LENGTH=343	scaffold_10
contig_10021	6.41034	9.47693	4.77877	-1.47838	0.456702	1.34142	0.642321	1.98313	0.228082	ref|XP_002270008.1| PREDICTED: hypothetical protein [Vitis vinifera]_x0001_emb|CAN75735.1| hypothetical protein VITISV_030149 [Vitis vinifera]	AT5G47680.1 | Symbols: TRM10, AtTRM | FUNCTIONS IN: molecular_function unknown; INVOLVED IN: biological_process unknown; LOCATED IN: cellular_component unknown; EXPRESSED IN: 23 plant structures; EXPRESSED DURING: 13 growth stages; CONTAINS InterPro DOMAIN/s: tRNA (guanine-N1-)-methyltransferase (InterPro:IPR016009), tRNA (guanine-N(1)-)-methyltransferase, metazoa (InterPro:IPR016653), tRNA (guan…	scaffold_5
contig_10023	6.46199	4.99223	6.0172	1.29441	0.67898	1.07392	0.904217	-1.20531	0.76902	ref|XP_002319844.1| predicted protein [Populus trichocarpa]_x0001_gb|EEE95767.1| predicted protein [Populus trichocarpa]	AT5G54910.1 | Symbols: | DEA(D/H)-box RNA helicase family protein | chr5:22298668-22301719 REVERSE LENGTH=739	scaffold_6
contig_10024	13.9915	9.61805	9.98645	1.45472	0.378442	1.40105	0.423562	-1.0383	0.935591	ref|XP_002269993.1| PREDICTED: hypothetical protein [Vitis vinifera]	AT2G02970.1 | Symbols: | GDA1/CD39 nucleoside phosphatase family protein | chr2:865395-868007 REVERSE LENGTH=555	scaffold_2
contig_10025	1.21605	6.50677	12.0954	-5.35072	0.0669291	-9.94645	0.00242464	-1.8589	0.2058	No hits found	No hits found	scaffold_10
contig_10029	17.1678	22.4268	18.7403	-1.30633	0.40948	-1.09159	0.796203	1.19672	0.57077	ref|XP_002282789.1| PREDICTED: hypothetical protein [Vitis vinifera]	AT2G25320.1 | Symbols: | TRAF-like family protein | chr2:10781951-10788065 REVERSE LENGTH=1673	scaffold_3
contig_10030	6.87212	8.22804	5.27417	-1.19731	0.736704	1.30298	0.661265	1.56006	0.439259	ref|XP_002277333.1| PREDICTED: hypothetical protein [Vitis vinifera]_x0001_emb|CAN67282.1| hypothetical protein VITISV_021594 [Vitis vinifera]_x0001_emb|CBI20622.3| unnamed protein product [Vitis vinifera]	AT4G29480.1 | Symbols: | Mitochondrial ATP synthase subunit G protein | chr4:14486265-14487257 REVERSE LENGTH=122	scaffold_6
contig_10032	43.0123	106.94	79.5629	-2.48627	1.26789e-07	-1.84977	0.000931489	1.34409	0.0452843	No hits found	No hits found	scaffold_11
contig_10033	0.6411	0.114855	0.948909	5.5818	0.710795	-1.48013	0.854968	-8.26177	0.580949	ref|XP_002329156.1| nbs-lrr resistance protein [Populus trichocarpa]_x0001_gb|EEF06956.1| nbs-lrr resistance protein [Populus trichocarpa]	No hits found	scaffold_6
contig_10034	82.2532	76.7047	62.5989	1.07233	0.661014	1.31397	0.103321	1.22534	0.233589	ref|XP_002310854.1| predicted protein [Populus trichocarpa]_x0001_gb|EEE91304.1| predicted protein [Populus trichocarpa]	AT2G18040.1 | Symbols: PIN1AT | peptidylprolyl cis/trans isomerase, NIMA-interacting 1 | chr2:7842346-7843537 FORWARD LENGTH=119	scaffold_10
contig_10035	45.0273	41.9904	37.6429	1.07232	0.746373	1.19617	0.419665	1.11549	0.628554	ref|XP_002274382.1| PREDICTED: hypothetical protein [Vitis vinifera]_x0001_emb|CBI38952.3| unnamed protein product [Vitis vinifera]	AT5G58110.1 | Symbols: | chaperone binding;ATPase activators | chr5:23515275-23516479 FORWARD LENGTH=196	scaffold_3
contig_10036	46.2029	46.8862	47.1028	-1.01479	0.94389	-1.01948	0.926239	-1.00462	0.982291	ref|XP_002516185.1| aminoadipic semialdehyde synthase, putative [Ricinus communis]_x0001_gb|EEF46187.1| aminoadipic semialdehyde synthase, putative [Ricinus communis]	AT4G33150.2 | Symbols: | lysine-ketoglutarate reductase/saccharopine dehydrogenase bifunctional enzyme | chr4:15985479-15991069 REVERSE LENGTH=1064	scaffold_3
contig_10037	20.0437	23.496	17.0312	-1.17224	0.605467	1.17688	0.626003	1.37959	0.315784	ref|XP_002303068.1| predicted protein [Populus trichocarpa]_x0001_gb|EEE82341.1| predicted protein [Populus trichocarpa]	AT3G07310.1 | Symbols: | Protein of unknown function (DUF760) | chr3:2328057-2329677 REVERSE LENGTH=368	scaffold_8
contig_10039	58.2529	63.3936	33.8355	-1.08825	0.642694	1.72165	0.0109808	1.87358	0.0026735	ref|XP_002307493.1| predicted protein [Populus trichocarpa]_x0001_gb|EEE94489.1| predicted protein [Populus trichocarpa]	AT1G15120.1 | Symbols: | Ubiquinol-cytochrome C reductase hinge protein | chr1:5203091-5203897 FORWARD LENGTH=69	scaffold_9
contig_10043	31.9103	35.5468	29.3833	-1.11396	0.660612	1.086	0.749131	1.20976	0.448061	ref|XP_002277818.1| PREDICTED: hypothetical protein [Vitis vinifera]_x0001_emb|CBI22887.3| unnamed protein product [Vitis vinifera]	AT3G66654.2 | Symbols: | Cyclophilin-like peptidyl-prolyl cis-trans isomerase family protein | chr3:2088694-2090297 FORWARD LENGTH=236	scaffold_1
contig_10045	32.9232	33.038	31.3694	-1.00349	0.988816	1.04953	0.847706	1.05319	0.836741	emb|CBI33378.3| unnamed protein product [Vitis vinifera]	AT3G57280.1 | Symbols: | Transmembrane proteins 14C | chr3:21193960-21195547 FORWARD LENGTH=226	scaffold_1
contig_10046	25.585	34.0638	38.3696	-1.3314	0.276158	-1.49969	0.111973	-1.1264	0.615649	emb|CBI18073.3| unnamed protein product [Vitis vinifera]	AT3G08850.1 | Symbols: RAPTOR1B, ATRAPTOR1B, RAPTOR1 | HEAT repeat ;WD domain, G-beta repeat protein protein | chr3:2686978-2694911 REVERSE LENGTH=1344	scaffold_11
contig_10048	26.2658	37.1817	28.3356	-1.41559	0.173445	-1.0788	0.781635	1.31219	0.277989	ref|XP_002301499.1| predicted protein [Populus trichocarpa]_x0001_gb|EEE80772.1| predicted protein [Populus trichocarpa]	AT4G26300.1 | Symbols: emb1027 | Arginyl-tRNA synthetase, class Ic | chr4:13308400-13313109 REVERSE LENGTH=642	scaffold_3
contig_10049	44.5597	80.4314	51.23	-1.80503	0.00130045	-1.14969	0.497973	1.57	0.0109561	ref|XP_002524149.1| glutathione transferase, putative [Ricinus communis]_x0001_gb|EEF38260.1| glutathione transferase, putative [Ricinus communis]	AT4G19880.1 | Symbols: | Glutathione S-transferase family protein | chr4:10784691-10786376 REVERSE LENGTH=356	scaffold_4
contig_1005	1156.74	1142.32	1332.58	1.01263	0.763595	-1.15201	0.000423557	-1.16656	0.000130503	gb|AAG24642.1|AF308737_1 J1P [Daucus carota]_x0001_gb|AAG24643.1|AF308738_1 J2P [Daucus carota]	AT3G44110.1 | Symbols: ATJ3, ATJ | DNAJ homologue 3 | chr3:15869115-15871059 REVERSE LENGTH=420	scaffold_10
contig_10050	10.4899	10.2805	9.41936	1.02037	0.964348	1.11366	0.815623	1.09142	0.850492	ref|XP_002319552.1| predicted protein [Populus trichocarpa]_x0001_gb|EEE95475.1| predicted protein [Populus trichocarpa]	AT1G54850.1 | Symbols: | HSP20-like chaperones superfamily protein | chr1:20454440-20455994 FORWARD LENGTH=206	scaffold_8
contig_10052	9.6569	6.43552	8.26533	1.50056	0.436941	1.16836	0.750081	-1.28433	0.645776	ref|XP_002522689.1| Poly(rC)-binding protein, putative [Ricinus communis]_x0001_gb|EEF39776.1| Poly(rC)-binding protein, putative [Ricinus communis]	AT5G64390.1 | Symbols: HEN4 | RNA-binding KH domain-containing protein | chr5:25743442-25747380 FORWARD LENGTH=857	scaffold_7
contig_10055	1.40675	1.41133	3.06078	-1.00326	0.998181	-2.17579	0.484441	-2.16871	0.485851	ref|XP_002336457.1| predicted protein [Populus trichocarpa]_x0001_gb|EEE73517.1| predicted protein [Populus trichocarpa]	AT4G38540.1 | Symbols: | FAD/NAD(P)-binding oxidoreductase family protein | chr4:18023187-18024827 FORWARD LENGTH=407	scaffold_9
contig_10056	13.1153	2.83579	10.0743	4.62492	0.010152	1.30185	0.53733	-3.55256	0.0482131	ref|XP_002306191.1| predicted protein [Populus trichocarpa]_x0001_gb|EEE86702.1| predicted protein [Populus trichocarpa]	AT4G38540.1 | Symbols: | FAD/NAD(P)-binding oxidoreductase family protein | chr4:18023187-18024827 FORWARD LENGTH=407	scaffold_9
contig_10058	26.0823	42.8593	28.6659	-1.64323	0.0440707	-1.09906	0.729675	1.49513	0.0949073	emb|CBI19661.3| unnamed protein product [Vitis vinifera]	AT1G19360.1 | Symbols: | Nucleotide-diphospho-sugar transferase family protein | chr1:6690672-6692211 REVERSE LENGTH=428	scaffold_6
contig_10059	24.9151	39.3389	46.0892	-1.57892	0.0733568	-1.84985	0.0120433	-1.17159	0.467986	ref|XP_002284882.1| PREDICTED: hypothetical protein [Vitis vinifera]_x0001_emb|CBI36188.3| unnamed protein product [Vitis vinifera]	AT1G80410.2 | Symbols: EMB2753 | tetratricopeptide repeat (TPR)-containing protein | chr1:30227779-30234832 REVERSE LENGTH=911	scaffold_6
contig_10060	64.1714	41.6019	70.6075	1.54251	0.0284728	-1.1003	0.580879	-1.69722	0.00615696	ref|XP_002530530.1| conserved hypothetical protein [Ricinus communis]_x0001_gb|EEF31862.1| conserved hypothetical protein [Ricinus communis]	AT1G08370.1 | Symbols: DCP1, ATDCP1 | decapping 1 | chr1:2638355-2640367 FORWARD LENGTH=367	scaffold_1
contig_10063	11.6734	18.9001	15.2805	-1.61908	0.197658	-1.30901	0.495832	1.23688	0.542336	ref|XP_002532011.1| beta-fructofuranosidase, putative [Ricinus communis]_x0001_gb|EEF30366.1| beta-fructofuranosidase, putative [Ricinus communis]	AT5G22510.1 | Symbols: INV-E, At-A/N-InvE | alkaline/neutral invertase | chr5:7474974-7477479 REVERSE LENGTH=617	scaffold_10
contig_10064	78.0542	62.8393	77.6053	1.24212	0.201337	1.00578	0.971402	-1.23498	0.214254	ref|XP_002512627.1| nucleic acid binding protein, putative [Ricinus communis]_x0001_gb|EEF50079.1| nucleic acid binding protein, putative [Ricinus communis]	AT3G02830.1 | Symbols: ZFN1 | zinc finger protein 1 | chr3:614075-615916 FORWARD LENGTH=397	scaffold_2
contig_10065	15.2726	13.5198	26.1448	1.12965	0.748751	-1.71188	0.0938839	-1.93382	0.0463725	emb|CBI40468.3| unnamed protein product [Vitis vinifera]	AT2G46270.2 | Symbols: GBF3 | G-box binding factor 3 | chr2:19000859-19002901 FORWARD LENGTH=359	scaffold_5
contig_10068	394.167	158.68	372.628	2.48403	2.80643e-24	1.0578	0.436991	-2.3483	5.23578e-21	ref|XP_002870459.1| polyubiquitin [Arabidopsis lyrata subsp. lyrata]_x0001_gb|EFH46718.1| polyubiquitin [Arabidopsis lyrata subsp. lyrata]	AT4G05320.4 | Symbols: UBQ10 | polyubiquitin 10 | chr4:2718559-2719932 FORWARD LENGTH=457	scaffold_1
contig_10069	51.1149	52.3776	36.64	-1.0247	0.901773	1.39506	0.123947	1.42952	0.0966292	ref|XP_002278601.1| PREDICTED: hypothetical protein [Vitis vinifera]	AT5G05080.2 | Symbols: UBC22, ATUBC22 | ubiquitin-conjugating enzyme 22 | chr5:1498727-1499972 REVERSE LENGTH=251	scaffold_11
contig_10070	22.6192	23.4367	23.7398	-1.03614	0.905301	-1.04954	0.870868	-1.01293	0.965231	gb|ACU20039.1| unknown [Glycine max]	AT2G37240.1 | Symbols: | Thioredoxin superfamily protein | chr2:15640235-15641720 REVERSE LENGTH=248	scaffold_11
contig_10072	89.3121	60.4339	46.7115	1.47785	0.0183727	1.912	0.000245029	1.29377	0.186734	No hits found	No hits found	scaffold_10
contig_10073	89.2712	73.8778	84.8582	1.20836	0.229462	1.05201	0.738885	-1.14863	0.385024	ref|XP_002267914.1| PREDICTED: hypothetical protein [Vitis vinifera]	AT1G76900.2 | Symbols: AtTLP1, TLP1 | tubby like protein 1 | chr1:28882741-28884377 FORWARD LENGTH=455	scaffold_6
contig_10074	50.0684	63.0383	63.9413	-1.25904	0.224523	-1.27708	0.195586	-1.01433	0.936417	ref|XP_002276508.1| PREDICTED: hypothetical protein [Vitis vinifera]_x0001_emb|CBI32353.3| unnamed protein product [Vitis vinifera]	AT4G02880.2 | Symbols: | unknown protein; FUNCTIONS IN: molecular_function unknown; INVOLVED IN: biological_process unknown; LOCATED IN: cellular_component unknown; EXPRESSED IN: 24 plant structures; EXPRESSED DURING: 15 growth stages; BEST Arabidopsis thaliana protein match is: unknown protein (TAIR:AT1G03290.2). | chr4:1275131-1277913 FORWARD LENGTH=556	scaffold_8
contig_10076	3.34183	16.8509	11.0365	-5.04243	0.00238042	-3.30253	0.0460769	1.52684	0.279158	ref|XP_002264735.1| PREDICTED: hypothetical protein [Vitis vinifera]_x0001_emb|CBI36655.3| unnamed protein product [Vitis vinifera]	AT1G05960.1 | Symbols: | ARM repeat superfamily protein | chr1:1808478-1815060 REVERSE LENGTH=982	scaffold_8
contig_10077	19.6863	10.9551	17.5199	1.797	0.119242	1.12366	0.726494	-1.59924	0.226032	ref|XP_002284402.1| PREDICTED: hypothetical protein [Vitis vinifera]_x0001_emb|CAN81053.1| hypothetical protein VITISV_021451 [Vitis vinifera]	AT5G15490.1 | Symbols: | UDP-glucose 6-dehydrogenase family protein | chr5:5027872-5029314 REVERSE LENGTH=480	scaffold_11
contig_10078	68.658	46.4967	57.7538	1.47662	0.0392965	1.1888	0.334056	-1.24211	0.272449	ref|XP_002531607.1| Calcium-binding protein, putative [Ricinus communis]_x0001_gb|EEF30782.1| Calcium-binding protein, putative [Ricinus communis]	AT5G47540.1 | Symbols: | Mo25 family protein | chr5:19283265-19285328 REVERSE LENGTH=343	scaffold_4
contig_10082	37.5956	43.8049	43.4349	-1.16516	0.494188	-1.15532	0.519356	1.00852	0.968611	emb|CBI20369.3| unnamed protein product [Vitis vinifera]	AT5G54310.1 | Symbols: NEV, AGD5 | ARF-GAP domain 5 | chr5:22057262-22061066 REVERSE LENGTH=483	scaffold_6
contig_10084	37.4964	31.9696	14.3859	1.17287	0.510585	2.60647	0.00125093	2.22229	0.00984233	gb|ADH83380.1| alpha-L-arabinofuranosidase [Medicago truncatula]	AT3G10740.1 | Symbols: ASD1, ARAF1, ARAF, ATASD1 | alpha-L-arabinofuranosidase 1 | chr3:3361031-3364573 REVERSE LENGTH=678	scaffold_11
contig_10087	1.87727	9.10306	10.8921	-4.84909	0.032158	-5.8021	0.0119271	-1.19653	0.697256	emb|CBI35527.3| unnamed protein product [Vitis vinifera]	AT2G22530.1 | Symbols: | Alkaline-phosphatase-like family protein | chr2:9572971-9577441 REVERSE LENGTH=958	scaffold_9
contig_10088	0	0	1.77974	-	1	1000000	0.291237	1000000	0.291237	No hits found	No hits found	No hits found
contig_10090	12.1867	12.2922	10.0198	-1.00865	0.983387	1.21627	0.653835	1.2268	0.638897	ref|XP_002268844.1| PREDICTED: hypothetical protein [Vitis vinifera]	AT1G57600.1 | Symbols: | MBOAT (membrane bound O-acyl transferase) family protein | chr1:21330729-21334596 REVERSE LENGTH=533	scaffold_9
contig_10091	22.5883	35.1321	32.0861	-1.55532	0.100825	-1.42047	0.202644	1.09493	0.712582	ref|XP_002281685.1| PREDICTED: hypothetical protein [Vitis vinifera]	AT1G30470.1 | Symbols: | SIT4 phosphatase-associated family protein | chr1:10779423-10786415 FORWARD LENGTH=811	scaffold_4
contig_10096	28.3663	42.5422	34.1446	-1.49974	0.0938941	-1.2037	0.468705	1.24594	0.340769	gb|ABZ79407.2| pyrroline-5-carboxylate synthetase [Gossypium arboreum]	AT2G39800.3 | Symbols: P5CS1 | delta1-pyrroline-5-carboxylate synthase 1 | chr2:16598516-16602939 REVERSE LENGTH=714	scaffold_7
contig_101	12.7419	16.8977	13.0362	-1.32615	0.453383	-1.0231	0.954795	1.29621	0.488169	ref|XP_002268908.1| PREDICTED: hypothetical protein [Vitis vinifera]_x0001_emb|CBI29624.3| unnamed protein product [Vitis vinifera]	AT2G02500.1 | Symbols: ISPD, ATMEPCT, MCT | Nucleotide-diphospho-sugar transferases superfamily protein | chr2:671054-673124 REVERSE LENGTH=302	scaffold_9
contig_10105	52.3917	33.5377	56.5612	1.56217	0.0425346	-1.07958	0.69109	-1.6865	0.0153897	emb|CAN70549.1| hypothetical protein VITISV_002755 [Vitis vinifera]	AT5G12840.3 | Symbols: HAP2A, ATHAP2A, NF-YA1 | nuclear factor Y, subunit A1 | chr5:4051147-4052961 REVERSE LENGTH=272	scaffold_10
contig_10108	1.63622	3.59723	2.63708	-2.1985	0.435984	-1.61169	0.668271	1.3641	0.724375	ref|XP_002263126.1| PREDICTED: hypothetical protein [Vitis vinifera]	AT1G09575.1 | Symbols: | Protein of unknown function (DUF607) | chr1:3101851-3102832 REVERSE LENGTH=292	scaffold_10
contig_10110	84.4685	54.3063	48.7902	1.55541	0.0104751	1.73126	0.00196285	1.11306	0.588966	ref|XP_002531146.1| nucleic acid binding protein, putative [Ricinus communis]_x0001_gb|EEF31231.1| nucleic acid binding protein, putative [Ricinus communis]	AT3G51325.1 | Symbols: | RING/U-box superfamily protein | chr3:19052259-19052531 FORWARD LENGTH=90	scaffold_10
contig_10111	3.87679	30.168	25.2589	-7.7817	2.63969e-06	-6.5154	4.39604e-05	1.19435	0.513787	ref|XP_002272623.1| PREDICTED: hypothetical protein [Vitis vinifera]	AT5G66110.1 | Symbols: HIPP27 | Heavy metal transport/detoxification superfamily protein | chr5:26430245-26430778 FORWARD LENGTH=147	scaffold_9
contig_10112	23.1246	22.0485	23.4278	1.0488	0.874405	-1.01311	0.964988	-1.06256	0.839951	ref|XP_002328190.1| predicted protein [Populus trichocarpa]_x0001_gb|EEE76070.1| predicted protein [Populus trichocarpa]	AT5G21990.1 | Symbols: TPR7 | Tetratricopeptide repeat (TPR)-like superfamily protein | chr5:7273395-7276318 FORWARD LENGTH=554	scaffold_10
contig_10113	199.238	205.968	169.197	-1.03378	0.738468	1.17755	0.117943	1.21733	0.0578244	ref|XP_002303493.1| predicted protein [Populus trichocarpa]_x0001_gb|EEE78472.1| predicted protein [Populus trichocarpa]	AT5G61480.1 | Symbols: PXY | Leucine-rich repeat protein kinase family protein | chr5:24724541-24727842 REVERSE LENGTH=1041	scaffold_1
contig_10121	37.9381	40.1841	34.7801	-1.0592	0.800853	1.0908	0.713286	1.15538	0.535524	ref|XP_002268447.1| PREDICTED: hypothetical protein [Vitis vinifera]	AT3G06890.1 | Symbols: | unknown protein; Has 91 Blast hits to 91 proteins in 12 species: Archae - 0; Bacteria - 0; Metazoa - 0; Fungi - 0; Plants - 91; Viruses - 0; Other Eukaryotes - 0 (source: NCBI BLink). | chr3:2176949-2177335 FORWARD LENGTH=128	scaffold_2
contig_10124	29.2813	20.6681	16.288	1.41674	0.22722	1.79772	0.0557312	1.26891	0.477632	No hits found	No hits found	scaffold_1
contig_10125	1.96659	1.07228	1.94897	1.83402	0.663781	1.00904	0.993794	-1.81759	0.669411	ref|XP_002530072.1| leucine-rich repeat-containing protein, putative [Ricinus communis]_x0001_gb|EEF32312.1| leucine-rich repeat-containing protein, putative [Ricinus communis]	AT5G36930.2 | Symbols: | Disease resistance protein (TIR-NBS-LRR class) family | chr5:14567771-14571916 REVERSE LENGTH=1191	scaffold_183
contig_10126	28.1221	35.5721	55.8104	-1.26492	0.354424	-1.98457	0.00245361	-1.56894	0.0346668	ref|XP_002279647.1| PREDICTED: similar to galactokinase [Vitis vinifera]_x0001_emb|CBI22858.3| unnamed protein product [Vitis vinifera]	AT3G06580.1 | Symbols: GAL1, GALK | Mevalonate/galactokinase family protein | chr3:2049141-2051867 REVERSE LENGTH=496	scaffold_8
contig_1013	61.3716	72.0596	51.687	-1.17415	0.35667	1.18737	0.364572	1.39415	0.0677172	ref|XP_002280247.1| PREDICTED: hypothetical protein [Vitis vinifera]_x0001_emb|CBI21203.3| unnamed protein product [Vitis vinifera]	AT5G15610.2 | Symbols: | Proteasome component (PCI) domain protein | chr5:5079579-5081929 FORWARD LENGTH=413	scaffold_9
contig_10130	46.0222	69.512	43.6844	-1.5104	0.02912	1.05351	0.806268	1.59123	0.0152839	emb|CBI21233.3| unnamed protein product [Vitis vinifera]	AT5G36880.2 | Symbols: ACS | acetyl-CoA synthetase | chr5:14534961-14540296 REVERSE LENGTH=743	scaffold_7
contig_10132	71.2619	75.3418	92.1548	-1.05725	0.737138	-1.29318	0.102941	-1.22316	0.19509	ref|XP_002274726.1| PREDICTED: hypothetical protein [Vitis vinifera]_x0001_emb|CBI40384.3| unnamed protein product [Vitis vinifera]	AT1G01650.1 | Symbols: SPPL4, ATSPPL4 | SIGNAL PEPTIDE PEPTIDASE-LIKE 4 | chr1:233188-237647 REVERSE LENGTH=540	scaffold_4
contig_10133	160.899	90.8709	100.458	1.77063	9.33081e-06	1.60166	0.000178841	-1.1055	0.489498	ref|XP_002299302.1| predicted protein [Populus trichocarpa]_x0001_gb|ABK92612.1| unknown [Populus trichocarpa]_x0001_gb|EEE84107.1| predicted protein [Populus trichocarpa]	AT1G67350.2 | Symbols: | unknown protein; FUNCTIONS IN: molecular_function unknown; INVOLVED IN: photorespiration; LOCATED IN: mitochondrial membrane, mitochondrial respiratory chain complex I, respiratory chain complex I; EXPRESSED IN: 24 plant structures; EXPRESSED DURING: 15 growth stages; Has 2 Blast hits to 2 proteins in 1 species: Archae - 0; Bacteria - 0; Metazoa - 0; Fungi - 0; Plants - 2…	scaffold_2
contig_10134	126.223	100.565	82.2378	1.25513	0.0889072	1.53485	0.00229386	1.22286	0.176265	ref|XP_002281255.1| PREDICTED: hypothetical protein [Vitis vinifera]_x0001_emb|CAN66258.1| hypothetical protein VITISV_001237 [Vitis vinifera]	AT5G60670.1 | Symbols: | Ribosomal protein L11 family protein | chr5:24381066-24381566 REVERSE LENGTH=166	scaffold_1
contig_10143	10.5804	7.60927	12.6125	1.39047	0.498761	-1.19206	0.680433	-1.65752	0.277219	emb|CBI38912.3| unnamed protein product [Vitis vinifera]	AT3G60590.4 | Symbols: | unknown protein; LOCATED IN: chloroplast inner membrane; EXPRESSED IN: 23 plant structures; EXPRESSED DURING: 14 growth stages; BEST Arabidopsis thaliana protein match is: unknown protein (TAIR:AT1G48460.1); Has 30201 Blast hits to 17322 proteins in 780 species: Archae - 12; Bacteria - 1396; Metazoa - 17338; Fungi - 3422; Plants - 5037; Viruses - 0; Other Eukaryotes - 299…	scaffold_4
contig_10144	5.77005	7.31389	11.9566	-1.26756	0.682459	-2.07218	0.15098	-1.63478	0.302456	ref|XP_002269194.1| PREDICTED: hypothetical protein [Vitis vinifera]	AT5G04810.1 | Symbols: | pentatricopeptide (PPR) repeat-containing protein | chr5:1390049-1393760 FORWARD LENGTH=952	scaffold_7
contig_10151	1051.65	1581.33	1161.75	-1.50366	3.9509e-25	-1.10469	0.0192805	1.36116	1.01438e-15	dbj|BAH28852.1| glyceraldehyde-3-phosphate dehydrogenase [Ipomoea nil]	AT3G04120.1 | Symbols: GAPC, GAPC-1, GAPC1 | glyceraldehyde-3-phosphate dehydrogenase C subunit 1 | chr3:1081077-1083131 FORWARD LENGTH=338	scaffold_8
contig_10157	52.8107	13.7852	60.6587	3.83099	1.00278e-06	-1.14861	0.463397	-4.40029	2.22355e-08	No hits found	No hits found	scaffold_8
contig_10166	47.8035	69.7173	62.3833	-1.45841	0.0436695	-1.30499	0.166472	1.11756	0.525134	emb|CBI23029.3| unnamed protein product [Vitis vinifera]	AT5G53480.1 | Symbols: | ARM repeat superfamily protein | chr5:21714016-21716709 FORWARD LENGTH=870	scaffold_4
contig_10167	10.8548	11.5502	16.6374	-1.06406	0.886124	-1.53273	0.278478	-1.44045	0.346602	ref|XP_002522798.1| conserved hypothetical protein [Ricinus communis]_x0001_gb|EEF39649.1| conserved hypothetical protein [Ricinus communis]	AT5G55960.1 | Symbols: | unknown protein; CONTAINS InterPro DOMAIN/s: Uncharacterised protein family UPF0118 (InterPro:IPR002549); Has 30201 Blast hits to 17322 proteins in 780 species: Archae - 12; Bacteria - 1396; Metazoa - 17338; Fungi - 3422; Plants - 5037; Viruses - 0; Other Eukaryotes - 2996 (source: NCBI BLink). | chr5:22662726-22664762 FORWARD LENGTH=648	scaffold_6
contig_10177	16.0177	11.3424	15.0012	1.4122	0.380372	1.06776	0.857799	-1.32258	0.484867	ref|XP_002514876.1| transcription factor, putative [Ricinus communis]_x0001_gb|EEF47430.1| transcription factor, putative [Ricinus communis]	AT3G27010.1 | Symbols: AT-TCP20, PCF1, TCP20, ATTCP20 | TEOSINTE BRANCHED 1, cycloidea, PCF (TCP)-domain family protein 20 | chr3:9957810-9958754 REVERSE LENGTH=314	scaffold_2
contig_10179	181.171	167.101	139.796	1.0842	0.451602	1.29596	0.0209764	1.19532	0.119542	emb|CBI32005.3| unnamed protein product [Vitis vinifera]	AT2G02760.1 | Symbols: ATUBC2, UBC2 | ubiquiting-conjugating enzyme 2 | chr2:774271-775149 FORWARD LENGTH=152	scaffold_2
contig_1018	74.466	70.7057	60.4019	1.05318	0.755902	1.23284	0.227469	1.17059	0.370071	ref|XP_002277729.1| PREDICTED: similar to predicted protein [Vitis vinifera]_x0001_emb|CBI30632.3| unnamed protein product [Vitis vinifera]	AT5G46020.1 | Symbols: | CONTAINS InterPro DOMAIN/s: Casein kinase substrate, phosphoprotein PP28 (InterPro:IPR019380); Has 30201 Blast hits to 17322 proteins in 780 species: Archae - 12; Bacteria - 1396; Metazoa - 17338; Fungi - 3422; Plants - 5037; Viruses - 0; Other Eukaryotes - 2996 (source: NCBI BLink). | chr5:18663075-18664629 REVERSE LENGTH=164	scaffold_6
contig_10182	13.0596	8.01083	9.70693	1.63024	0.282342	1.34539	0.49253	-1.21173	0.696222	ref|XP_002265908.1| PREDICTED: hypothetical protein [Vitis vinifera]_x0001_emb|CBI40577.3| unnamed protein product [Vitis vinifera]	AT2G46580.1 | Symbols: | Pyridoxamine 5'-phosphate oxidase family protein | chr2:19129409-19130513 REVERSE LENGTH=198	scaffold_4
contig_10184	24.1668	24.2688	24.8231	-1.00422	0.988443	-1.02716	0.926169	-1.02284	0.937684	No hits found	No hits found	scaffold_8
contig_10185	0.313296	3.23049	0.757407	-10.3113	0.166056	-2.41754	0.770823	4.2652	0.268527	No hits found	No hits found	scaffold_9
contig_10186	8.06019	12.641	17.1324	-1.56833	0.325618	-2.12556	0.0742557	-1.3553	0.418641	ref|XP_002278367.1| PREDICTED: hypothetical protein [Vitis vinifera]	AT4G18375.2 | Symbols: | RNA-binding KH domain-containing protein | chr4:10152825-10155125 FORWARD LENGTH=606	scaffold_5
contig_10188	92.6826	83.6208	78.4835	1.10837	0.496266	1.18092	0.279148	1.06546	0.687629	ref|XP_002521417.1| secretory carrier membrane protein, putative [Ricinus communis]_x0001_gb|EEF40907.1| secretory carrier membrane protein, putative [Ricinus communis]	AT1G61250.1 | Symbols: SC3 | secretory carrier 3 | chr1:22586035-22588664 FORWARD LENGTH=289	scaffold_223
contig_10193	8.58616	2.29711	7.8285	3.73781	0.0634343	1.09678	0.856643	-3.40798	0.092825	gb|ADT65202.1| small heat shock protein [Jatropha curcas]	AT4G25200.1 | Symbols: ATHSP23.6-MITO, HSP23.6-MITO | mitochondrion-localized small heat shock protein 23.6 | chr4:12917089-12917858 FORWARD LENGTH=210	scaffold_4
contig_10198	28.519	62.4614	135.24	-2.19017	0.000346216	-4.7421	4.85389e-18	-2.16518	1.77516e-07	No hits found	No hits found	scaffold_9
contig_10199	25.0579	42.9286	49.1678	-1.71317	0.0306782	-1.96216	0.00508994	-1.14534	0.518091	ref|XP_002313083.1| 2-oxoglutarate-dependent dioxygenase [Populus trichocarpa]_x0001_gb|EEE87038.1| 2-oxoglutarate-dependent dioxygenase [Populus trichocarpa]	AT3G19000.1 | Symbols: | 2-oxoglutarate (2OG) and Fe(II)-dependent oxygenase superfamily protein | chr3:6553668-6554987 REVERSE LENGTH=352	scaffold_9
contig_10202	10.2573	16.9823	12.041	-1.65563	0.204934	-1.17389	0.712641	1.41037	0.367472	ref|XP_002530215.1| beta-1,2-n-acetylglucosaminyltransferase II, putative [Ricinus communis]_x0001_gb|EEF32162.1| beta-1,2-n-acetylglucosaminyltransferase II, putative [Ricinus communis]	AT2G05320.1 | Symbols: | beta-1,2-N-acetylglucosaminyltransferase II | chr2:1936016-1937308 FORWARD LENGTH=430	scaffold_8
contig_10204	49.9133	62.8082	65.9078	-1.25835	0.226431	-1.32045	0.138586	-1.04935	0.785637	ref|XP_002314297.1| ABC transporter family protein [Populus trichocarpa]_x0001_gb|EEE88252.1| ABC transporter family protein [Populus trichocarpa]	AT5G60790.1 | Symbols: ATGCN1, GCN1 | ABC transporter family protein | chr5:24453760-24455767 REVERSE LENGTH=595	scaffold_10
contig_10210	710.713	1204.07	736.763	-1.69417	8.81096e-30	-1.03665	0.493687	1.63426	1.62811e-26	ref|XP_002284017.1| PREDICTED: similar to HSC70-1 (heat shock cognate 70 kDa protein 1); ATP binding isoform 2 [Vitis vinifera]	AT5G02500.2 | Symbols: HSC70-1, HSP70-1, AT-HSC70-1, HSC70 | heat shock cognate protein 70-1 | chr5:554055-556334 REVERSE LENGTH=521	scaffold_10
contig_10211	4.46999	9.89757	6.51277	-2.21423	0.164196	-1.457	0.557233	1.51972	0.418197	gb|ACJ84923.1| unknown [Medicago truncatula]	AT5G50850.1 | Symbols: MAB1 | Transketolase family protein | chr5:20689671-20692976 FORWARD LENGTH=363	scaffold_8
contig_10212	37.6942	31.3849	44.187	1.20103	0.45128	-1.17225	0.475958	-1.40791	0.14297	emb|CBI32615.3| unnamed protein product [Vitis vinifera]	AT5G02880.1 | Symbols: UPL4 | ubiquitin-protein ligase 4 | chr5:662643-668847 FORWARD LENGTH=1502	scaffold_1
contig_10213	21.9194	11.4536	21.0545	1.91376	0.0726921	1.04108	0.896424	-1.83824	0.095737	emb|CBI30250.3| unnamed protein product [Vitis vinifera]	AT3G44735.2 | Symbols: PSK3 | PHYTOSULFOKINE 3 PRECURSOR | chr3:16291388-16292118 REVERSE LENGTH=81	scaffold_1
contig_10223	2.03177	9.17279	1.68408	-4.51467	0.0363126	1.20646	0.875555	5.44677	0.0250789	No hits found	No hits found	scaffold_2
contig_10225	130.791	54.055	67.6916	2.41959	1.11942e-08	1.93216	6.65879e-06	-1.25227	0.218224	ref|XP_002264859.1| PREDICTED: hypothetical protein [Vitis vinifera]_x0001_emb|CBI35123.3| unnamed protein product [Vitis vinifera]	AT3G27890.1 | Symbols: NQR | NADPH:quinone oxidoreductase | chr3:10350807-10351938 REVERSE LENGTH=196	scaffold_10
contig_10228	812.337	373.014	428.245	2.17776	4.08654e-38	1.8969	4.27717e-28	-1.14807	0.0511129	gb|ACY66929.1| caffeoyl-CoA O-methyltransferase 2 [Eucalyptus camaldulensis]	AT4G34050.2 | Symbols: CCoAOMT1 | S-adenosyl-L-methionine-dependent methyltransferases superfamily protein | chr4:16310844-16311973 FORWARD LENGTH=148	scaffold_7
contig_10232	100.119	118.983	118.305	-1.18841	0.203453	-1.18164	0.219467	1.00573	0.965011	emb|CAD42908.1| catalase [Prunus persica]	AT4G35090.1 | Symbols: CAT2 | catalase 2 | chr4:16700937-16703215 REVERSE LENGTH=492	scaffold_6
contig_10235	11.1932	7.08947	7.02859	1.57885	0.35044	1.59253	0.342516	1.00866	0.987582	ref|XP_002310208.1| predicted protein [Populus trichocarpa]_x0001_gb|EEE90658.1| predicted protein [Populus trichocarpa]	AT5G49530.1 | Symbols: | SIN-like family protein | chr5:20100934-20104242 FORWARD LENGTH=689	scaffold_8
contig_10236	15.491	26.9555	45.0838	-1.74007	0.080784	-2.91031	0.000120505	-1.67252	0.0331871	ref|XP_002283808.1| PREDICTED: hypothetical protein [Vitis vinifera]_x0001_emb|CBI32856.3| unnamed protein product [Vitis vinifera]	AT4G24380.1 | Symbols: | INVOLVED IN: 10-formyltetrahydrofolate biosynthetic process, folic acid and derivative biosynthetic process; EXPRESSED IN: 24 plant structures; EXPRESSED DURING: 15 growth stages; CONTAINS InterPro DOMAIN/s: Serine hydrolase (InterPro:IPR005645); BEST Arabidopsis thaliana protein match is: alpha/beta-Hydrolases superfamily protein (TAIR:AT5G65400.1); Has 30201 Blast hits …	scaffold_1
contig_10237	26.8956	14.5175	25.5961	1.85263	0.0560518	1.05077	0.859189	-1.76312	0.08277	ref|XP_002329684.1| predicted protein [Populus trichocarpa]_x0001_gb|EEF07723.1| predicted protein [Populus trichocarpa]	AT5G23250.1 | Symbols: | Succinyl-CoA ligase, alpha subunit | chr5:7830460-7832491 FORWARD LENGTH=341	scaffold_8
contig_10238	6.66362	3.54526	6.9041	1.87959	0.352562	-1.03609	0.950074	-1.94742	0.321352	ref|XP_002303793.1| predicted protein [Populus trichocarpa]_x0001_gb|EEE78772.1| predicted protein [Populus trichocarpa]	AT4G22980.1 | Symbols: | FUNCTIONS IN: molecular_function unknown; INVOLVED IN: biological_process unknown; LOCATED IN: chloroplast; EXPRESSED IN: 13 plant structures; EXPRESSED DURING: 9 growth stages; BEST Arabidopsis thaliana protein match is: Pyridoxal phosphate (PLP)-dependent transferases superfamily protein (TAIR:AT5G51920.1); Has 520 Blast hits to 468 proteins in 130 species: Archae - 5; …	scaffold_2
contig_10239	2.66656	4.71723	3.85723	-1.76903	0.481737	-1.44652	0.667705	1.22296	0.783042	ref|XP_002513725.1| calmodulin binding protein, putative [Ricinus communis]_x0001_gb|EEF48672.1| calmodulin binding protein, putative [Ricinus communis]	AT3G22190.2 | Symbols: IQD5 | IQ-domain 5 | chr3:7831280-7833512 REVERSE LENGTH=422	scaffold_2
contig_10240	10.7388	28.2718	31.367	-2.63267	0.00490399	-2.92089	0.00137071	-1.10948	0.69137	ref|XP_002273028.1| PREDICTED: hypothetical protein isoform 2 [Vitis vinifera]	AT1G22610.1 | Symbols: | C2 calcium/lipid-binding plant phosphoribosyltransferase family protein | chr1:7994478-7997567 FORWARD LENGTH=1029	scaffold_6
contig_10244	5.64877	22.7278	16.8263	-4.02349	0.00118475	-2.97875	0.019014	1.35073	0.35425	ref|XP_002521654.1| conserved hypothetical protein [Ricinus communis]_x0001_gb|EEF40761.1| conserved hypothetical protein [Ricinus communis]	AT2G27090.1 | Symbols: | Protein of unknown function (DUF630 and DUF632) | chr2:11567691-11570345 REVERSE LENGTH=743	scaffold_2
contig_10245	27.6723	31.7348	23.0582	-1.1468	0.601569	1.20011	0.521588	1.37629	0.245161	ref|XP_002297697.1| predicted protein [Populus trichocarpa]_x0001_gb|EEE82502.1| predicted protein [Populus trichocarpa]	AT5G57330.1 | Symbols: | Galactose mutarotase-like superfamily protein | chr5:23218392-23220664 FORWARD LENGTH=312	scaffold_6
contig_10248	6.81568	7.93803	20.0828	-1.16467	0.778509	-2.94656	0.010617	-2.52995	0.0224628	ref|XP_002519658.1| (S)-2-hydroxy-acid oxidase, putative [Ricinus communis]_x0001_gb|EEF42631.1| (S)-2-hydroxy-acid oxidase, putative [Ricinus communis]	AT3G14420.2 | Symbols: | Aldolase-type TIM barrel family protein | chr3:4821804-4823899 FORWARD LENGTH=367	scaffold_4
contig_10249	76.3338	64.9793	43.5501	1.17474	0.341226	1.75278	0.00271376	1.49206	0.0401106	No hits found	No hits found	scaffold_9
contig_10251	75.249	40.3214	72.6478	1.86623	0.00112347	1.03581	0.831282	-1.80172	0.00231383	ref|XP_002276231.1| PREDICTED: hypothetical protein [Vitis vinifera]_x0001_emb|CBI15921.3| unnamed protein product [Vitis vinifera]	AT2G30080.1 | Symbols: ZIP6, ATZIP6 | ZIP metal ion transporter family | chr2:12838730-12840112 REVERSE LENGTH=341	scaffold_2
contig_10259	14.042	3.45288	10.2697	4.06674	0.0115466	1.36732	0.454113	-2.97424	0.0719797	gb|ADP37182.1| putative monosaccharide transporter [Vitis vinifera]	AT1G05030.1 | Symbols: | Major facilitator superfamily protein | chr1:1438324-1441385 REVERSE LENGTH=524	scaffold_11
contig_10261	145.509	144.476	92.6358	1.00715	0.95172	1.57076	0.000599119	1.55961	0.000746758	emb|CBI28706.3| unnamed protein product [Vitis vinifera]	AT4G09800.1 | Symbols: RPS18C | S18 ribosomal protein | chr4:6173818-6174963 FORWARD LENGTH=152	scaffold_5
contig_10262	7.98412	4.9433	7.27209	1.61514	0.416409	1.09791	0.860572	-1.4711	0.523617	ref|XP_002523945.1| transcription factor, putative [Ricinus communis]_x0001_gb|EEF38432.1| transcription factor, putative [Ricinus communis]	AT2G30470.1 | Symbols: HSI2, VAL1 | high-level expression of sugar-inducible gene 2 | chr2:12980904-12984724 REVERSE LENGTH=790	scaffold_2
contig_10263	42.3736	32.9972	45.6589	1.28416	0.283232	-1.07753	0.727925	-1.38372	0.155559	ref|XP_002310382.1| predicted protein [Populus trichocarpa]_x0001_gb|EEE90832.1| predicted protein [Populus trichocarpa]	AT2G43950.1 | Symbols: OEP37, ATOEP37 | chloroplast outer envelope protein 37 | chr2:18200553-18202644 REVERSE LENGTH=343	scaffold_4
contig_10266	13.9694	12.7329	15.6162	1.09711	0.814807	-1.11789	0.766473	-1.22645	0.595373	ref|XP_002528196.1| transcription factor, putative [Ricinus communis]_x0001_gb|EEF34203.1| transcription factor, putative [Ricinus communis]	AT3G24490.1 | Symbols: | Alcohol dehydrogenase transcription factor Myb/SANT-like family protein | chr3:8911022-8912023 FORWARD LENGTH=333	scaffold_3
contig_10274	180.867	179.927	143.601	1.00523	0.960572	1.25952	0.0386943	1.25297	0.0435846	ref|XP_002326470.1| predicted protein [Populus trichocarpa]_x0001_gb|EEE72269.1| predicted protein [Populus trichocarpa]	AT4G16830.3 | Symbols: | Hyaluronan / mRNA binding family | chr4:9470652-9472308 FORWARD LENGTH=345	scaffold_4
contig_10277	135.967	108.146	121.17	1.25725	0.0753549	1.12212	0.357087	-1.12043	0.390845	gb|AAD13216.1| latex-abundant protein [Hevea brasiliensis]	AT1G79340.1 | Symbols: AtMC4, MC4 | metacaspase 4 | chr1:29842849-29844368 FORWARD LENGTH=418	scaffold_6
contig_10286	1.36806	2.00159	11.9301	-1.46309	0.767111	-8.72041	0.00335678	-5.96028	0.00769748	ref|XP_002463891.1| hypothetical protein SORBIDRAFT_01g008380 [Sorghum bicolor]_x0001_gb|EER90889.1| hypothetical protein SORBIDRAFT_01g008380 [Sorghum bicolor]	AT2G26150.1 | Symbols: ATHSFA2, HSFA2 | heat shock transcription factor A2 | chr2:11135856-11137217 FORWARD LENGTH=345	scaffold_3
contig_10288	46.9462	66.4221	43.0031	-1.41485	0.0681163	1.09169	0.679503	1.54459	0.0253929	ref|XP_002272910.1| PREDICTED: hypothetical protein [Vitis vinifera]	AT5G02010.1 | Symbols: ATROPGEF7, ROPGEF7 | RHO guanyl-nucleotide exchange factor 7 | chr5:383493-385698 FORWARD LENGTH=546	scaffold_2
contig_10291	25.6767	16.2906	26.0374	1.57617	0.151342	-1.01404	0.960451	-1.59831	0.13778	ref|XP_002304286.1| predicted protein [Populus trichocarpa]_x0001_gb|EEE79265.1| predicted protein [Populus trichocarpa]	No hits found	scaffold_5
contig_10292	21.2773	22.7666	21.4722	-1.06999	0.824711	-1.00916	0.976547	1.06028	0.847668	ref|XP_002329184.1| predicted protein [Populus trichocarpa]_x0001_gb|EEF08096.1| predicted protein [Populus trichocarpa]	AT3G54190.1 | Symbols: | Transducin/WD40 repeat-like superfamily protein | chr3:20061759-20063880 REVERSE LENGTH=467	scaffold_7
contig_10296	1.13709	0.990275	1.42357	1.14826	0.936215	-1.25194	0.882992	-1.43755	0.820327	ref|XP_002305655.1| f-box family protein [Populus trichocarpa]_x0001_gb|EEE86166.1| f-box family protein [Populus trichocarpa]	AT4G21510.1 | Symbols: | F-box family protein | chr4:11446193-11447025 REVERSE LENGTH=225	scaffold_4
contig_10298	74.5505	57.6942	44.8078	1.29217	0.143928	1.66378	0.00646416	1.28759	0.205064	ref|XP_002266531.1| PREDICTED: hypothetical protein [Vitis vinifera]_x0001_emb|CBI39343.3| unnamed protein product [Vitis vinifera]	AT1G72170.1 | Symbols: | Domain of unknown function (DUF543) | chr1:27156403-27157516 FORWARD LENGTH=102	scaffold_6
contig_10299	28.3373	19.1637	25.1191	1.47869	0.187215	1.12812	0.663165	-1.31076	0.376377	emb|CAN70933.1| hypothetical protein VITISV_032482 [Vitis vinifera]	AT1G11760.1 | Symbols: MED32 | MED32; Has 41 Blast hits to 40 proteins in 14 species: Archae - 0; Bacteria - 0; Metazoa - 0; Fungi - 0; Plants - 41; Viruses - 0; Other Eukaryotes - 0 (source: NCBI BLink). | chr1:3972356-3972811 REVERSE LENGTH=151	scaffold_7
contig_10303	1.00964	6.75287	2.51058	-6.6884	0.0457497	-2.48661	0.486811	2.68977	0.183067	No hits found	No hits found	scaffold_11
contig_10309	8.45519	12.5353	9.93019	-1.48256	0.384812	-1.17445	0.738664	1.26235	0.591736	gb|ABK92556.1| unknown [Populus trichocarpa]	AT4G34910.1 | Symbols: | P-loop containing nucleoside triphosphate hydrolases superfamily protein | chr4:16631661-16634834 FORWARD LENGTH=626	scaffold_8
contig_10310	43.8197	49.7632	30.5917	-1.13564	0.54134	1.43241	0.127137	1.62669	0.0328995	gb|ACU19604.1| unknown [Glycine max]	AT1G79590.2 | Symbols: SYP52, ATSYP52 | syntaxin of plants 52 | chr1:29947064-29948304 FORWARD LENGTH=233	scaffold_6
contig_10316	24.5223	10.0259	25.7116	2.4459	0.0138529	-1.0485	0.868253	-2.56452	0.00869958	ref|XP_002528353.1| conserved hypothetical protein [Ricinus communis]_x0001_gb|EEF34025.1| conserved hypothetical protein [Ricinus communis]	No hits found	scaffold_8
contig_10317	1.06257	1.44359	1.37615	-1.35858	0.843653	-1.29511	0.869943	1.04901	0.973257	No hits found	No hits found	scaffold_5
contig_10318	44.9393	53.3798	52.8147	-1.18782	0.397148	-1.17525	0.428224	1.0107	0.956507	ref|XP_002285124.1| PREDICTED: hypothetical protein [Vitis vinifera]	AT3G57340.2 | Symbols: | Heat shock protein DnaJ, N-terminal with domain of unknown function (DUF1977) | chr3:21219175-21220278 FORWARD LENGTH=367	scaffold_3
contig_10321	15.7624	13.0539	15.0217	1.20749	0.620655	1.04931	0.895747	-1.15075	0.715871	ref|NP_171696.2| peptidyl-prolyl cis-trans isomerase cyclophilin-type family protein [Arabidopsis thaliana]_x0001_gb|AAF76472.1|AC020622_6 Contains similarity to cyclophilin E from Dictyostelium discoideum gb|AF215865 and contains a Cyclophilin type peptidyl-prolyl cis-trans isomerase PF|00160 domain [Arabidopsis thaliana]_x0001_gb|AAO22696.1| unknown protein [Arabidopsis thaliana]_x0001_gb|AAO42…	AT1G01940.1 | Symbols: | Cyclophilin-like peptidyl-prolyl cis-trans isomerase family protein | chr1:323082-324719 FORWARD LENGTH=160	scaffold_5
contig_10322	22.577	19.0553	24.5057	1.18482	0.590173	-1.08543	0.781257	-1.28603	0.414539	ref|XP_002531393.1| Auxin-induced protein 5NG4, putative [Ricinus communis]_x0001_gb|EEF30977.1| Auxin-induced protein 5NG4, putative [Ricinus communis]	AT3G28100.1 | Symbols: | nodulin MtN21 /EamA-like transporter family protein | chr3:10456151-10460813 FORWARD LENGTH=353	scaffold_2
contig_10327	103.604	90.455	68.4402	1.14537	0.346484	1.51379	0.00733703	1.32167	0.0813604	ref|XP_002285347.1| PREDICTED: hypothetical protein isoform 1 [Vitis vinifera]_x0001_ref|XP_002285349.1| PREDICTED: hypothetical protein isoform 2 [Vitis vinifera]	AT5G25170.1 | Symbols: | PPPDE putative thiol peptidase family protein | chr5:8693257-8694438 FORWARD LENGTH=218	scaffold_10
contig_10328	1.42878	19.7098	9.62226	-13.7948	3.00757e-05	-6.73458	0.0143218	2.04836	0.0652152	ref|XP_002278562.1| PREDICTED: hypothetical protein [Vitis vinifera]	AT4G38440.1 | Symbols: | LOCATED IN: chloroplast; EXPRESSED IN: 21 plant structures; EXPRESSED DURING: 12 growth stages; CONTAINS InterPro DOMAIN/s: RNA polymerase II-associated protein 1, C-terminal (InterPro:IPR013929), RNA polymerase II-associated protein 1, N-terminal (InterPro:IPR013930); Has 276 Blast hits to 220 proteins in 102 species: Archae - 0; Bacteria - 2; Metazoa - 151; Fungi - 65; …	scaffold_7
contig_10329	93.3752	84.1479	72.9528	1.10966	0.489925	1.27994	0.114117	1.15346	0.373331	emb|CBI36192.3| unnamed protein product [Vitis vinifera]	AT3G04730.1 | Symbols: IAA16 | indoleacetic acid-induced protein 16 | chr3:1288993-1290415 REVERSE LENGTH=236	scaffold_10
contig_1033	19.5554	19.4011	23.1314	1.00795	0.980577	-1.18287	0.589008	-1.19227	0.572347	dbj|BAJ53189.1| JMS09K11.7 [Jatropha curcas]	AT1G21610.3 | Symbols: | wound-responsive family protein | chr1:7574104-7578643 FORWARD LENGTH=685	scaffold_6
contig_10332	64.1026	81.1787	54.2443	-1.26639	0.157753	1.18174	0.366917	1.49654	0.0207678	gb|ABK95961.1| unknown [Populus trichocarpa]	AT3G54470.1 | Symbols: | uridine 5'-monophosphate synthase / UMP synthase (PYRE-F) (UMPS) | chr3:20168285-20170245 REVERSE LENGTH=476	scaffold_7
contig_10333	9.17502	12.328	6.45059	-1.34365	0.507243	1.42235	0.505397	1.91115	0.185006	emb|CBI34370.3| unnamed protein product [Vitis vinifera]	AT1G63850.1 | Symbols: | BTB/POZ domain-containing protein | chr1:23696962-23698708 FORWARD LENGTH=548	scaffold_5
contig_10335	97.5197	75.9763	76.8089	1.28355	0.102643	1.26964	0.117537	-1.01096	0.946498	ref|XP_002528996.1| conserved hypothetical protein [Ricinus communis]_x0001_gb|EEF33366.1| conserved hypothetical protein [Ricinus communis]	AT4G24330.1 | Symbols: | Protein of unknown function (DUF1682) | chr4:12603848-12606229 REVERSE LENGTH=478	scaffold_9
contig_10336	53.8164	57.5238	54.8735	-1.06889	0.726672	-1.01964	0.919664	1.0483	0.803586	ref|XP_002307495.1| predicted protein [Populus trichocarpa]_x0001_gb|EEE94491.1| predicted protein [Populus trichocarpa]	AT1G43690.1 | Symbols: | ubiquitin interaction motif-containing protein | chr1:16478519-16482589 FORWARD LENGTH=599	scaffold_6
contig_10337	34.7799	20.4078	15.7033	1.70425	0.0542187	2.21481	0.00722862	1.29958	0.440424	ref|XP_002522268.1| conserved hypothetical protein [Ricinus communis]_x0001_gb|EEF40126.1| conserved hypothetical protein [Ricinus communis]	AT1G17030.1 | Symbols: | unknown protein; FUNCTIONS IN: molecular_function unknown; INVOLVED IN: biological_process unknown; LOCATED IN: endomembrane system; BEST Arabidopsis thaliana protein match is: unknown protein (TAIR:AT2G47010.2); Has 70 Blast hits to 70 proteins in 13 species: Archae - 0; Bacteria - 0; Metazoa - 0; Fungi - 0; Plants - 69; Viruses - 0; Other Eukaryotes - 1 (source: NCBI BL…	scaffold_4
contig_10338	106.256	156.949	178.178	-1.47708	0.0017637	-1.67686	1.87916e-05	-1.13526	0.246861	ref|XP_002323485.1| multidrug/pheromone exporter, MDR family, ABC transporter family [Populus trichocarpa]_x0001_gb|EEF05246.1| multidrug/pheromone exporter, MDR family, ABC transporter family [Populus trichocarpa]	AT2G36910.1 | Symbols: ATPGP1, PGP1, ABCB1 | ATP binding cassette subfamily B1 | chr2:15502162-15507050 FORWARD LENGTH=1286	scaffold_11
contig_10339	11.7656	16.7432	11.6196	-1.42306	0.359783	1.01257	0.976498	1.44095	0.344596	ref|XP_002310055.1| predicted protein [Populus trichocarpa]_x0001_gb|EEE90505.1| predicted protein [Populus trichocarpa]	AT5G08340.1 | Symbols: | Nucleotidylyl transferase superfamily protein | chr5:2683901-2685604 FORWARD LENGTH=367	scaffold_7
contig_10346	14.9672	8.53344	11.4639	1.75394	0.192681	1.3056	0.504348	-1.34341	0.52358	ref|XP_002279072.1| PREDICTED: hypothetical protein [Vitis vinifera]_x0001_emb|CBI36108.3| unnamed protein product [Vitis vinifera]	AT1G79810.1 | Symbols: TED3, PEX2, ATPEX2 | Pex2/Pex12 N-terminal domain-containing protein / zinc finger (C3HC4-type RING finger) family protein | chr1:30019944-30022156 FORWARD LENGTH=333	scaffold_10
contig_10347	13.7996	9.10041	9.05924	1.51637	0.336668	1.52326	0.332005	1.00454	0.99253	ref|XP_002279985.1| PREDICTED: hypothetical protein [Vitis vinifera]_x0001_emb|CBI37012.3| unnamed protein product [Vitis vinifera]	AT2G47115.1 | Symbols: | unknown protein; FUNCTIONS IN: molecular_function unknown; INVOLVED IN: biological_process unknown; LOCATED IN: endomembrane system; BEST Arabidopsis thaliana protein match is: unknown protein (TAIR:AT1G10660.1); Has 35333 Blast hits to 34131 proteins in 2444 species: Archae - 798; Bacteria - 22429; Metazoa - 974; Fungi - 991; Plants - 531; Viruses - 0; Other Eukaryotes -…	scaffold_11
contig_10348	70.4515	113.643	120.747	-1.61307	0.00143301	-1.7139	0.000264791	-1.06251	0.643426	ref|XP_002285673.1| PREDICTED: hypothetical protein [Vitis vinifera]	AT5G19875.1 | Symbols: | unknown protein; FUNCTIONS IN: molecular_function unknown; INVOLVED IN: response to oxidative stress; LOCATED IN: endomembrane system; EXPRESSED IN: 21 plant structures; EXPRESSED DURING: 13 growth stages; BEST Arabidopsis thaliana protein match is: unknown protein (TAIR:AT2G31940.1); Has 30201 Blast hits to 17322 proteins in 780 species: Archae - 12; Bacteria - 1396; Met…	scaffold_10
contig_10349	148.577	137.166	117.46	1.08319	0.500471	1.26492	0.0566814	1.16777	0.217671	ref|XP_002270170.1| PREDICTED: hypothetical protein [Vitis vinifera]	AT2G47110.2 | Symbols: UBQ6 | ubiquitin 6 | chr2:19344701-19345174 FORWARD LENGTH=157	scaffold_8
contig_1035	29.7347	36.9037	25.1381	-1.2411	0.383529	1.18286	0.53898	1.46804	0.137762	ref|XP_002285504.1| PREDICTED: hypothetical protein [Vitis vinifera]	AT1G13020.1 | Symbols: EIF4B2 | eukaryotic initiation factor 4B2 | chr1:4440927-4443520 REVERSE LENGTH=549	scaffold_2
contig_10350	188.663	132.602	152.454	1.42278	0.00174788	1.23751	0.0501144	-1.14971	0.240439	ref|XP_002301160.1| predicted protein [Populus trichocarpa]_x0001_gb|EEE80433.1| predicted protein [Populus trichocarpa]	AT4G24210.1 | Symbols: SLY1 | F-box family protein | chr4:12563658-12564113 FORWARD LENGTH=151	scaffold_6
contig_10351	2.0875	11.8428	4.63466	-5.6732	0.00894549	-2.22019	0.361137	2.55528	0.0817025	No hits found	AT4G15910.1 | Symbols: ATDI21, DI21 | drought-induced 21 | chr4:9028657-9029269 FORWARD LENGTH=104	scaffold_8
contig_10354	44.2743	100.44	72.3596	-2.26858	2.46526e-06	-1.63435	0.00931808	1.38806	0.0328741	ref|XP_002530635.1| aconitase, putative [Ricinus communis]_x0001_gb|EEF31743.1| aconitase, putative [Ricinus communis]	AT4G35830.1 | Symbols: ACO1 | aconitase 1 | chr4:16973007-16977949 REVERSE LENGTH=898	scaffold_9
contig_10362	253.623	221.642	245.443	1.14429	0.142724	1.03333	0.714576	-1.10739	0.271263	ref|XP_002865140.1| ATBI-1 [Arabidopsis lyrata subsp. lyrata]_x0001_gb|EFH41399.1| ATBI-1 [Arabidopsis lyrata subsp. lyrata]	AT5G47120.1 | Symbols: ATBI-1, BI-1, ATBI1, BI1 | BAX inhibitor 1 | chr5:19136071-19137585 FORWARD LENGTH=247	scaffold_5
contig_10364	1.73472	2.17547	1.55223	-1.25408	0.845553	1.11756	0.931505	1.40151	0.778989	gb|ACN87416.1| NBS-containing resistance-like protein [Corylus avellana]	AT1G61310.1 | Symbols: | LRR and NB-ARC domains-containing disease resistance protein | chr1:22613166-22615943 REVERSE LENGTH=925	scaffold_6
contig_10367	16.3159	16.8212	16.4774	-1.03097	0.931249	-1.0099	0.9779	1.02087	0.953293	ref|XP_002273751.1| PREDICTED: hypothetical protein [Vitis vinifera]	AT5G52040.2 | Symbols: ATRSP41, RS41, At-RS41 | RNA-binding (RRM/RBD/RNP motifs) family protein | chr5:21131081-21133318 FORWARD LENGTH=357	scaffold_4
contig_1037	4.94305	5.63983	7.59177	-1.14096	0.839018	-1.53585	0.473156	-1.3461	0.606629	No hits found	No hits found	scaffold_9
contig_10371	6.469	14.7352	8.34387	-2.27781	0.0770148	-1.28982	0.638836	1.76599	0.191739	emb|CBI38586.3| unnamed protein product [Vitis vinifera]	AT5G51230.3 | Symbols: EMF2, VEF2, CYR1, AtEMF2 | VEFS-Box of polycomb protein | chr5:20824153-20829344 FORWARD LENGTH=626	scaffold_1
contig_10375	19.6157	19.5273	22.0627	1.00453	0.988891	-1.12475	0.708459	-1.12984	0.698131	ref|XP_002509623.1| C-4 methyl sterol oxidase, putative [Ricinus communis]_x0001_gb|EEF51010.1| C-4 methyl sterol oxidase, putative [Ricinus communis]	AT4G22756.1 | Symbols: SMO1-2, ATSMO1, ATSMO1-2, SMO1 | sterol C4-methyl oxidase 1-2 | chr4:11955124-11956695 REVERSE LENGTH=299	scaffold_4
contig_10377	30.0687	19.4933	14.8509	1.54251	0.13617	2.02471	0.0236486	1.31261	0.435335	ref|XP_002285740.1| PREDICTED: hypothetical protein [Vitis vinifera]_x0001_emb|CBI16544.3| unnamed protein product [Vitis vinifera]	AT3G13480.1 | Symbols: | unknown protein; FUNCTIONS IN: molecular_function unknown; INVOLVED IN: biological_process unknown; LOCATED IN: endomembrane system; EXPRESSED IN: 23 plant structures; EXPRESSED DURING: 13 growth stages; BEST Arabidopsis thaliana protein match is: unknown protein (TAIR:AT1G55475.1); Has 30201 Blast hits to 17322 proteins in 780 species: Archae - 12; Bacteria - 1396; Metaz…	scaffold_2
contig_10383	4.85547	14.7017	19.307	-3.02786	0.0273204	-3.97634	0.00307367	-1.31325	0.436841	No hits found	No hits found	scaffold_5
contig_10385	9.6074	25.0049	21.0812	-2.60267	0.00887744	-2.19426	0.0398002	1.18613	0.567931	ref|NP_196049.1| KTF1 (KOW DOMAIN-CONTAINING TRANSCRIPTION FACTOR 1); nucleotide binding [Arabidopsis thaliana]	AT5G04290.1 | Symbols: KTF1, SPT5L | kow domain-containing transcription factor 1 | chr5:1196069-1202653 FORWARD LENGTH=1493	scaffold_10
contig_10388	23.4834	42.4521	24.8628	-1.80775	0.0197272	-1.05874	0.844575	1.70746	0.0325616	ref|XP_002532289.1| conserved hypothetical protein [Ricinus communis]_x0001_gb|EEF30104.1| conserved hypothetical protein [Ricinus communis]	AT3G07890.2 | Symbols: | Ypt/Rab-GAP domain of gyp1p superfamily protein | chr3:2516639-2518784 REVERSE LENGTH=400	scaffold_1
contig_1039	209.316	196.353	254.9	1.06602	0.520397	-1.21778	0.0344529	-1.29817	0.00584412	emb|CAN66525.1| hypothetical protein VITISV_043977 [Vitis vinifera]	AT4G12980.1 | Symbols: | Auxin-responsive family protein | chr4:7589670-7591074 REVERSE LENGTH=394	scaffold_8
contig_10391	12.0213	18.4871	13.9989	-1.53786	0.249004	-1.16451	0.704409	1.32061	0.438482	ref|XP_002268305.1| PREDICTED: hypothetical protein [Vitis vinifera]_x0001_emb|CBI18120.3| unnamed protein product [Vitis vinifera]	AT5G01590.1 | Symbols: | unknown protein; FUNCTIONS IN: molecular_function unknown; INVOLVED IN: biological_process unknown; LOCATED IN: chloroplast, chloroplast envelope; EXPRESSED IN: 22 plant structures; EXPRESSED DURING: 13 growth stages; Has 60 Blast hits to 59 proteins in 31 species: Archae - 0; Bacteria - 20; Metazoa - 1; Fungi - 2; Plants - 33; Viruses - 0; Other Eukaryotes - 4 (source: N…	scaffold_1
contig_10396	34.1631	32.803	22.9337	1.04146	0.869122	1.48964	0.140019	1.43034	0.189656	ref|XP_002513515.1| conserved hypothetical protein [Ricinus communis]_x0001_gb|EEF48918.1| conserved hypothetical protein [Ricinus communis]	AT5G12470.1 | Symbols: | Protein of unknown function (DUF3411) | chr5:4044950-4047290 REVERSE LENGTH=386	scaffold_10
contig_10398	45.2107	53.9733	52.0078	-1.19382	0.381421	-1.15034	0.493009	1.03779	0.849396	ref|XP_002510633.1| scythe/bat3, putative [Ricinus communis]_x0001_gb|EEF52820.1| scythe/bat3, putative [Ricinus communis]	AT5G42220.1 | Symbols: | Ubiquitin-like superfamily protein | chr5:16872962-16877455 FORWARD LENGTH=879	scaffold_6
contig_1040	29.7588	26.2949	47.3452	1.13174	0.646915	-1.59096	0.0459006	-1.80055	0.0142724	ref|XP_002520482.1| heat-shock protein, putative [Ricinus communis]_x0001_gb|EEF41895.1| heat-shock protein, putative [Ricinus communis]	AT3G46230.1 | Symbols: ATHSP17.4, HSP17.4 | heat shock protein 17.4 | chr3:16984263-16984733 REVERSE LENGTH=156	scaffold_10
contig_10400	55.1325	36.6269	48.7564	1.50524	0.0540901	1.13077	0.533772	-1.33116	0.191579	emb|CBI27216.3| unnamed protein product [Vitis vinifera]	AT4G20070.1 | Symbols: ATAAH, AAH | allantoate amidohydrolase | chr4:10861548-10864529 FORWARD LENGTH=525	scaffold_4
contig_10401	233.079	176.242	175.572	1.32249	0.00495718	1.32754	0.00443564	1.00382	0.971535	ref|XP_002319263.1| predicted protein [Populus trichocarpa]_x0001_gb|EEE95186.1| predicted protein [Populus trichocarpa]	AT5G54540.1 | Symbols: | Uncharacterised conserved protein (UCP012943) | chr5:22156604-22157857 FORWARD LENGTH=297	scaffold_6
contig_10405	52.2885	42.4878	41.1751	1.23067	0.316618	1.2699	0.252733	1.03188	0.886663	ref|XP_002283557.1| PREDICTED: hypothetical protein [Vitis vinifera]_x0001_emb|CBI34705.3| unnamed protein product [Vitis vinifera]	AT4G20330.1 | Symbols: | Transcription initiation factor TFIIE, beta subunit | chr4:10982683-10984039 REVERSE LENGTH=286	scaffold_4
contig_10406	34.1341	47.5788	39.9264	-1.39388	0.138853	-1.16969	0.504039	1.19166	0.416133	ref|XP_002282470.1| PREDICTED: hypothetical protein [Vitis vinifera]	AT3G55580.1 | Symbols: | Regulator of chromosome condensation (RCC1) family protein | chr3:20612766-20615730 FORWARD LENGTH=488	scaffold_10
contig_10407	27.9168	16.3727	14.678	1.70508	0.0851462	1.90195	0.0436992	1.11546	0.765237	No hits found	No hits found	scaffold_1
contig_10408	48.6391	58.0399	43.7778	-1.19328	0.365039	1.11104	0.615231	1.32578	0.159239	gb|AAO23007.1| apyrase-like protein [Medicago truncatula]	AT5G18280.1 | Symbols: ATAPY2, APY2 | apyrase 2 | chr5:6050799-6054875 REVERSE LENGTH=578	scaffold_1
contig_10409	48.9681	40.0437	70.0825	1.22287	0.346939	-1.43119	0.0535169	-1.75015	0.00416796	gb|ACU23903.1| unknown [Glycine max]	AT5G18650.1 | Symbols: | CHY-type/CTCHY-type/RING-type Zinc finger protein | chr5:6218260-6220374 FORWARD LENGTH=267	scaffold_2
contig_10412	96.6375	81.7672	85.7419	1.18186	0.266863	1.12707	0.421131	-1.04861	0.759568	ref|XP_002523304.1| conserved hypothetical protein [Ricinus communis]_x0001_gb|EEF39020.1| conserved hypothetical protein [Ricinus communis]	AT1G01225.1 | Symbols: | NC domain-containing protein-related | chr1:96064-97242 FORWARD LENGTH=260	scaffold_5
contig_10413	42.2504	53.6722	44.2426	-1.27034	0.245841	-1.04715	0.831491	1.21313	0.343114	ref|XP_002273327.1| PREDICTED: hypothetical protein [Vitis vinifera]_x0001_emb|CBI31450.3| unnamed protein product [Vitis vinifera]	AT2G01720.1 | Symbols: | Ribophorin I | chr2:317193-320016 REVERSE LENGTH=464	scaffold_7
contig_10414	34.0857	27.3489	31.1785	1.24633	0.394075	1.09324	0.721292	-1.14003	0.620023	ref|XP_002325387.1| predicted protein [Populus trichocarpa]_x0001_gb|EEE99768.1| predicted protein [Populus trichocarpa]	AT1G23860.4 | Symbols: RSZP21, RSZ21, At-RSZ21 | RS-containing zinc finger protein 21 | chr1:8428091-8429164 REVERSE LENGTH=183	scaffold_8
contig_10415	198.103	205.685	184.77	-1.03827	0.70633	1.07216	0.49624	1.11319	0.290456	ref|XP_002327761.1| predicted protein [Populus trichocarpa]_x0001_gb|ABK94183.1| unknown [Populus trichocarpa]_x0001_gb|EEE75239.1| predicted protein [Populus trichocarpa]	AT4G36130.1 | Symbols: | Ribosomal protein L2 family | chr4:17097613-17098656 FORWARD LENGTH=258	scaffold_10
contig_10416	117.063	23.4137	94.9403	4.99974	2.12589e-16	1.23301	0.129377	-4.0549	1.29543e-11	ref|XP_002509596.1| Amine oxidase [copper-containing] precursor, putative [Ricinus communis]_x0001_gb|EEF50983.1| Amine oxidase [copper-containing] precursor, putative [Ricinus communis]	AT4G12290.1 | Symbols: | Copper amine oxidase family protein | chr4:7304434-7306973 FORWARD LENGTH=741	scaffold_4
contig_10422	14.2158	23.0152	20.5164	-1.61899	0.153789	-1.44321	0.291786	1.1218	0.708532	ref|XP_002328737.1| predicted protein [Populus trichocarpa]_x0001_gb|EEE77386.1| predicted protein [Populus trichocarpa]	AT3G18990.1 | Symbols: VRN1, REM39 | AP2/B3-like transcriptional factor family protein | chr3:6549077-6551568 REVERSE LENGTH=341	scaffold_7
contig_10425	67.0114	45.1779	34.1603	1.48328	0.0396758	1.96167	0.00105161	1.32253	0.218755	ref|XP_002305215.1| predicted protein [Populus trichocarpa]_x0001_gb|EEE85726.1| predicted protein [Populus trichocarpa]	AT1G66230.1 | Symbols: MYB20, AtMYB20 | myb domain protein 20 | chr1:24677322-24678246 FORWARD LENGTH=282	scaffold_6
contig_10430	57.1381	39.2797	43.8765	1.45465	0.0698468	1.30225	0.188926	-1.11703	0.616572	ref|XP_002331802.1| predicted protein [Populus trichocarpa]_x0001_gb|EEF11629.1| predicted protein [Populus trichocarpa]	AT1G53320.1 | Symbols: AtTLP7, TLP7 | tubby like protein 7 | chr1:19891237-19893429 REVERSE LENGTH=379	scaffold_6
contig_10432	193.361	252.717	138.771	-1.30697	0.00494138	1.39338	0.00272712	1.82111	6.95517e-09	ref|XP_002534145.1| protein binding protein, putative [Ricinus communis]_x0001_gb|EEF28238.1| protein binding protein, putative [Ricinus communis]	AT5G03250.1 | Symbols: | Phototropic-responsive NPH3 family protein | chr5:774591-776855 FORWARD LENGTH=592	scaffold_7
contig_10433	29.6626	24.5857	22.255	1.2065	0.494948	1.33285	0.308523	1.10472	0.736552	ref|XP_002285815.1| PREDICTED: hypothetical protein [Vitis vinifera]_x0001_emb|CBI19110.3| unnamed protein product [Vitis vinifera]	AT1G77870.1 | Symbols: MUB5 | membrane-anchored ubiquitin-fold protein 5 precursor | chr1:29285177-29285714 FORWARD LENGTH=120	scaffold_8
contig_10435	0.973709	4.55879	5.04424	-4.68188	0.156222	-5.18044	0.118575	-1.10649	0.88251	ref|XP_002276541.1| PREDICTED: hypothetical protein [Vitis vinifera]	AT5G02770.1 | Symbols: | unknown protein; Has 469 Blast hits to 336 proteins in 126 species: Archae - 0; Bacteria - 54; Metazoa - 249; Fungi - 22; Plants - 47; Viruses - 0; Other Eukaryotes - 97 (source: NCBI BLink). | chr5:628101-629168 REVERSE LENGTH=214	scaffold_11
contig_10436	64.9704	41.7163	46.801	1.55743	0.0245788	1.38823	0.0866366	-1.12189	0.591231	ref|XP_002513794.1| conserved hypothetical protein [Ricinus communis]_x0001_gb|EEF48377.1| conserved hypothetical protein [Ricinus communis]	AT1G44770.1 | Symbols: | unknown protein; BEST Arabidopsis thaliana protein match is: unknown protein (TAIR:AT5G49710.3); Has 81 Blast hits to 81 proteins in 17 species: Archae - 0; Bacteria - 0; Metazoa - 0; Fungi - 0; Plants - 81; Viruses - 0; Other Eukaryotes - 0 (source: NCBI BLink). | chr1:16907834-16909409 REVERSE LENGTH=271	scaffold_6
contig_10439	44.3148	44.9239	39.2294	-1.01374	0.948923	1.12963	0.580482	1.14516	0.537427	ref|XP_002523497.1| Transport protein particle subunit trs31, putative [Ricinus communis]_x0001_gb|EEF38836.1| Transport protein particle subunit trs31, putative [Ricinus communis]	AT5G58030.1 | Symbols: | Transport protein particle (TRAPP) component | chr5:23487021-23488483 REVERSE LENGTH=195	scaffold_3
contig_10440	3.72372	3.65464	6.20651	1.0189	0.981181	-1.66675	0.45463	-1.69825	0.44062	No hits found	No hits found	scaffold_1271
contig_10443	0.796929	0.444182	0.825689	1.79415	0.823268	-1.03609	0.986462	-1.8589	0.810116	ref|XP_002489102.1| hypothetical protein SORBIDRAFT_0070s002020 [Sorghum bicolor]_x0001_gb|EES20538.1| hypothetical protein SORBIDRAFT_0070s002020 [Sorghum bicolor]	No hits found	scaffold_2
contig_10444	17.8436	26.4873	18.8305	-1.48442	0.198687	-1.05531	0.872538	1.40661	0.260362	ref|XP_002282850.1| PREDICTED: hypothetical protein [Vitis vinifera]_x0001_emb|CBI33976.3| unnamed protein product [Vitis vinifera]	AT4G17100.1 | Symbols: | CONTAINS InterPro DOMAIN/s: Endoribonuclease XendoU (InterPro:IPR018998); Has 943 Blast hits to 770 proteins in 162 species: Archae - 0; Bacteria - 61; Metazoa - 472; Fungi - 40; Plants - 78; Viruses - 35; Other Eukaryotes - 257 (source: NCBI BLink). | chr4:9610164-9612513 REVERSE LENGTH=434	scaffold_5
contig_10445	0.798868	0.50092	1.03462	1.5948	0.852094	-1.29511	0.893069	-2.06544	0.748535	emb|CAC35330.1| N1-D protein [Linum usitatissimum]	AT4G16890.1 | Symbols: SNC1, BAL | disease resistance protein (TIR-NBS-LRR class), putative | chr4:9500506-9505455 REVERSE LENGTH=1301	scaffold_2
contig_10446	64.5164	31.2425	20.0977	2.06502	0.000639098	3.21013	8.86707e-07	1.55453	0.122629	gb|ACU22970.1| unknown [Glycine max]	AT5G02230.2 | Symbols: | Haloacid dehalogenase-like hydrolase (HAD) superfamily protein | chr5:449132-450507 FORWARD LENGTH=280	scaffold_11
contig_10448	8.3228	21.1648	8.04828	-2.54299	0.0184938	1.03411	0.947755	2.62973	0.0155514	ref|XP_002525831.1| 40S ribosomal protein S6, putative [Ricinus communis]_x0001_gb|EEF36525.1| 40S ribosomal protein S6, putative [Ricinus communis]	AT4G31700.1 | Symbols: RPS6, RPS6A | ribosomal protein S6 | chr4:15346306-15347714 REVERSE LENGTH=250	scaffold_7
contig_10452	25.3713	66.2138	17.0092	-2.60979	1.59791e-05	1.49162	0.203711	3.89282	3.18571e-08	ref|XP_002510407.1| conserved hypothetical protein [Ricinus communis]_x0001_gb|EEF52594.1| conserved hypothetical protein [Ricinus communis]	No hits found	scaffold_6
contig_10454	32.3224	23.4768	42.3559	1.37678	0.240266	-1.31042	0.248598	-1.80416	0.020225	emb|CBI21325.3| unnamed protein product [Vitis vinifera]	AT3G27020.1 | Symbols: YSL6 | YELLOW STRIPE like 6 | chr3:9961623-9964461 REVERSE LENGTH=676	scaffold_9
contig_10456	7.94358	8.17856	11.2785	-1.02958	0.954952	-1.41983	0.459294	-1.37903	0.494164	ref|XP_002325927.1| predicted protein [Populus trichocarpa]_x0001_gb|EEF00309.1| predicted protein [Populus trichocarpa]	AT3G56360.1 | Symbols: | unknown protein; FUNCTIONS IN: molecular_function unknown; INVOLVED IN: biological_process unknown; LOCATED IN: chloroplast; EXPRESSED IN: 24 plant structures; EXPRESSED DURING: 15 growth stages; BEST Arabidopsis thaliana protein match is: unknown protein (TAIR:AT5G05250.1); Has 45 Blast hits to 45 proteins in 13 species: Archae - 0; Bacteria - 0; Metazoa - 0; Fungi - 0; …	scaffold_10
contig_10457	65.1913	100.217	76.6404	-1.53727	0.00645023	-1.17562	0.338096	1.30762	0.0767937	ref|XP_002521798.1| Patellin-5, putative [Ricinus communis]_x0001_gb|EEF40608.1| Patellin-5, putative [Ricinus communis]	AT1G72160.1 | Symbols: | Sec14p-like phosphatidylinositol transfer family protein | chr1:27153823-27155609 REVERSE LENGTH=490	scaffold_5196
contig_10458	119.5	132.26	117.255	-1.10678	0.422266	1.01915	0.884255	1.12797	0.34312	ref|XP_002327640.1| predicted protein [Populus trichocarpa]_x0001_gb|EEE75118.1| predicted protein [Populus trichocarpa]	AT5G42180.1 | Symbols: | Peroxidase superfamily protein | chr5:16852702-16854021 FORWARD LENGTH=317	scaffold_10
contig_10459	33.0994	40.0885	58.7896	-1.21115	0.417306	-1.77615	0.00735036	-1.4665	0.0607662	ref|XP_002280322.1| PREDICTED: hypothetical protein [Vitis vinifera]	AT5G62570.2 | Symbols: | Calmodulin binding protein-like | chr5:25114934-25116967 FORWARD LENGTH=494	scaffold_11
contig_1046	31.7932	46.842	37.7847	-1.47333	0.0910992	-1.18845	0.475994	1.23971	0.32771	ref|XP_002521987.1| protein binding protein, putative [Ricinus communis]_x0001_gb|EEF40391.1| protein binding protein, putative [Ricinus communis]	AT3G04470.1 | Symbols: | Ankyrin repeat family protein | chr3:1189841-1191853 REVERSE LENGTH=640	scaffold_8
contig_10460	29.1634	26.2085	32.7056	1.11275	0.694274	-1.12146	0.655418	-1.2479	0.401467	No hits found	No hits found	scaffold_10
contig_10465	12.5602	13.9027	16.0072	-1.10688	0.798408	-1.27444	0.526889	-1.15137	0.70572	emb|CBI19349.3| unnamed protein product [Vitis vinifera]	AT1G49510.1 | Symbols: emb1273 | embryo defective 1273 | chr1:18327026-18328147 FORWARD LENGTH=240	scaffold_6
contig_10466	30.0542	28.3015	37.5564	1.06193	0.820274	-1.24962	0.365206	-1.32701	0.257535	ref|XP_002276541.1| PREDICTED: hypothetical protein [Vitis vinifera]	AT5G02770.1 | Symbols: | unknown protein; Has 469 Blast hits to 336 proteins in 126 species: Archae - 0; Bacteria - 54; Metazoa - 249; Fungi - 22; Plants - 47; Viruses - 0; Other Eukaryotes - 97 (source: NCBI BLink). | chr5:628101-629168 REVERSE LENGTH=214	scaffold_1
contig_1047	38.6462	43.93	36.3896	-1.13672	0.563556	1.06201	0.796008	1.20721	0.403216	gb|AAQ67226.1| protein phosphatase 2A catalytic subunit [Solanum lycopersicum]	AT1G10430.1 | Symbols: PP2A-2 | protein phosphatase 2A-2 | chr1:3428705-3430437 REVERSE LENGTH=306	scaffold_2
contig_10480	27.6721	1.81963	3.54358	15.2076	4.04475e-07	7.80909	7.00338e-06	-1.94742	0.498636	ref|XP_002284999.1| PREDICTED: hypothetical protein isoform 3 [Vitis vinifera]_x0001_ref|XP_002284997.1| PREDICTED: hypothetical protein isoform 2 [Vitis vinifera]_x0001_ref|XP_002284996.1| PREDICTED: hypothetical protein isoform 1 [Vitis vinifera]	AT4G30380.1 | Symbols: | Barwin-related endoglucanase | chr4:14860486-14860994 FORWARD LENGTH=123	scaffold_8
contig_10481	5.47224	13.3185	13.4814	-2.43384	0.0750916	-2.46359	0.0702746	-1.01222	0.975443	ref|XP_002514519.1| Phospholipid-transporting ATPase, putative [Ricinus communis]_x0001_gb|EEF47625.1| Phospholipid-transporting ATPase, putative [Ricinus communis]	AT3G27870.1 | Symbols: | ATPase E1-E2 type family protein / haloacid dehalogenase-like hydrolase family protein | chr3:10330950-10335288 FORWARD LENGTH=1189	scaffold_7
contig_10482	699.516	299.125	502.08	2.33855	9.46422e-38	1.39324	1.15766e-08	-1.6785	5.84411e-13	ref|XP_002531677.1| Phenylalanine ammonia-lyase, putative [Ricinus communis]_x0001_gb|EEF30696.1| Phenylalanine ammonia-lyase, putative [Ricinus communis]	AT3G53260.1 | Symbols: PAL2, ATPAL2 | phenylalanine ammonia-lyase 2 | chr3:19744256-19746619 REVERSE LENGTH=717	scaffold_10
contig_1049	423.593	387.453	356.29	1.09328	0.204685	1.1889	0.0159648	1.08747	0.253469	ref|XP_002304636.1| predicted protein [Populus trichocarpa]_x0001_gb|EEE79615.1| predicted protein [Populus trichocarpa]	AT5G13420.1 | Symbols: | Aldolase-type TIM barrel family protein | chr5:4302080-4304212 REVERSE LENGTH=438	scaffold_7
contig_10496	82.3127	80.9941	69.8204	1.01628	0.918105	1.17892	0.312729	1.16003	0.36453	ref|XP_002284071.1| PREDICTED: hypothetical protein [Vitis vinifera]_x0001_emb|CBI31714.3| unnamed protein product [Vitis vinifera]	AT5G59840.1 | Symbols: | Ras-related small GTP-binding family protein | chr5:24107450-24109049 REVERSE LENGTH=216	scaffold_6
contig_10497	0.481076	2.11157	1.24609	-4.38927	0.396927	-2.59022	0.65563	1.69455	0.68498	ref|XP_002274521.1| PREDICTED: hypothetical protein [Vitis vinifera]	AT2G24120.1 | Symbols: PDE319, SCA3 | DNA/RNA polymerases superfamily protein | chr2:10249358-10254530 REVERSE LENGTH=993	scaffold_3
contig_10498	0	0	0.347836	-	1	1000000	0.785762	1000000	0.785762	gb|AAD32950.1| putative non-LTR retroelement reverse transcriptase [Arabidopsis thaliana]	AT2G02650.1 | Symbols: | Ribonuclease H-like superfamily protein | chr2:735411-736546 FORWARD LENGTH=365	scaffold_1
contig_10505	9.37251	8.70379	12.9989	1.07683	0.878867	-1.38692	0.453987	-1.49347	0.367796	ref|XP_002529309.1| conserved hypothetical protein [Ricinus communis]_x0001_gb|EEF33078.1| conserved hypothetical protein [Ricinus communis]	AT5G43500.1 | Symbols: ATARP9, ARP9 | actin-related protein 9 | chr5:17470038-17473429 FORWARD LENGTH=596	scaffold_8
contig_10512	10.3636	9.91692	12.0363	1.04505	0.923174	-1.1614	0.730379	-1.21371	0.659228	ref|XP_002305966.1| predicted protein [Populus trichocarpa]_x0001_gb|EEE86477.1| predicted protein [Populus trichocarpa]	AT5G15870.1 | Symbols: | glycosyl hydrolase family 81 protein | chr5:5182641-5184878 REVERSE LENGTH=745	scaffold_9
contig_10514	15.8965	8.86017	14.374	1.79415	0.164387	1.10592	0.785958	-1.62231	0.262358	ref|XP_002282387.1| PREDICTED: hypothetical protein [Vitis vinifera]_x0001_emb|CAN79760.1| hypothetical protein VITISV_025473 [Vitis vinifera]	AT1G13360.1 | Symbols: | unknown protein; BEST Arabidopsis thaliana protein match is: unknown protein (TAIR:AT3G25870.1); Has 69 Blast hits to 69 proteins in 16 species: Archae - 0; Bacteria - 0; Metazoa - 6; Fungi - 0; Plants - 63; Viruses - 0; Other Eukaryotes - 0 (source: NCBI BLink). | chr1:4577229-4577813 REVERSE LENGTH=194	scaffold_2
contig_10517	31.5896	52.5734	32.1841	-1.66426	0.0224127	-1.01882	0.94119	1.63352	0.0270968	ref|XP_002275168.1| PREDICTED: hypothetical protein [Vitis vinifera]	AT4G19006.1 | Symbols: | Proteasome component (PCI) domain protein | chr4:10409349-10411347 REVERSE LENGTH=386	scaffold_4
contig_10521	27.8612	31.077	30.1528	-1.11542	0.678225	-1.08225	0.765769	1.03065	0.906858	emb|CBI39170.3| unnamed protein product [Vitis vinifera]	AT3G59350.3 | Symbols: | Protein kinase superfamily protein | chr3:21932930-21934883 FORWARD LENGTH=408	scaffold_1
contig_10522	3.14559	9.15921	7.75444	-2.91176	0.0955549	-2.46518	0.179361	1.18116	0.74109	ref|XP_002520047.1| nucleic acid binding protein, putative [Ricinus communis]_x0001_gb|EEF42371.1| nucleic acid binding protein, putative [Ricinus communis]	AT5G16840.3 | Symbols: BPA1 | binding partner of acd11 1 | chr5:5536042-5538026 FORWARD LENGTH=257	scaffold_11
contig_10523	17.2317	4.91577	15.6219	3.5054	0.00887742	1.10305	0.782531	-3.17792	0.0188256	ref|XP_002529460.1| ribonuclease III, putative [Ricinus communis]_x0001_gb|EEF32926.1| ribonuclease III, putative [Ricinus communis]	AT3G20420.1 | Symbols: RTL2, ATRTL2 | RNAse THREE-like protein 2 | chr3:7119371-7120895 REVERSE LENGTH=391	scaffold_6
contig_10524	15.9003	17.1759	15.8968	-1.08022	0.82744	1.00022	0.999508	1.08046	0.826959	emb|CBI37921.3| unnamed protein product [Vitis vinifera]	AT2G21150.1 | Symbols: XCT | XAP5 family protein | chr2:9065397-9067921 FORWARD LENGTH=337	scaffold_9
contig_10525	27.5319	38.2119	32.1813	-1.38791	0.190735	-1.16887	0.551077	1.1874	0.475657	emb|CBI37480.3| unnamed protein product [Vitis vinifera]	AT5G65930.3 | Symbols: ZWI | kinesin-like calmodulin-binding protein (ZWICHEL) | chr5:26370369-26376394 REVERSE LENGTH=1266	scaffold_9
contig_10527	12.5714	18.0177	11.1643	-1.43323	0.332668	1.12603	0.777962	1.61386	0.211567	No hits found	No hits found	scaffold_5
contig_10532	39.1785	29.0565	28.6996	1.34836	0.223544	1.36512	0.206404	1.01244	0.962918	ref|XP_002267096.1| PREDICTED: hypothetical protein [Vitis vinifera]	AT1G74450.1 | Symbols: | Protein of unknown function (DUF793) | chr1:27982737-27983930 FORWARD LENGTH=397	scaffold_6
contig_10534	102.806	96.7824	109.388	1.06224	0.670722	-1.06402	0.652259	-1.13024	0.381203	gb|ACU16132.1| unknown [Glycine max]	AT1G23260.1 | Symbols: MMZ1, UEV1A | MMS ZWEI homologue 1 | chr1:8257209-8258573 REVERSE LENGTH=158	scaffold_2
contig_10536	10.7735	19.1581	17.1864	-1.77827	0.130346	-1.59525	0.232877	1.11473	0.747466	No hits found	No hits found	scaffold_6
contig_10539	4.27519	12.3312	2.87916	-2.88437	0.0516846	1.48487	0.628232	4.28293	0.0159866	ref|XP_002533671.1| heparanase, putative [Ricinus communis]_x0001_gb|EEF28717.1| heparanase, putative [Ricinus communis]	AT5G34940.2 | Symbols: AtGUS3, GUS3 | glucuronidase 3 | chr5:13235912-13238718 REVERSE LENGTH=536	scaffold_3
contig_10540	1192.42	566.811	1907.93	2.10373	2.35707e-51	-1.60005	4.16652e-38	-3.36608	8.30036e-169	ref|XP_002520459.1| heat-shock protein, putative [Ricinus communis]_x0001_gb|EEF41872.1| heat-shock protein, putative [Ricinus communis]	AT2G29500.1 | Symbols: | HSP20-like chaperones superfamily protein | chr2:12633279-12633740 REVERSE LENGTH=153	scaffold_10
contig_10542	64.031	57.8619	51.9892	1.10662	0.578053	1.23162	0.265555	1.11296	0.57719	ref|XP_002285370.1| PREDICTED: hypothetical protein [Vitis vinifera]	AT1G13180.1 | Symbols: DIS1, ARP3, ATARP3 | Actin-like ATPase superfamily protein | chr1:4495394-4498204 FORWARD LENGTH=427	scaffold_8
contig_10543	11.2003	11.5997	10.1188	-1.03566	0.934988	1.10688	0.819602	1.14635	0.756867	ref|XP_002280767.1| PREDICTED: hypothetical protein [Vitis vinifera]	AT2G19385.1 | Symbols: | zinc ion binding | chr2:8387149-8388581 FORWARD LENGTH=275	scaffold_3
contig_10545	16.0012	22.1772	13.118	-1.38598	0.323847	1.21978	0.600126	1.69059	0.131541	emb|CBI23872.3| unnamed protein product [Vitis vinifera]	AT1G80560.1 | Symbols: ATIMD2, IMD2 | isopropylmalate dehydrogenase 2 | chr1:30287833-30290126 FORWARD LENGTH=405	scaffold_6
contig_10546	27.5364	36.6416	27.5864	-1.33066	0.259242	-1.00182	0.994682	1.32825	0.26206	sp|O50046|TRPB_CAMAC RecName: Full=Tryptophan synthase beta chain 2, chloroplastic; Flags: Precursor_x0001_gb|AAB97087.1| tryptophan synthase beta subunit [Camptotheca acuminata]_x0001_gb|AAB97526.1| tryptophan synthase beta [Camptotheca acuminata]	AT5G54810.1 | Symbols: TSB1, TRPB, TRP2, ATTSB1 | tryptophan synthase beta-subunit 1 | chr5:22264805-22266738 REVERSE LENGTH=470	scaffold_6
contig_10547	72.9252	33.8434	38.2717	2.15478	0.000141821	1.90546	0.000980729	-1.13084	0.604854	ref|XP_002279832.1| PREDICTED: hypothetical protein [Vitis vinifera]_x0001_emb|CBI37637.3| unnamed protein product [Vitis vinifera]	AT4G39330.1 | Symbols: ATCAD9, CAD9 | cinnamyl alcohol dehydrogenase 9 | chr4:18291268-18292772 FORWARD LENGTH=360	scaffold_8
contig_10548	36.6399	30.8493	34.8322	1.18771	0.484397	1.0519	0.832025	-1.12911	0.626065	emb|CAN83221.1| hypothetical protein VITISV_031365 [Vitis vinifera]	AT3G57930.2 | Symbols: | unknown protein; BEST Arabidopsis thaliana protein match is: unknown protein (TAIR:AT2G42190.1); Has 35333 Blast hits to 34131 proteins in 2444 species: Archae - 798; Bacteria - 22429; Metazoa - 974; Fungi - 991; Plants - 531; Viruses - 0; Other Eukaryotes - 9610 (source: NCBI BLink). | chr3:21447250-21447675 REVERSE LENGTH=141	scaffold_11
contig_10549	5.88877	8.16548	8.18465	-1.38662	0.558989	-1.38988	0.555922	-1.00235	0.996348	ref|XP_002521460.1| serine/threonine protein kinase, putative [Ricinus communis]_x0001_gb|EEF40950.1| serine/threonine protein kinase, putative [Ricinus communis]	AT5G40440.1 | Symbols: ATMKK3, MKK3 | mitogen-activated protein kinase kinase 3 | chr5:16182149-16184513 FORWARD LENGTH=520	scaffold_9
contig_10550	12.1982	11.898	35.2822	1.02523	0.952387	-2.89241	0.000731472	-2.96539	0.00059258	No hits found	No hits found	scaffold_6
contig_10552	0	4.22196	6.37369	1000000	0.0535874	1000000	0.0120595	-1.50965	0.529616	No hits found	No hits found	scaffold_6
contig_10554	34.0177	55.7774	20.5923	-1.63966	0.0218701	1.65196	0.0708498	2.70865	4.69829e-05	ref|XP_002268223.1| PREDICTED: hypothetical protein [Vitis vinifera]	AT4G10955.2 | Symbols: | alpha/beta-Hydrolases superfamily protein | chr4:6713778-6715372 REVERSE LENGTH=350	scaffold_5
contig_10557	192.218	309.202	263.357	-1.6086	1.58658e-07	-1.37009	0.000851654	1.17408	0.0554895	No hits found	No hits found	scaffold_8
contig_10558	138.513	86.3397	94.363	1.60428	0.000490189	1.46787	0.003797	-1.09293	0.551816	ref|XP_002511938.1| Protein ABIL1, putative [Ricinus communis]_x0001_gb|EEF50607.1| Protein ABIL1, putative [Ricinus communis]	AT2G46225.1 | Symbols: ABIL1 | ABI-1-like 1 | chr2:18982113-18984074 FORWARD LENGTH=298	scaffold_4
contig_10559	17.1629	10.9524	16.9233	1.56704	0.249357	1.01416	0.967806	-1.54516	0.266242	No hits found	No hits found	scaffold_2
contig_1056	42.537	49.6883	40.1219	-1.16812	0.459087	1.06019	0.791935	1.23843	0.315438	No hits found	No hits found	scaffold_2
contig_10562	25.9778	24.1926	22.5754	1.07379	0.803234	1.15071	0.629317	1.07164	0.8153	emb|CBI31751.3| unnamed protein product [Vitis vinifera]	AT2G42910.1 | Symbols: | Phosphoribosyltransferase family protein | chr2:17856396-17858394 FORWARD LENGTH=337	scaffold_1
contig_10564	44.3936	161.465	42.3026	-3.63713	5.13552e-17	1.04943	0.823473	3.8169	8.43744e-18	ref|XP_002513006.1| aldo-keto reductase, putative [Ricinus communis]_x0001_gb|EEF49509.1| aldo-keto reductase, putative [Ricinus communis]	AT2G21250.1 | Symbols: | NAD(P)-linked oxidoreductase superfamily protein | chr2:9103408-9105116 REVERSE LENGTH=309	scaffold_9
contig_10565	243.661	64.43	169.421	3.78179	7.0494e-26	1.4382	0.000254722	-2.62953	3.13175e-12	gb|ACU14219.1| unknown [Glycine max]	AT3G43720.2 | Symbols: | Bifunctional inhibitor/lipid-transfer protein/seed storage 2S albumin superfamily protein | chr3:15615549-15617099 REVERSE LENGTH=191	scaffold_2
contig_10566	30.3405	19.4684	30.3001	1.55845	0.126371	1.00133	0.995898	-1.55637	0.127644	ref|XP_002280145.1| PREDICTED: hypothetical protein [Vitis vinifera]_x0001_emb|CBI21502.3| unnamed protein product [Vitis vinifera]	AT2G21970.1 | Symbols: SEP2 | stress enhanced protein 2 | chr2:9357188-9357874 REVERSE LENGTH=202	scaffold_9
contig_10567	4.93062	9.2126	10.101	-1.86845	0.270837	-2.04863	0.195175	-1.09643	0.844388	emb|CBI30951.3| unnamed protein product [Vitis vinifera]	AT2G34640.1 | Symbols: PTAC12, HMR | plastid transcriptionally active 12 | chr2:14582061-14584345 REVERSE LENGTH=527	scaffold_4
contig_10570	22.9794	26.3037	28.5348	-1.14467	0.639654	-1.24176	0.443627	-1.08482	0.765588	ref|XP_002271384.1| PREDICTED: hypothetical protein [Vitis vinifera]_x0001_emb|CBI28381.3| unnamed protein product [Vitis vinifera]	AT1G12470.1 | Symbols: | zinc ion binding | chr1:4251359-4257201 FORWARD LENGTH=988	scaffold_11
contig_10574	8.39492	4.05518	7.4093	2.07017	0.23577	1.13302	0.810941	-1.82712	0.342767	ref|XP_002511791.1| kinase, putative [Ricinus communis]_x0001_gb|EEF50460.1| kinase, putative [Ricinus communis]	AT3G61080.1 | Symbols: | Protein kinase superfamily protein | chr3:22607152-22608883 FORWARD LENGTH=326	scaffold_5
contig_10575	19.874	23.3126	18.9942	-1.17302	0.605476	1.04632	0.889407	1.22736	0.512172	gb|ACU18389.1| unknown [Glycine max]	AT2G43240.1 | Symbols: | Nucleotide-sugar transporter family protein | chr2:17971280-17975300 REVERSE LENGTH=406	scaffold_1
contig_10576	24.578	34.7247	28.3043	-1.41284	0.190908	-1.15161	0.612132	1.22684	0.422566	ref|XP_002277794.1| PREDICTED: hypothetical protein [Vitis vinifera]_x0001_emb|CBI26690.3| unnamed protein product [Vitis vinifera]	AT3G20290.2 | Symbols: ATEHD1, EHD1 | EPS15 homology domain 1 | chr3:7075057-7078655 REVERSE LENGTH=545	scaffold_6
contig_10580	8.08706	6.00995	9.6823	1.34561	0.594592	-1.19726	0.71386	-1.61105	0.369395	emb|CBI27516.3| unnamed protein product [Vitis vinifera]	AT1G75010.1 | Symbols: ARC3 | GTP binding | chr1:28164994-28169941 REVERSE LENGTH=741	scaffold_7
contig_10585	5.71201	7.66442	9.35213	-1.34181	0.608345	-1.63728	0.36442	-1.2202	0.692164	ref|XP_002531133.1| WD-repeat protein, putative [Ricinus communis]_x0001_gb|EEF31253.1| WD-repeat protein, putative [Ricinus communis]	AT3G10530.1 | Symbols: | Transducin/WD40 repeat-like superfamily protein | chr3:3286277-3288670 FORWARD LENGTH=536	scaffold_10
contig_10588	0.829966	4.07084	7.28064	-4.90483	0.178397	-8.77222	0.0264204	-1.78849	0.361988	emb|CBI26668.3| unnamed protein product [Vitis vinifera]	AT1G50730.1 | Symbols: | unknown protein; Has 218 Blast hits to 209 proteins in 78 species: Archae - 0; Bacteria - 0; Metazoa - 141; Fungi - 2; Plants - 33; Viruses - 0; Other Eukaryotes - 42 (source: NCBI BLink). | chr1:18795275-18802098 FORWARD LENGTH=923	scaffold_6
contig_10589	62.9541	47.6985	60.3448	1.31983	0.148479	1.04324	0.815071	-1.26513	0.225711	gb|ACU23491.1| unknown [Glycine max]	AT1G28200.1 | Symbols: FIP1 | FH interacting protein 1 | chr1:9850395-9852300 REVERSE LENGTH=259	scaffold_6
contig_10590	57.793	104.154	34.4274	-1.80219	0.000256994	1.67869	0.0150669	3.02532	1.60582e-09	emb|CBI32594.3| unnamed protein product [Vitis vinifera]	AT2G21660.2 | Symbols: ATGRP7, CCR2 | cold, circadian rhythm, and rna binding 2 | chr2:9265477-9266316 REVERSE LENGTH=159	scaffold_7
contig_10591	97.3986	105.933	66.5147	-1.08762	0.55059	1.46432	0.0159165	1.59262	0.00265843	ref|XP_002316363.1| predicted protein [Populus trichocarpa]_x0001_gb|EEF02534.1| predicted protein [Populus trichocarpa]	AT3G01390.2 | Symbols: VMA10, AVMA10 | vacuolar membrane ATPase 10 | chr3:150265-150922 REVERSE LENGTH=110	scaffold_11
contig_10592	11.2941	8.1497	13.3733	1.38583	0.487831	-1.1841	0.682374	-1.64096	0.270761	ref|XP_002267087.1| PREDICTED: hypothetical protein [Vitis vinifera]_x0001_emb|CBI40221.3| unnamed protein product [Vitis vinifera]	AT3G57810.3 | Symbols: | Cysteine proteinases superfamily protein | chr3:21416336-21417809 FORWARD LENGTH=317	scaffold_10
contig_10593	45.6088	19.709	288.9	2.3141	0.00128657	-6.33431	1.26377e-44	-14.6583	8.94925e-63	ref|XP_002304452.1| anthocyanidin synthase [Populus trichocarpa]_x0001_gb|EEE79431.1| anthocyanidin synthase [Populus trichocarpa]	AT4G22880.2 | Symbols: LDOX, TDS4, TT18, ANS | leucoanthocyanidin dioxygenase | chr4:12004905-12006059 REVERSE LENGTH=356	scaffold_4
contig_10597	71.111	4.05758	54.2195	17.5255	3.78368e-17	1.31154	0.132558	-13.3625	1.65174e-12	No hits found	No hits found	scaffold_6
contig_10598	12.7412	29.6251	19.041	-2.32515	0.00951803	-1.49445	0.270988	1.55585	0.132328	ref|XP_002278357.1| PREDICTED: hypothetical protein [Vitis vinifera]_x0001_emb|CBI26628.3| unnamed protein product [Vitis vinifera]	AT5G54920.2 | Symbols: | unknown protein; FUNCTIONS IN: molecular_function unknown; BEST Arabidopsis thaliana protein match is: unknown protein (TAIR:AT4G26990.1); Has 30201 Blast hits to 17322 proteins in 780 species: Archae - 12; Bacteria - 1396; Metazoa - 17338; Fungi - 3422; Plants - 5037; Viruses - 0; Other Eukaryotes - 2996 (source: NCBI BLink). | chr5:22302111-22305576 FORWARD LENGTH=522	scaffold_6
contig_10600	28.6702	43.0862	40.9866	-1.50283	0.0903197	-1.42959	0.142317	1.05123	0.820095	ref|XP_002269647.1| PREDICTED: hypothetical protein [Vitis vinifera]	AT2G02560.2 | Symbols: CAND1, ATCAND1, ETA2, TIP120, HVE | cullin-associated and neddylation dissociated | chr2:690345-697342 FORWARD LENGTH=1217	scaffold_7
contig_10605	11.2376	8.57826	9.4158	1.31001	0.561118	1.19349	0.696434	-1.09764	0.84829	ref|XP_002528335.1| Vesicle transport protein SEC20, putative [Ricinus communis]_x0001_gb|EEF34007.1| Vesicle transport protein SEC20, putative [Ricinus communis]	AT3G24315.1 | Symbols: AtSec20 | Sec20 family protein | chr3:8820599-8822445 REVERSE LENGTH=293	scaffold_11
contig_10606	18.5982	16.2894	22.167	1.14173	0.700539	-1.19189	0.581343	-1.36082	0.349588	ref|XP_002269759.1| PREDICTED: hypothetical protein [Vitis vinifera]	AT2G23740.2 | Symbols: | nucleic acid binding;sequence-specific DNA binding transcription factors;zinc ion binding | chr2:10098213-10103229 FORWARD LENGTH=1382	scaffold_8
contig_10607	5.0711	6.20134	5.95988	-1.22288	0.74865	-1.17526	0.799204	1.04051	0.947303	ref|XP_002527316.1| conserved hypothetical protein [Ricinus communis]_x0001_gb|EEF35068.1| conserved hypothetical protein [Ricinus communis]	AT1G80700.1 | Symbols: | unknown protein; FUNCTIONS IN: molecular_function unknown; INVOLVED IN: biological_process unknown; LOCATED IN: mitochondrion; BEST Arabidopsis thaliana protein match is: unknown protein (TAIR:AT1G80980.1); Has 476 Blast hits to 340 proteins in 85 species: Archae - 2; Bacteria - 44; Metazoa - 84; Fungi - 36; Plants - 40; Viruses - 0; Other Eukaryotes - 270 (source: NCBI B…	scaffold_10
contig_10609	18.3885	18.0132	9.87038	1.02084	0.951177	1.863	0.113781	1.82497	0.128317	ref|XP_002330679.1| predicted protein [Populus trichocarpa]_x0001_gb|EEF09414.1| predicted protein [Populus trichocarpa]	AT4G03510.2 | Symbols: RMA1, ATRMA1 | RING membrane-anchor 1 | chr4:1557905-1558654 REVERSE LENGTH=249	scaffold_11
contig_10610	8.74814	9.18127	6.74968	-1.04951	0.921071	1.29608	0.62419	1.36025	0.555991	ref|XP_002267211.1| PREDICTED: hypothetical protein [Vitis vinifera]	AT4G16800.1 | Symbols: | ATP-dependent caseinolytic (Clp) protease/crotonase family protein | chr4:9454931-9457000 REVERSE LENGTH=301	scaffold_4
contig_10611	96.4749	61.0505	63.1402	1.58025	0.00474348	1.52795	0.00832754	-1.03423	0.85194	gb|ABS72341.1| rapid alkalinization factor precursor [Litchi chinensis]	AT3G16570.1 | Symbols: RALF23, ATRALF23 | rapid alkalinization factor 23 | chr3:5644748-5645164 FORWARD LENGTH=138	scaffold_11
contig_10618	2.28877	4.00101	2.58695	-1.74811	0.529729	-1.13028	0.903761	1.54661	0.611349	gb|ACN87416.1| NBS-containing resistance-like protein [Corylus avellana]	AT5G43740.2 | Symbols: | Disease resistance protein (CC-NBS-LRR class) family | chr5:17566010-17568598 FORWARD LENGTH=862	scaffold_6
contig_10619	13.7283	9.4052	12.1494	1.45965	0.379327	1.12995	0.761406	-1.29178	0.564432	No hits found	No hits found	scaffold_3
contig_10621	67.1124	41.4085	94.2686	1.62074	0.013674	-1.40464	0.0327618	-2.27655	4.68954e-06	ref|XP_002529623.1| Remorin, putative [Ricinus communis]_x0001_gb|EEF32768.1| Remorin, putative [Ricinus communis]	AT3G57540.1 | Symbols: | Remorin family protein | chr3:21301623-21302924 REVERSE LENGTH=296	scaffold_1
contig_10625	9.3766	1.4779	7.56495	6.34453	0.0175476	1.23948	0.670164	-5.11871	0.049053	ref|XP_002267940.1| PREDICTED: hypothetical protein [Vitis vinifera]_x0001_emb|CBI27279.3| unnamed protein product [Vitis vinifera]	AT5G46110.4 | Symbols: APE2, TPT | Glucose-6-phosphate/phosphate translocator-related | chr5:18697606-18700223 FORWARD LENGTH=415	scaffold_7
contig_10626	17.5864	25.3031	20.3398	-1.43878	0.243806	-1.15656	0.659561	1.24402	0.467791	emb|CBI23314.3| unnamed protein product [Vitis vinifera]	AT4G21470.1 | Symbols: ATFMN/FHY, FMN/FHY | riboflavin kinase/FMN hydrolase | chr4:11431284-11433197 FORWARD LENGTH=379	scaffold_7
contig_10627	13.5003	5.54293	11.4961	2.43558	0.0728332	1.17434	0.695096	-2.074	0.159225	ref|XP_002267027.1| PREDICTED: hypothetical protein [Vitis vinifera]_x0001_emb|CBI28545.3| unnamed protein product [Vitis vinifera]	AT4G32180.3 | Symbols: ATPANK2, PANK2 | pantothenate kinase 2 | chr4:15538340-15543715 REVERSE LENGTH=783	scaffold_2
contig_10630	89.2587	91.157	66.9412	-1.02127	0.887967	1.33339	0.0747413	1.36175	0.0545351	ref|XP_002326434.1| predicted protein [Populus trichocarpa]_x0001_gb|ABK93516.1| unknown [Populus trichocarpa]_x0001_gb|EEE72233.1| predicted protein [Populus trichocarpa]	No hits found	scaffold_10
contig_10632	30.394	20.5051	20.3564	1.48226	0.169257	1.4931	0.162285	1.00731	0.981694	ref|XP_002318101.1| predicted protein [Populus trichocarpa]_x0001_gb|EEE96321.1| predicted protein [Populus trichocarpa]	AT5G63200.1 | Symbols: | tetratricopeptide repeat (TPR)-containing protein | chr5:25349043-25352899 FORWARD LENGTH=649	scaffold_2
contig_10636	0	5.38244	0	1000000	0.0239731	-	1	0	0.0239731	No hits found	No hits found	scaffold_7
contig_10637	259.415	167.457	258.897	1.54914	8.11498e-06	1.002	0.981884	-1.54605	9.01496e-06	ref|XP_002520976.1| DNA binding protein, putative [Ricinus communis]_x0001_gb|EEF41393.1| DNA binding protein, putative [Ricinus communis]	AT4G02590.3 | Symbols: UNE12 | basic helix-loop-helix (bHLH) DNA-binding superfamily protein | chr4:1137968-1140117 REVERSE LENGTH=247	scaffold_468
contig_10639	37.979	34.2106	38.3764	1.11015	0.659886	-1.01046	0.963996	-1.12177	0.627538	ref|XP_002519518.1| hypothetical protein RCOM_1355450 [Ricinus communis]_x0001_gb|EEF42932.1| hypothetical protein RCOM_1355450 [Ricinus communis]	AT2G37035.1 | Symbols: | unknown protein; Has 26 Blast hits to 26 proteins in 11 species: Archae - 0; Bacteria - 0; Metazoa - 2; Fungi - 0; Plants - 23; Viruses - 0; Other Eukaryotes - 1 (source: NCBI BLink). | chr2:15555374-15556780 REVERSE LENGTH=433	scaffold_1
contig_10643	12.3944	6.06099	4.84592	2.04494	0.149229	2.5577	0.0742327	1.25074	0.726578	No hits found	No hits found	scaffold_4
contig_10644	26.488	45.6867	38.8722	-1.72481	0.0241393	-1.46754	0.12782	1.1753	0.461505	ref|XP_002530379.1| valyl-tRNA synthetase, putative [Ricinus communis]_x0001_gb|EEF32012.1| valyl-tRNA synthetase, putative [Ricinus communis]	AT1G14610.1 | Symbols: TWN2, VALRS | valyl-tRNA synthetase / valine--tRNA ligase (VALRS) | chr1:5008502-5014486 REVERSE LENGTH=1108	scaffold_6
contig_10645	16.7207	2.69122	3.14985	6.21307	0.00119879	5.30843	0.00206287	-1.17042	0.862755	ref|XP_002327192.1| predicted protein [Populus trichocarpa]_x0001_gb|EEE73942.1| predicted protein [Populus trichocarpa]	AT5G59845.1 | Symbols: | Gibberellin-regulated family protein | chr5:24111443-24111808 FORWARD LENGTH=89	scaffold_6
contig_10646	24.4487	10.5631	13.6005	2.31453	0.0193665	1.79763	0.0812349	-1.28755	0.545765	ref|XP_002520799.1| Prenylated Rab acceptor protein, putative [Ricinus communis]_x0001_gb|EEF41508.1| Prenylated Rab acceptor protein, putative [Ricinus communis]	AT5G05380.1 | Symbols: PRA1.B3 | prenylated RAB acceptor 1.B3 | chr5:1592214-1592867 FORWARD LENGTH=217	scaffold_10
contig_10648	74.5011	37.731	49.0777	1.97453	0.000493191	1.51802	0.0223571	-1.30073	0.22574	ref|XP_002520799.1| Prenylated Rab acceptor protein, putative [Ricinus communis]_x0001_gb|EEF41508.1| Prenylated Rab acceptor protein, putative [Ricinus communis]	AT3G56110.2 | Symbols: PRA1.B1 | prenylated RAB acceptor 1.B1 | chr3:20822228-20822857 REVERSE LENGTH=209	scaffold_10
contig_10649	6.31015	17.7295	12.4327	-2.80968	0.0205382	-1.97027	0.166677	1.42604	0.342879	ref|XP_002532062.1| Glucan endo-1,3-beta-glucosidase precursor, putative [Ricinus communis]_x0001_gb|EEF30317.1| Glucan endo-1,3-beta-glucosidase precursor, putative [Ricinus communis]	AT3G13560.2 | Symbols: | O-Glycosyl hydrolases family 17 protein | chr3:4425484-4427284 REVERSE LENGTH=505	scaffold_2
contig_10651	26.1054	35.6355	23.6948	-1.36506	0.228652	1.10174	0.735575	1.50394	0.123509	ref|XP_002284273.1| PREDICTED: hypothetical protein [Vitis vinifera]	AT5G15470.1 | Symbols: GAUT14 | galacturonosyltransferase 14 | chr5:5021433-5024168 REVERSE LENGTH=532	scaffold_9
contig_10652	2.44115	2.38108	1.47539	1.02523	0.980485	1.65457	0.668959	1.61386	0.686797	No hits found	No hits found	scaffold_3
contig_10662	68.2763	63.4844	87.0501	1.07548	0.677656	-1.27497	0.132958	-1.3712	0.0552143	gb|ABK95942.1| unknown [Populus trichocarpa]	AT2G22430.1 | Symbols: ATHB6, HB6 | homeobox protein 6 | chr2:9526470-9527612 REVERSE LENGTH=311	scaffold_8
contig_10665	18.6465	29.1301	30.0132	-1.56223	0.132507	-1.60959	0.105803	-1.03032	0.909464	ref|XP_002327991.1| predicted protein [Populus trichocarpa]_x0001_gb|EEE75779.1| predicted protein [Populus trichocarpa]	AT2G43410.4 | Symbols: FPA | RNA binding | chr2:18026397-18030989 REVERSE LENGTH=901	scaffold_1
contig_10670	33.6643	34.0136	33.3579	-1.01038	0.966421	1.00919	0.970399	1.01966	0.93687	ref|XP_002327112.1| predicted protein [Populus trichocarpa]_x0001_gb|EEE73862.1| predicted protein [Populus trichocarpa]	AT1G47490.1 | Symbols: ATRBP47C, RBP47C | RNA-binding protein 47C | chr1:17424801-17427182 FORWARD LENGTH=432	scaffold_6
contig_10671	112.078	99.3467	74.2571	1.12815	0.382427	1.50932	0.00557913	1.33788	0.0572861	ref|XP_002282973.1| PREDICTED: hypothetical protein [Vitis vinifera]_x0001_emb|CBI20219.3| unnamed protein product [Vitis vinifera]	AT3G15050.1 | Symbols: IQD10 | IQ-domain 10 | chr3:5066879-5067892 REVERSE LENGTH=259	scaffold_6
contig_10672	16.7237	10.7076	9.86993	1.56185	0.258881	1.69441	0.191081	1.08487	0.857455	ref|XP_002273060.1| PREDICTED: hypothetical protein [Vitis vinifera]_x0001_emb|CBI40749.3| unnamed protein product [Vitis vinifera]	AT1G20810.1 | Symbols: | FKBP-like peptidyl-prolyl cis-trans isomerase family protein | chr1:7232025-7233367 FORWARD LENGTH=232	scaffold_6
contig_10678	25.2126	16.9777	23.8767	1.48505	0.209706	1.05595	0.850524	-1.40636	0.286144	ref|XP_002281763.1| PREDICTED: similar to zinc finger (C3HC4-type RING finger) family protein [Vitis vinifera]	AT1G11020.1 | Symbols: | RING/FYVE/PHD zinc finger superfamily protein | chr1:3676968-3678350 FORWARD LENGTH=321	scaffold_3
contig_10679	23.5978	17.0927	21.3932	1.38057	0.313726	1.10305	0.745536	-1.2516	0.494256	emb|CBI37177.3| unnamed protein product [Vitis vinifera]	AT1G04050.1 | Symbols: SUVR1, SDG13 | homolog of SU(var)3-9 1 | chr1:1045967-1049196 REVERSE LENGTH=734	scaffold_11
contig_10680	27.4768	28.8659	24.3373	-1.05056	0.854653	1.129	0.666161	1.18608	0.538887	emb|CAG70682.1| putative sucrose-H+ symporter [Datisca glomerata]	AT1G09960.1 | Symbols: SUT4, ATSUT4, SUC4, ATSUC4 | sucrose transporter 4 | chr1:3244258-3246718 FORWARD LENGTH=510	scaffold_6
contig_10684	14.6241	19.5229	20.7727	-1.33498	0.40902	-1.42044	0.30812	-1.06402	0.846104	ref|XP_002510528.1| hypothetical protein RCOM_1597820 [Ricinus communis]_x0001_gb|EEF52715.1| hypothetical protein RCOM_1597820 [Ricinus communis]	No hits found	scaffold_6
contig_10690	22.8048	25.8425	21.9672	-1.1332	0.666833	1.03813	0.901652	1.17641	0.579581	ref|XP_002523783.1| Vacuolar protein sorting-associated protein VPS4, putative [Ricinus communis]_x0001_gb|EEF38509.1| Vacuolar protein sorting-associated protein VPS4, putative [Ricinus communis]	AT2G27600.1 | Symbols: SKD1, VPS4, ATSKD1 | AAA-type ATPase family protein | chr2:11781226-11783730 FORWARD LENGTH=435	scaffold_2
contig_10691	22.7498	15.1797	21.8095	1.4987	0.22458	1.04311	0.889417	-1.43676	0.28195	ref|XP_002513517.1| conserved hypothetical protein [Ricinus communis]_x0001_gb|EEF48920.1| conserved hypothetical protein [Ricinus communis]	AT1G51450.1 | Symbols: TRO | TRAUCO | chr1:19074399-19076220 FORWARD LENGTH=509	scaffold_2
contig_10692	48.2961	42.4444	65.8651	1.13787	0.541473	-1.36378	0.101178	-1.5518	0.0246347	ref|XP_002326694.1| predicted protein [Populus trichocarpa]_x0001_gb|EEE72493.1| predicted protein [Populus trichocarpa]	AT4G17670.1 | Symbols: | Protein of unknown function (DUF581) | chr4:9833948-9834663 REVERSE LENGTH=159	scaffold_4
contig_10697	41.5625	52.9933	52.5038	-1.27502	0.242116	-1.26325	0.26169	1.00932	0.962204	ref|XP_002278030.1| PREDICTED: hypothetical protein [Vitis vinifera]	AT5G09880.1 | Symbols: | Splicing factor, CC1-like | chr5:3081646-3085179 REVERSE LENGTH=527	scaffold_9
contig_10700	83.1761	97.4797	67.9647	-1.17197	0.288545	1.22381	0.217358	1.43427	0.0218682	ref|XP_002277989.1| PREDICTED: hypothetical protein [Vitis vinifera]_x0001_emb|CAN72892.1| hypothetical protein VITISV_022312 [Vitis vinifera]	AT4G12590.1 | Symbols: | Protein of unknown function DUF106, transmembrane | chr4:7451291-7452976 REVERSE LENGTH=246	scaffold_4
contig_10705	52.885	45.183	42.3367	1.17046	0.439199	1.24915	0.282163	1.06723	0.762455	ref|XP_002282343.1| PREDICTED: hypothetical protein [Vitis vinifera]_x0001_emb|CBI31611.3| unnamed protein product [Vitis vinifera]	AT2G39805.1 | Symbols: | Integral membrane Yip1 family protein | chr2:16610216-16612353 REVERSE LENGTH=275	scaffold_7
contig_10706	4.60977	6.83774	5.80325	-1.48332	0.529703	-1.2589	0.72581	1.17826	0.78075	ref|XP_002310454.1| predicted protein [Populus trichocarpa]_x0001_gb|EEE90904.1| predicted protein [Populus trichocarpa]	No hits found	scaffold_1
contig_10708	10.1431	5.02525	12.3255	2.01842	0.201795	-1.21517	0.653337	-2.45271	0.0855651	ref|XP_002512426.1| RALFL33, putative [Ricinus communis]_x0001_gb|EEF49878.1| RALFL33, putative [Ricinus communis]	AT4G15800.1 | Symbols: RALFL33 | ralf-like 33 | chr4:8984915-8985265 FORWARD LENGTH=116	scaffold_11
contig_10711	31.5079	28.0686	31.7477	1.12253	0.658935	-1.00761	0.97616	-1.13108	0.637459	ref|XP_002283908.1| PREDICTED: hypothetical protein [Vitis vinifera]_x0001_emb|CAN69148.1| hypothetical protein VITISV_003946 [Vitis vinifera]_x0001_emb|CBI26340.3| unnamed protein product [Vitis vinifera]	AT3G22990.1 | Symbols: LFR | ARM repeat superfamily protein | chr3:8164015-8166145 FORWARD LENGTH=460	scaffold_8
contig_10719	19.4798	20.4871	18.6138	-1.05171	0.875202	1.04652	0.890081	1.10064	0.767813	ref|XP_002302257.1| predicted protein [Populus trichocarpa]_x0001_gb|EEE81530.1| predicted protein [Populus trichocarpa]	AT5G14320.1 | Symbols: | Ribosomal protein S13/S18 family | chr5:4617839-4618772 REVERSE LENGTH=169	scaffold_1966
contig_10722	31.4921	41.2	34.5756	-1.30826	0.257966	-1.09791	0.706838	1.19159	0.449855	ref|XP_002323457.1| predicted protein [Populus trichocarpa]_x0001_gb|EEF05218.1| predicted protein [Populus trichocarpa]	AT5G03070.1 | Symbols: IMPA-9 | importin alpha isoform 9 | chr5:718468-721395 REVERSE LENGTH=519	scaffold_11
contig_10723	33.471	8.29139	35.7798	4.03684	7.18413e-05	-1.06898	0.783195	-4.3153	2.29787e-05	ref|XP_002283632.1| PREDICTED: similar to Enolase 2 [Vitis vinifera]_x0001_emb|CBI30238.3| unnamed protein product [Vitis vinifera]	AT2G36530.1 | Symbols: LOS2, ENO2 | Enolase | chr2:15321081-15323786 REVERSE LENGTH=444	scaffold_1
contig_10726	14.1347	14.7673	23.9033	-1.04475	0.908167	-1.6911	0.116813	-1.61866	0.145989	ref|XP_002275331.1| PREDICTED: hypothetical protein [Vitis vinifera]	AT5G18590.2 | Symbols: | Galactose oxidase/kelch repeat superfamily protein | chr5:6178516-6182186 REVERSE LENGTH=708	scaffold_8
contig_10727	46.6786	67.9638	44.7012	-1.45599	0.047308	1.04424	0.83714	1.5204	0.0286665	ref|XP_002277375.1| PREDICTED: hypothetical protein [Vitis vinifera]	AT1G72680.1 | Symbols: ATCAD1, CAD1 | cinnamyl-alcohol dehydrogenase | chr1:27359346-27360876 REVERSE LENGTH=355	scaffold_5
contig_10731	40.1729	38.9929	38.524	1.03026	0.895255	1.0428	0.853613	1.01217	0.957848	ref|XP_002512349.1| chloroplast-targeted copper chaperone, putative [Ricinus communis]_x0001_gb|EEF49801.1| chloroplast-targeted copper chaperone, putative [Ricinus communis]	AT3G05220.1 | Symbols: | Heavy metal transport/detoxification superfamily protein | chr3:1488808-1491171 FORWARD LENGTH=577	scaffold_2
contig_10732	1.24369	0.297083	0.736328	4.18635	0.567456	1.68904	0.777008	-2.47853	0.771545	No hits found	No hits found	scaffold_8
contig_10735	5.96972	9.17094	9.32928	-1.53624	0.426648	-1.56277	0.406274	-1.01727	0.971527	ref|XP_002279892.1| PREDICTED: hypothetical protein [Vitis vinifera]_x0001_emb|CBI27947.3| unnamed protein product [Vitis vinifera]	AT2G19710.1 | Symbols: | Regulator of Vps4 activity in the MVB pathway protein | chr2:8506339-8509817 FORWARD LENGTH=937	scaffold_3
contig_10736	10.5696	9.31556	9.92607	1.13462	0.784608	1.06483	0.890052	-1.06554	0.892525	ref|XP_002510285.1| signal peptidase I, putative [Ricinus communis]_x0001_gb|EEF52472.1| signal peptidase I, putative [Ricinus communis]	AT1G47310.1 | Symbols: | unknown protein; FUNCTIONS IN: molecular_function unknown; INVOLVED IN: biological_process unknown; LOCATED IN: endomembrane system; EXPRESSED IN: 24 plant structures; EXPRESSED DURING: 13 growth stages; Has 45 Blast hits to 45 proteins in 11 species: Archae - 0; Bacteria - 0; Metazoa - 0; Fungi - 0; Plants - 45; Viruses - 0; Other Eukaryotes - 0 (source: NCBI BLink). | c…	scaffold_6
contig_10741	38.2654	22.7551	40.5406	1.68162	0.0480145	-1.05946	0.799161	-1.78161	0.0257723	ref|XP_002306013.1| predicted protein [Populus trichocarpa]_x0001_gb|EEE86524.1| predicted protein [Populus trichocarpa]	AT4G15093.1 | Symbols: | catalytic LigB subunit of aromatic ring-opening dioxygenase family | chr4:8618454-8619472 FORWARD LENGTH=269	scaffold_9
contig_10748	222.538	124.696	143.696	1.78464	1.31079e-07	1.54867	3.63843e-05	-1.15237	0.246975	No hits found	No hits found	scaffold_5
contig_10754	17.1895	31.319	32.3022	-1.82198	0.0435293	-1.87918	0.0323918	-1.03139	0.902778	emb|CAN81663.1| hypothetical protein VITISV_041174 [Vitis vinifera]	AT3G58110.2 | Symbols: | unknown protein; FUNCTIONS IN: molecular_function unknown; INVOLVED IN: biological_process unknown; LOCATED IN: cellular_component unknown; BEST Arabidopsis thaliana protein match is: unknown protein (TAIR:AT2G42370.1). | chr3:21516775-21519129 FORWARD LENGTH=754	scaffold_1
contig_10755	397.959	701.755	1059.86	-1.76339	3.08624e-20	-2.66325	1.00534e-69	-1.5103	1.13759e-17	gb|ACJ83969.1| unknown [Medicago truncatula]	AT2G07706.1 | Symbols: | unknown protein; BEST Arabidopsis thaliana protein match is: unknown protein (TAIR:ATMG00470.1); Has 35333 Blast hits to 34131 proteins in 2444 species: Archae - 798; Bacteria - 22429; Metazoa - 974; Fungi - 991; Plants - 531; Viruses - 0; Other Eukaryotes - 9610 (source: NCBI BLink). | chr2:3382413-3386049 REVERSE LENGTH=504	scaffold_9
contig_10758	73.0678	51.191	97.5551	1.42736	0.0501836	-1.33513	0.0612807	-1.90571	0.000134537	ref|XP_002518202.1| ammonium transporter, putative [Ricinus communis]_x0001_gb|EEF44335.1| ammonium transporter, putative [Ricinus communis]	AT4G13510.1 | Symbols: AMT1;1, ATAMT1, ATAMT1;1 | ammonium transporter 1;1 | chr4:7858220-7859725 FORWARD LENGTH=501	scaffold_8
contig_10764	24.751	37.3539	26.7424	-1.50919	0.111907	-1.08046	0.783737	1.3968	0.188034	ref|XP_002283267.1| PREDICTED: hypothetical protein [Vitis vinifera]_x0001_emb|CBI22084.3| unnamed protein product [Vitis vinifera]	AT2G30880.1 | Symbols: | Pleckstrin homology (PH) domain-containing protein | chr2:13142926-13145718 REVERSE LENGTH=504	scaffold_1
contig_10765	72.7817	50.6065	60.6464	1.43819	0.0463434	1.2001	0.295227	-1.19839	0.343371	gb|ABK92882.1| unknown [Populus trichocarpa]	AT2G33845.1 | Symbols: | Nucleic acid-binding, OB-fold-like protein | chr2:14317781-14318712 FORWARD LENGTH=182	scaffold_6
contig_10767	9.22152	11.1587	9.93145	-1.21007	0.676314	-1.07699	0.874882	1.12357	0.794758	emb|CBI29086.3| unnamed protein product [Vitis vinifera]	AT4G13970.1 | Symbols: | zinc ion binding | chr4:8070696-8074134 REVERSE LENGTH=778	scaffold_4
contig_10768	46.6716	20.2903	30.1015	2.30019	0.00120175	1.55047	0.059555	-1.48354	0.170527	ref|XP_002511847.1| conserved hypothetical protein [Ricinus communis]_x0001_gb|EEF50516.1| conserved hypothetical protein [Ricinus communis]	AT4G00530.1 | Symbols: | unknown protein; FUNCTIONS IN: molecular_function unknown; INVOLVED IN: biological_process unknown; LOCATED IN: mitochondrion; EXPRESSED IN: 19 plant structures; EXPRESSED DURING: 9 growth stages; BEST Arabidopsis thaliana protein match is: unknown protein (TAIR:AT1G01725.1); Has 1807 Blast hits to 1807 proteins in 277 species: Archae - 0; Bacteria - 0; Metazoa - 736; Fun…	scaffold_4
contig_10769	21.743	10.9802	18.5967	1.98021	0.0622086	1.16919	0.625149	-1.69366	0.167373	gb|AAD56387.1|AF181557_1 squalene synthase [Artemisia annua]	AT4G34640.1 | Symbols: SQS1, ERG9 | squalene synthase 1 | chr4:16538489-16541655 FORWARD LENGTH=410	scaffold_7
contig_1077	4.53202	20.076	13.1056	-4.42982	0.00152671	-2.89177	0.0440391	1.53187	0.23272	ref|XP_002267265.1| PREDICTED: hypothetical protein [Vitis vinifera]_x0001_emb|CBI28470.3| unnamed protein product [Vitis vinifera]	AT3G07660.1 | Symbols: | Kinase-related protein of unknown function (DUF1296) | chr3:2445275-2450372 REVERSE LENGTH=841	scaffold_11
contig_10770	244.992	190.66	157.044	1.28497	0.00924255	1.56002	1.09486e-05	1.21405	0.071683	ref|XP_002309011.1| predicted protein [Populus trichocarpa]_x0001_gb|EEE92534.1| predicted protein [Populus trichocarpa]	AT4G30010.1 | Symbols: | unknown protein; FUNCTIONS IN: molecular_function unknown; INVOLVED IN: biological_process unknown; LOCATED IN: mitochondrion, plastid; EXPRESSED IN: 26 plant structures; EXPRESSED DURING: 15 growth stages; Has 39 Blast hits to 39 proteins in 18 species: Archae - 0; Bacteria - 0; Metazoa - 0; Fungi - 0; Plants - 39; Viruses - 0; Other Eukaryotes - 0 (source: NCBI BLink). …	scaffold_3
contig_10771	42.3124	24.8681	40.329	1.70147	0.0338586	1.04918	0.828471	-1.62171	0.0565725	emb|CBI32341.3| unnamed protein product [Vitis vinifera]	AT3G23600.1 | Symbols: | alpha/beta-Hydrolases superfamily protein | chr3:8473833-8475655 FORWARD LENGTH=239	scaffold_11
contig_10774	6.80757	14.0098	15.4629	-2.05797	0.121132	-2.27143	0.070462	-1.10372	0.792912	emb|CBI32925.3| unnamed protein product [Vitis vinifera]	AT1G78430.1 | Symbols: RIP2 | ROP interactive partner 2 | chr1:29509605-29510679 FORWARD LENGTH=324	scaffold_6
contig_10777	43.63	45.7507	32.5626	-1.04861	0.823638	1.33988	0.207505	1.40501	0.138156	ref|XP_002519699.1| dopamine beta-monooxygenase, putative [Ricinus communis]_x0001_gb|EEF42672.1| dopamine beta-monooxygenase, putative [Ricinus communis]	AT4G18260.1 | Symbols: | Cytochrome b561/ferric reductase transmembrane protein family | chr4:10093524-10097337 REVERSE LENGTH=545	scaffold_5
contig_10779	20.3606	27.8278	21.0423	-1.36674	0.28693	-1.03348	0.916796	1.32247	0.336707	ref|XP_002311583.1| predicted protein [Populus trichocarpa]_x0001_gb|EEE88950.1| predicted protein [Populus trichocarpa]	AT1G24050.1 | Symbols: | RNA-processing, Lsm domain | chr1:8507057-8508439 FORWARD LENGTH=188	scaffold_2
contig_10784	27.7838	33.5917	24.6272	-1.20904	0.462392	1.12817	0.666213	1.36401	0.243825	ref|XP_002285801.1| PREDICTED: hypothetical protein [Vitis vinifera]_x0001_emb|CBI19141.3| unnamed protein product [Vitis vinifera]	AT1G36050.2 | Symbols: | Endoplasmic reticulum vesicle transporter protein | chr1:13450467-13453055 FORWARD LENGTH=386	scaffold_7
contig_10785	55.946	53.7074	55.5	1.04168	0.83159	1.00804	0.96647	-1.03338	0.864516	ref|XP_002264665.1| PREDICTED: hypothetical protein [Vitis vinifera]_x0001_emb|CBI24190.3| unnamed protein product [Vitis vinifera]	AT1G77350.2 | Symbols: | unknown protein; FUNCTIONS IN: molecular_function unknown; INVOLVED IN: biological_process unknown; LOCATED IN: endomembrane system; EXPRESSED IN: 23 plant structures; EXPRESSED DURING: 13 growth stages; CONTAINS InterPro DOMAIN/s: Protein of unknown function KRTCAP2 (InterPro:IPR018614); Has 35333 Blast hits to 34131 proteins in 2444 species: Archae - 798; Bacteria - 224…	scaffold_4
contig_10786	1.28591	4.53924	3.10873	-3.52999	0.210883	-2.41754	0.437206	1.46016	0.629732	ref|XP_002262753.1| PREDICTED: hypothetical protein [Vitis vinifera]	AT3G14470.1 | Symbols: | NB-ARC domain-containing disease resistance protein | chr3:4857940-4861104 FORWARD LENGTH=1054	scaffold_2
contig_10797	25.9886	7.03857	17.2557	3.69231	0.000854179	1.50609	0.188632	-2.45159	0.0400269	No hits found	No hits found	scaffold_86
contig_10798	21.7291	15.311	11.8966	1.41918	0.298008	1.82649	0.0933017	1.287	0.521094	dbj|BAH80548.1| transcription factor Myb [Eucalyptus grandis]	AT5G14750.1 | Symbols: WER, ATMYB66, WER1, MYB66 | myb domain protein 66 | chr5:4763656-4764738 REVERSE LENGTH=203	scaffold_2
contig_10799	29.4501	33.7633	20.6803	-1.14646	0.590755	1.42406	0.21967	1.63262	0.0779681	emb|CBI19646.3| unnamed protein product [Vitis vinifera]	AT1G19330.2 | Symbols: | unknown protein; FUNCTIONS IN: molecular_function unknown; INVOLVED IN: biological_process unknown; LOCATED IN: cellular_component unknown; EXPRESSED IN: 22 plant structures; EXPRESSED DURING: 13 growth stages; BEST Arabidopsis thaliana protein match is: unknown protein (TAIR:AT1G75060.1); Has 145 Blast hits to 145 proteins in 43 species: Archae - 0; Bacteria - 0; Metazoa…	scaffold_6
contig_108	42.2124	21.3854	39.174	1.97389	0.00902444	1.07756	0.738042	-1.83181	0.0225908	ref|XP_002264531.1| PREDICTED: hypothetical protein [Vitis vinifera]_x0001_emb|CBI39145.3| unnamed protein product [Vitis vinifera]	AT2G35900.1 | Symbols: | unknown protein; FUNCTIONS IN: molecular_function unknown; INVOLVED IN: biological_process unknown; LOCATED IN: nucleus; EXPRESSED IN: 20 plant structures; EXPRESSED DURING: 13 growth stages; Has 32 Blast hits to 32 proteins in 12 species: Archae - 0; Bacteria - 0; Metazoa - 0; Fungi - 0; Plants - 32; Viruses - 0; Other Eukaryotes - 0 (source: NCBI BLink). | chr2:15070203…	scaffold_11
contig_10801	28.2482	11.8085	36.1251	2.3922	0.00941845	-1.27884	0.329997	-3.05925	0.000387534	ref|XP_002277067.1| PREDICTED: hypothetical protein [Vitis vinifera]	AT5G03370.1 | Symbols: | acylphosphatase family | chr5:825798-827020 REVERSE LENGTH=171	scaffold_11
contig_10804	280.778	309.592	516.361	-1.10262	0.236037	-1.83904	4.44772e-17	-1.66788	4.90694e-13	ref|XP_002285750.1| PREDICTED: hypothetical protein [Vitis vinifera]	AT3G13460.1 | Symbols: ECT2 | evolutionarily conserved C-terminal region 2 | chr3:4385274-4388220 REVERSE LENGTH=667	scaffold_2
contig_10809	160.309	161.214	105.4	-1.00564	0.959841	1.52096	0.000742943	1.52954	0.000618616	ref|XP_002284698.1| PREDICTED: hypothetical protein [Vitis vinifera]	AT5G61340.1 | Symbols: | unknown protein; BEST Arabidopsis thaliana protein match is: unknown protein (TAIR:AT1G26650.1); Has 30201 Blast hits to 17322 proteins in 780 species: Archae - 12; Bacteria - 1396; Metazoa - 17338; Fungi - 3422; Plants - 5037; Viruses - 0; Other Eukaryotes - 2996 (source: NCBI BLink). | chr5:24662064-24663044 REVERSE LENGTH=326	scaffold_11
contig_10810	21.54	33.4365	23.7774	-1.55229	0.111006	-1.10387	0.742758	1.40623	0.205145	ref|XP_002528242.1| 3-hydroxyacyl-CoA dehyrogenase, putative [Ricinus communis]_x0001_gb|EEF34127.1| 3-hydroxyacyl-CoA dehyrogenase, putative [Ricinus communis]	AT3G15290.1 | Symbols: | 3-hydroxyacyl-CoA dehydrogenase family protein | chr3:5145054-5146613 FORWARD LENGTH=294	scaffold_6
contig_10815	0	0.196989	5.85892	1000000	0.872369	1000000	0.0172301	-29.7424	0.0248638	No hits found	No hits found	scaffold_1616
contig_10821	7.49943	8.26191	12.3026	-1.10167	0.853019	-1.64047	0.292196	-1.48908	0.384792	ref|NP_001049658.1| Os03g0266700 [Oryza sativa Japonica Group]_x0001_gb|ABF95153.1| Variant SH3 domain containing protein, expressed [Oryza sativa Japonica Group]_x0001_dbj|BAF11572.1| Os03g0266700 [Oryza sativa Japonica Group]_x0001_gb|EAZ26376.1| hypothetical protein OsJ_10259 [Oryza sativa Japonica Group]_x0001_dbj|BAG93164.1| unnamed protein product [Oryza sativa Japonica Group]_x0001_gb|EEC7…	AT1G31440.1 | Symbols: | SH3 domain-containing protein | chr1:11256150-11258479 REVERSE LENGTH=439	scaffold_5
contig_10823	46.1521	50.2048	49.5576	-1.08781	0.681492	-1.07379	0.729323	1.01306	0.948641	ref|XP_002278536.1| PREDICTED: hypothetical protein [Vitis vinifera]	AT1G23750.1 | Symbols: | Nucleic acid-binding, OB-fold-like protein | chr1:8400638-8401171 FORWARD LENGTH=137	scaffold_10
contig_10824	205.087	151.856	165.916	1.35054	0.00483004	1.23609	0.0421167	-1.09259	0.431044	ref|XP_002865208.1| hypothetical protein ARALYDRAFT_356397 [Arabidopsis lyrata subsp. lyrata]_x0001_gb|EFH41467.1| hypothetical protein ARALYDRAFT_356397 [Arabidopsis lyrata subsp. lyrata]	AT5G46030.1 | Symbols: | unknown protein; CONTAINS InterPro DOMAIN/s: Protein of unknown function DUF701, zinc-binding putative (InterPro:IPR007808); Has 30201 Blast hits to 17322 proteins in 780 species: Archae - 12; Bacteria - 1396; Metazoa - 17338; Fungi - 3422; Plants - 5037; Viruses - 0; Other Eukaryotes - 2996 (source: NCBI BLink). | chr5:18670531-18671138 FORWARD LENGTH=120	scaffold_4
contig_10825	49.3146	44.4589	36.9533	1.10922	0.618177	1.33451	0.185447	1.20311	0.408518	ref|XP_002321821.1| predicted protein [Populus trichocarpa]_x0001_gb|EEF05948.1| predicted protein [Populus trichocarpa]	AT3G48890.1 | Symbols: ATMP2, ATMAPR3, MSBP2, MAPR3 | membrane-associated progesterone binding protein 3 | chr3:18129669-18131353 FORWARD LENGTH=233	scaffold_11
contig_10826	34.9563	28.0562	41.42	1.24594	0.388626	-1.18491	0.462683	-1.47632	0.110764	gb|AAK12101.1|AF323605_1 RNA polymerase I, II and III subunit RPB8 [Manihot esculenta]	AT1G54250.1 | Symbols: ATRPABC16.5, NRPB8A, NRPE8A | RNA polymerase Rpb8 | chr1:20255210-20256335 FORWARD LENGTH=146	scaffold_381
contig_10830	22.7531	28.0538	23.3123	-1.23296	0.461815	-1.02458	0.935154	1.20339	0.512729	ref|XP_002276057.1| PREDICTED: hypothetical protein [Vitis vinifera]_x0001_emb|CBI39821.3| unnamed protein product [Vitis vinifera]	AT1G55750.1 | Symbols: | BSD domain (BTF2-like transcription factors, Synapse-associated proteins and DOS2-like proteins) | chr1:20840449-20845135 REVERSE LENGTH=591	scaffold_10
contig_10832	375.431	237.737	479.1	1.57919	2.41811e-08	-1.27613	0.000387714	-2.01525	9.36675e-20	gb|ADE41104.1| AP2 domain class transcription factor [Malus x domestica]	AT3G14230.3 | Symbols: RAP2.2 | related to AP2 2 | chr3:4737616-4739000 REVERSE LENGTH=374	scaffold_9
contig_10836	2.20587	0.425588	1.58225	5.1831	0.356005	1.39413	0.780156	-3.7178	0.516623	ref|XP_002530120.1| Leucine-rich repeat receptor protein kinase EXS precursor, putative [Ricinus communis]_x0001_gb|EEF32264.1| Leucine-rich repeat receptor protein kinase EXS precursor, putative [Ricinus communis]	AT4G20140.1 | Symbols: GSO1 | Leucine-rich repeat transmembrane protein kinase | chr4:10884220-10888045 FORWARD LENGTH=1249	scaffold_3
contig_10840	243.742	233.338	186.654	1.04459	0.634246	1.30585	0.00592147	1.25011	0.0227754	No hits found	No hits found	scaffold_6
contig_10844	31.8918	36.8382	24.3909	-1.1551	0.55393	1.30753	0.321681	1.51033	0.113865	emb|CBI18574.3| unnamed protein product [Vitis vinifera]	AT2G21580.2 | Symbols: | Ribosomal protein S25 family protein | chr2:9236629-9237510 FORWARD LENGTH=107	scaffold_7
contig_10847	79.2779	54.8515	54.905	1.44532	0.0352256	1.44391	0.0356678	-1.00098	0.995945	ref|XP_002284065.1| PREDICTED: hypothetical protein [Vitis vinifera]_x0001_emb|CBI15121.3| unnamed protein product [Vitis vinifera]	AT1G18640.2 | Symbols: PSP | 3-phosphoserine phosphatase | chr1:6416524-6418245 REVERSE LENGTH=295	scaffold_11
contig_10848	24.886	27.1466	28.9617	-1.09084	0.756577	-1.16378	0.582501	-1.06686	0.810448	ref|XP_002301094.1| predicted protein [Populus trichocarpa]_x0001_gb|EEE80367.1| predicted protein [Populus trichocarpa]	AT1G09730.2 | Symbols: | Cysteine proteinases superfamily protein | chr1:3148017-3154236 REVERSE LENGTH=931	scaffold_6
contig_10849	36.0972	26.1169	31.425	1.38214	0.209045	1.14868	0.5728	-1.20325	0.488169	ref|XP_002521988.1| conserved hypothetical protein [Ricinus communis]_x0001_gb|EEF40392.1| conserved hypothetical protein [Ricinus communis]	AT5G28910.2 | Symbols: | unknown protein; FUNCTIONS IN: molecular_function unknown; INVOLVED IN: biological_process unknown; BEST Arabidopsis thaliana protein match is: unknown protein (TAIR:AT5G28960.1); Has 82 Blast hits to 80 proteins in 14 species: Archae - 0; Bacteria - 0; Metazoa - 1; Fungi - 0; Plants - 78; Viruses - 0; Other Eukaryotes - 3 (source: NCBI BLink). | chr5:10930633-10932575 RE…	scaffold_2
contig_10850	54.8782	92.1267	79.4924	-1.67875	0.00209427	-1.44852	0.0339957	1.15894	0.336257	ref|XP_002528465.1| 2-oxoglutarate dehydrogenase, putative [Ricinus communis]_x0001_gb|EEF33948.1| 2-oxoglutarate dehydrogenase, putative [Ricinus communis]	AT3G55410.1 | Symbols: | 2-oxoglutarate dehydrogenase, E1 component | chr3:20541897-20545728 FORWARD LENGTH=1017	scaffold_7
contig_10851	16.7898	25.8907	16.8803	-1.54205	0.16779	-1.00539	0.987769	1.53378	0.172537	ref|XP_002313048.1| predicted protein [Populus trichocarpa]_x0001_gb|EEE87003.1| predicted protein [Populus trichocarpa]	AT1G75180.3 | Symbols: | Erythronate-4-phosphate dehydrogenase family protein | chr1:28216150-28217911 REVERSE LENGTH=315	scaffold_9
contig_10856	101.669	99.2647	70.895	1.02422	0.865688	1.43408	0.0192338	1.40017	0.0298239	gb|ABW81001.1| PI-phospholipase C PLC3 [Solanum lycopersicum]	AT3G08510.2 | Symbols: ATPLC2, PLC2 | phospholipase C 2 | chr3:2582626-2585556 REVERSE LENGTH=581	scaffold_7
contig_10858	172.988	57.5646	119.736	3.0051	8.80335e-15	1.44475	0.00184008	-2.08002	2.56241e-06	ref|XP_002527464.1| prephenate dehydratase, putative [Ricinus communis]_x0001_gb|EEF34956.1| prephenate dehydratase, putative [Ricinus communis]	AT1G08250.1 | Symbols: ADT6 | arogenate dehydratase 6 | chr1:2588994-2590235 REVERSE LENGTH=413	scaffold_10
contig_10859	17.8822	18.4554	22.5252	-1.03205	0.925434	-1.25964	0.471039	-1.22052	0.530444	ref|XP_002274822.1| PREDICTED: hypothetical protein [Vitis vinifera]	AT1G53645.1 | Symbols: | hydroxyproline-rich glycoprotein family protein | chr1:20026434-20028587 REVERSE LENGTH=523	scaffold_4
contig_1086	140.698	104.069	147.745	1.35196	0.0192827	-1.05009	0.678769	-1.41968	0.00590714	gb|AAQ03092.1| glutathione peroxidase [Malus x domestica]	AT4G11600.1 | Symbols: ATGPX6, PHGPX, LSC803, GPX6 | glutathione peroxidase 6 | chr4:7010021-7011330 REVERSE LENGTH=232	scaffold_5
contig_10860	8.80821	18.2518	12.1065	-2.07214	0.0727221	-1.37446	0.482031	1.5076	0.272254	ref|XP_002513581.1| ATP-dependent peptidase, putative [Ricinus communis]_x0001_gb|EEF48984.1| ATP-dependent peptidase, putative [Ricinus communis]	AT5G53170.1 | Symbols: FTSH11 | FTSH protease 11 | chr5:21563023-21567922 REVERSE LENGTH=806	scaffold_1
contig_10861	11.3371	15.6745	8.46724	-1.38259	0.413016	1.33893	0.530338	1.85119	0.149197	ref|XP_002282549.1| PREDICTED: hypothetical protein [Vitis vinifera]_x0001_emb|CBI27022.3| unnamed protein product [Vitis vinifera]	AT3G25900.1 | Symbols: HMT-1, ATHMT-1 | Homocysteine S-methyltransferase family protein | chr3:9480964-9482684 FORWARD LENGTH=326	scaffold_7
contig_10866	11.4086	16.7322	11.5198	-1.46663	0.324148	-1.00975	0.98193	1.45247	0.335339	ref|XP_002529921.1| imidazole glycerol phosphate synthase subunit hisf, putative [Ricinus communis]_x0001_gb|EEF32475.1| imidazole glycerol phosphate synthase subunit hisf, putative [Ricinus communis]	AT4G26900.1 | Symbols: AT-HF, HISN4 | HIS HF | chr4:13515514-13519608 FORWARD LENGTH=592	scaffold_6
contig_1087	24.0399	20.5687	28.8038	1.16876	0.607763	-1.19817	0.516585	-1.40037	0.245672	ref|XP_002512638.1| hypothetical protein RCOM_1437660 [Ricinus communis]_x0001_gb|EEF50090.1| hypothetical protein RCOM_1437660 [Ricinus communis]	AT1G28050.1 | Symbols: | B-box type zinc finger protein with CCT domain | chr1:9775768-9777657 REVERSE LENGTH=433	scaffold_2
contig_10871	70.632	78.111	44.1686	-1.10589	0.541222	1.59915	0.0135766	1.76847	0.00210687	ref|XP_002521090.1| kinase, putative [Ricinus communis]_x0001_gb|EEF41241.1| kinase, putative [Ricinus communis]	AT5G48740.1 | Symbols: | Leucine-rich repeat protein kinase family protein | chr5:19765324-19769314 REVERSE LENGTH=895	scaffold_8
contig_10873	69.4412	69.9494	72.7565	-1.00732	0.965803	-1.04774	0.781853	-1.04013	0.814958	ref|XP_002318968.1| predicted protein [Populus trichocarpa]_x0001_gb|EEE94891.1| predicted protein [Populus trichocarpa]	AT3G05700.1 | Symbols: | Drought-responsive family protein | chr3:1682432-1684323 REVERSE LENGTH=223	scaffold_8
contig_10878	11.7057	10.387	10.268	1.12696	0.784509	1.14002	0.765019	1.01159	0.979689	ref|XP_002510050.1| conserved hypothetical protein [Ricinus communis]_x0001_gb|EEF52237.1| conserved hypothetical protein [Ricinus communis]	AT1G44920.1 | Symbols: | unknown protein; FUNCTIONS IN: molecular_function unknown; INVOLVED IN: biological_process unknown; LOCATED IN: chloroplast; EXPRESSED IN: 22 plant structures; EXPRESSED DURING: 13 growth stages; CONTAINS InterPro DOMAIN/s: Protein of unknown function DUF3054 (InterPro:IPR021414); Has 246 Blast hits to 246 proteins in 119 species: Archae - 14; Bacteria - 181; Metazoa - 0;…	scaffold_6
contig_10882	14.4529	16.7876	13.0312	-1.16154	0.681629	1.1091	0.790536	1.28826	0.499321	ref|XP_002275310.1| PREDICTED: hypothetical protein [Vitis vinifera]_x0001_emb|CBI26098.3| unnamed protein product [Vitis vinifera]	AT2G39090.1 | Symbols: APC7, AtAPC7 | tetratricopeptide repeat (TPR)-containing protein | chr2:16312771-16317233 REVERSE LENGTH=558	scaffold_2
contig_10887	21.7406	29.6259	28.26	-1.3627	0.27574	-1.29987	0.361454	1.04833	0.858922	ref|XP_002263087.1| PREDICTED: hypothetical protein [Vitis vinifera]	AT5G65400.1 | Symbols: | alpha/beta-Hydrolases superfamily protein | chr5:26131448-26133062 FORWARD LENGTH=252	scaffold_8
contig_10888	61.2183	60.2878	41.9451	1.01543	0.933051	1.45948	0.0584491	1.4373	0.0705077	ref|XP_002266495.1| PREDICTED: hypothetical protein [Vitis vinifera]	AT5G08060.1 | Symbols: | unknown protein; FUNCTIONS IN: molecular_function unknown; INVOLVED IN: biological_process unknown; LOCATED IN: mitochondrion; EXPRESSED IN: 24 plant structures; EXPRESSED DURING: 16 growth stages; Has 42 Blast hits to 42 proteins in 17 species: Archae - 0; Bacteria - 0; Metazoa - 0; Fungi - 0; Plants - 41; Viruses - 0; Other Eukaryotes - 1 (source: NCBI BLink). | chr5:25…	scaffold_11
contig_10890	13.6664	13.5075	17.0545	1.01176	0.9762	-1.24792	0.548179	-1.26259	0.528512	ref|XP_002279093.1| PREDICTED: hypothetical protein [Vitis vinifera]	AT1G68580.2 | Symbols: | agenet domain-containing protein / bromo-adjacent homology (BAH) domain-containing protein | chr1:25752869-25755631 FORWARD LENGTH=648	scaffold_2
contig_10891	16.6009	19.9939	21.5886	-1.20439	0.580616	-1.30045	0.425999	-1.07976	0.807305	ref|XP_002523476.1| ligatin, putative [Ricinus communis]_x0001_gb|EEF38935.1| ligatin, putative [Ricinus communis]	AT1G71350.1 | Symbols: | eukaryotic translation initiation factor SUI1 family protein | chr1:26888525-26891209 REVERSE LENGTH=597	scaffold_1
contig_10896	144.974	55.083	230.738	2.63191	1.11282e-10	-1.59159	9.11159e-06	-4.18892	6.10748e-27	ref|XP_002520482.1| heat-shock protein, putative [Ricinus communis]_x0001_gb|EEF41895.1| heat-shock protein, putative [Ricinus communis]	AT3G46230.1 | Symbols: ATHSP17.4, HSP17.4 | heat shock protein 17.4 | chr3:16984263-16984733 REVERSE LENGTH=156	scaffold_10
contig_10898	84.418	69.8738	44.8028	1.20815	0.243074	1.88421	0.000470619	1.55959	0.0193559	ref|XP_002519491.1| ATOZI1, putative [Ricinus communis]_x0001_gb|EEF42905.1| ATOZI1, putative [Ricinus communis]	AT1G01170.2 | Symbols: | Protein of unknown function (DUF1138) | chr1:74105-74443 REVERSE LENGTH=83	scaffold_10
contig_10899	21.7242	18.0999	21.3051	1.20024	0.571114	1.01967	0.949745	-1.17709	0.614656	ref|XP_002512713.1| sil1, putative [Ricinus communis]_x0001_gb|EEF50165.1| sil1, putative [Ricinus communis]	AT3G51980.1 | Symbols: | ARM repeat superfamily protein | chr3:19285811-19287502 REVERSE LENGTH=382	scaffold_2
contig_10903	9.97744	2.63083	12.4845	3.79251	0.0422629	-1.25128	0.605761	-4.74548	0.0114705	ref|XP_002530072.1| leucine-rich repeat-containing protein, putative [Ricinus communis]_x0001_gb|EEF32312.1| leucine-rich repeat-containing protein, putative [Ricinus communis]	AT5G17680.1 | Symbols: | disease resistance protein (TIR-NBS-LRR class), putative | chr5:5822999-5827153 FORWARD LENGTH=1294	scaffold_8
contig_10905	1.53167	1.16414	1.58695	1.31571	0.85273	-1.03609	0.978838	-1.36319	0.832003	No hits found	No hits found	scaffold_7
contig_10906	13.7223	12.6582	15.0818	1.08407	0.839336	-1.09907	0.803872	-1.19147	0.652	ref|XP_002509739.1| replication factor C / DNA polymerase III gamma-tau subunit, putative [Ricinus communis]_x0001_gb|EEF51126.1| replication factor C / DNA polymerase III gamma-tau subunit, putative [Ricinus communis]	AT1G63160.1 | Symbols: RFC2 | replication factor C 2 | chr1:23422068-23423771 REVERSE LENGTH=333	scaffold_4
contig_10909	8.15015	10.4081	9.7434	-1.27704	0.610896	-1.19549	0.715094	1.06822	0.885552	ref|XP_002265397.1| PREDICTED: hypothetical protein [Vitis vinifera]	AT5G60960.1 | Symbols: | Pentatricopeptide repeat (PPR) superfamily protein | chr5:24528423-24529988 REVERSE LENGTH=521	scaffold_11
contig_10914	12.6481	24.1702	21.3952	-1.91097	0.0595353	-1.69157	0.138408	1.1297	0.684722	No hits found	No hits found	scaffold_9
contig_10915	51.169	50.8843	49.5402	1.0056	0.977643	1.03288	0.871794	1.02713	0.893912	ref|XP_002327526.1| predicted protein [Populus trichocarpa]_x0001_gb|EEE74501.1| predicted protein [Populus trichocarpa]	AT1G52540.1 | Symbols: | Protein kinase superfamily protein | chr1:19570298-19571884 REVERSE LENGTH=350	scaffold_10
contig_10916	39.4102	23.4	35.6309	1.68419	0.0441899	1.10607	0.66501	-1.52269	0.11368	gb|ACU18625.1| unknown [Glycine max]	AT4G19645.2 | Symbols: | TRAM, LAG1 and CLN8 (TLC) lipid-sensing domain containing protein | chr4:10689941-10691298 REVERSE LENGTH=268	scaffold_1
contig_10917	17.5072	20.4916	19.6938	-1.17047	0.633307	-1.1249	0.724034	1.04051	0.901259	ref|XP_002274754.1| PREDICTED: hypothetical protein [Vitis vinifera]_x0001_emb|CAN62349.1| hypothetical protein VITISV_004943 [Vitis vinifera]_x0001_emb|CBI39806.3| unnamed protein product [Vitis vinifera]	AT5G56130.1 | Symbols: TEX1, AtTEX1, THO3 | Transducin/WD40 repeat-like superfamily protein | chr5:22722755-22725065 REVERSE LENGTH=315	scaffold_6
contig_10919	12.3216	2.87836	10.576	4.28078	0.0160541	1.16506	0.721896	-3.67431	0.0390086	ref|XP_002327736.1| predicted protein [Populus trichocarpa]_x0001_gb|EEE75214.1| predicted protein [Populus trichocarpa]	AT1G23770.1 | Symbols: | F-box family protein | chr1:8405214-8406266 REVERSE LENGTH=350	scaffold_8
contig_10920	14.8217	14.5785	14.4002	1.01668	0.964912	1.02928	0.939049	1.01238	0.974093	ref|XP_002320024.1| predicted protein [Populus trichocarpa]_x0001_gb|EEE98339.1| predicted protein [Populus trichocarpa]	AT4G07410.2 | Symbols: | Transducin family protein / WD-40 repeat family protein | chr4:4201465-4204576 REVERSE LENGTH=702	scaffold_6
contig_10925	30.0657	57.2618	22.053	-1.90455	0.00356181	1.36334	0.271452	2.59656	6.5487e-05	ref|XP_002277018.1| PREDICTED: hypothetical protein [Vitis vinifera]	AT1G63310.1 | Symbols: | unknown protein; BEST Arabidopsis thaliana protein match is: unknown protein (TAIR:AT2G20362.1); Has 78 Blast hits to 77 proteins in 11 species: Archae - 0; Bacteria - 0; Metazoa - 0; Fungi - 0; Plants - 78; Viruses - 0; Other Eukaryotes - 0 (source: NCBI BLink). | chr1:23486580-23487044 REVERSE LENGTH=154	scaffold_5
contig_10926	11.4465	7.47122	10.0911	1.53208	0.373624	1.13432	0.776043	-1.35066	0.544417	No hits found	No hits found	scaffold_4
contig_10928	41.1955	27.8617	72.8783	1.47857	0.110495	-1.76908	0.0029735	-2.61572	5.68965e-06	ref|XP_002520459.1| heat-shock protein, putative [Ricinus communis]_x0001_gb|EEF41872.1| heat-shock protein, putative [Ricinus communis]	AT2G29500.1 | Symbols: | HSP20-like chaperones superfamily protein | chr2:12633279-12633740 REVERSE LENGTH=153	scaffold_10
contig_10929	16.1969	13.5414	18.4596	1.1961	0.632721	-1.1397	0.705334	-1.36319	0.392299	No hits found	No hits found	scaffold_2
contig_10937	190.551	171.87	114.602	1.10869	0.327126	1.66272	1.28771e-05	1.49971	0.000704101	ref|XP_002525427.1| glutamate dehydrogenase, putative [Ricinus communis]_x0001_gb|EEF36917.1| glutamate dehydrogenase, putative [Ricinus communis]	AT5G18170.1 | Symbols: GDH1 | glutamate dehydrogenase 1 | chr5:6006172-6008248 FORWARD LENGTH=411	scaffold_1
contig_10938	383.844	346.381	181.003	1.10816	0.165876	2.12065	6.59509e-18	1.91367	4.03856e-13	ref|XP_002263278.1| PREDICTED: ripening-related protein-like [Vitis vinifera]_x0001_emb|CAB85625.1| putative ripening-related protein [Vitis vinifera]_x0001_emb|CAN79279.1| hypothetical protein VITISV_005237 [Vitis vinifera]_x0001_emb|CBI24569.3| unnamed protein product [Vitis vinifera]	AT5G62350.1 | Symbols: | Plant invertase/pectin methylesterase inhibitor superfamily protein | chr5:25037504-25038112 FORWARD LENGTH=202	scaffold_1
contig_10941	122.252	145.624	96.0235	-1.19117	0.153938	1.27315	0.076278	1.51654	0.00140168	gb|ACS49604.1| alcohol dehydrogenase family-1 [Oryza minuta]	AT5G43940.2 | Symbols: HOT5 | GroES-like zinc-binding dehydrogenase family protein | chr5:17684265-17686379 FORWARD LENGTH=391	scaffold_9
contig_10944	25.2195	28.4886	22.3897	-1.12963	0.65891	1.12639	0.685275	1.2724	0.397368	ref|XP_002269924.1| PREDICTED: hypothetical protein [Vitis vinifera]	AT2G37585.1 | Symbols: | Core-2/I-branching beta-1,6-N-acetylglucosaminyltransferase family protein | chr2:15765864-15767722 FORWARD LENGTH=384	scaffold_1
contig_10946	12.1462	10.0468	11.4466	1.20896	0.66388	1.06112	0.8882	-1.13932	0.768702	ref|XP_002510733.1| conserved hypothetical protein [Ricinus communis]_x0001_gb|EEF52920.1| conserved hypothetical protein [Ricinus communis]	AT2G33585.1 | Symbols: | unknown protein; Has 31 Blast hits to 31 proteins in 12 species: Archae - 0; Bacteria - 0; Metazoa - 0; Fungi - 0; Plants - 31; Viruses - 0; Other Eukaryotes - 0 (source: NCBI BLink). | chr2:14223403-14224167 REVERSE LENGTH=193	scaffold_6
contig_10947	6.58606	9.9437	15.8351	-1.50981	0.423553	-2.40434	0.0536154	-1.59248	0.254549	ref|XP_002313157.1| predicted protein [Populus trichocarpa]_x0001_gb|EEE87112.1| predicted protein [Populus trichocarpa]	AT4G34260.1 | Symbols: FUC95A | 1,2-alpha-L-fucosidases | chr4:16398130-16401591 FORWARD LENGTH=843	scaffold_9
contig_10948	54.0078	60.7733	43.3339	-1.12527	0.529688	1.24632	0.281713	1.40244	0.0884543	ref|XP_002299622.1| predicted protein [Populus trichocarpa]_x0001_gb|ABK95269.1| unknown [Populus trichocarpa]_x0001_gb|EEE84427.1| predicted protein [Populus trichocarpa]	AT1G80360.1 | Symbols: | Pyridoxal phosphate (PLP)-dependent transferases superfamily protein | chr1:30208736-30210643 REVERSE LENGTH=394	scaffold_6
contig_10952	13.8495	10.0256	10.3245	1.38141	0.443982	1.34142	0.483149	-1.02981	0.948638	ref|XP_002524051.1| conserved hypothetical protein [Ricinus communis]_x0001_gb|EEF38419.1| conserved hypothetical protein [Ricinus communis]	AT4G27620.2 | Symbols: | unknown protein; FUNCTIONS IN: molecular_function unknown; INVOLVED IN: biological_process unknown; LOCATED IN: mitochondrion; EXPRESSED IN: 18 plant structures; EXPRESSED DURING: 11 growth stages; BEST Arabidopsis thaliana protein match is: unknown protein (TAIR:AT4G27610.3); Has 35333 Blast hits to 34131 proteins in 2444 species: Archae - 798; Bacteria - 22429; Metazoa …	scaffold_5
contig_10954	235.64	168.55	200.046	1.39804	0.000837918	1.17793	0.0883962	-1.18687	0.101228	gb|ACJ11725.1| dimethylmenaquinone methyltransferase [Gossypium hirsutum]	AT3G02770.1 | Symbols: | Ribonuclease E inhibitor RraA/Dimethylmenaquinone methyltransferase | chr3:601017-601884 REVERSE LENGTH=166	scaffold_1
contig_10957	21.6123	18.7436	26.4826	1.15305	0.656074	-1.22535	0.487408	-1.41289	0.254778	ref|XP_002529215.1| protein phosphatase-2c, putative [Ricinus communis]_x0001_gb|EEF33171.1| protein phosphatase-2c, putative [Ricinus communis]	AT1G16220.1 | Symbols: | Protein phosphatase 2C family protein | chr1:5548653-5550553 FORWARD LENGTH=491	scaffold_2763
contig_10958	21.9243	33.112	18.6854	-1.51028	0.134325	1.17334	0.616136	1.77208	0.0460579	ref|XP_002324174.1| predicted protein [Populus trichocarpa]_x0001_gb|EEF02739.1| predicted protein [Populus trichocarpa]	AT2G26110.1 | Symbols: | Protein of unknown function (DUF761) | chr2:11120869-11121798 FORWARD LENGTH=309	scaffold_3
contig_10959	0	0.153526	36.9103	1000000	0.899051	1000000	7.74262e-12	-240.418	1.31333e-11	No hits found	No hits found	No hits found
contig_10965	19.7198	4.12169	18.3883	4.7844	0.00120324	1.07241	0.831745	-4.46136	0.00240576	No hits found	No hits found	scaffold_7
contig_10968	48.0793	48.9473	38.2769	-1.01805	0.930199	1.25609	0.294238	1.27877	0.255822	gb|ACU13743.1| unknown [Glycine max]	AT1G50670.1 | Symbols: | OTU-like cysteine protease family protein | chr1:18775086-18776552 REVERSE LENGTH=208	scaffold_6
contig_1097	36.2227	32.2321	13.8268	1.12381	0.632379	2.61974	0.00145701	2.33113	0.00664481	gb|ACU18989.1| unknown [Glycine max]	AT1G80920.1 | Symbols: J8 | Chaperone DnaJ-domain superfamily protein | chr1:30403863-30404549 REVERSE LENGTH=163	scaffold_6
contig_10971	233.926	182.771	250.895	1.27988	0.0122249	-1.07254	0.441403	-1.37272	0.00106172	gb|ABX79341.1| cysteine protease [Vitis vinifera]	AT4G39090.1 | Symbols: RD19, RD19A | Papain family cysteine protease | chr4:18215826-18217326 REVERSE LENGTH=368	scaffold_7
contig_10973	4.74789	3.30789	4.73003	1.43532	0.635188	1.00378	0.995638	-1.42992	0.63908	emb|CBI25422.3| unnamed protein product [Vitis vinifera]	AT2G40316.1 | Symbols: | FUNCTIONS IN: molecular_function unknown; LOCATED IN: endomembrane system; EXPRESSED IN: 22 plant structures; EXPRESSED DURING: 13 growth stages; CONTAINS InterPro DOMAIN/s: Autophagy-related protein 27 (InterPro:IPR018939); Has 138 Blast hits to 138 proteins in 57 species: Archae - 0; Bacteria - 0; Metazoa - 32; Fungi - 62; Plants - 33; Viruses - 0; Other Eukaryotes - 11…	scaffold_7
contig_10975	20.2797	24.3657	22.2994	-1.20149	0.545806	-1.09959	0.760066	1.09267	0.765084	emb|CBI19229.3| unnamed protein product [Vitis vinifera]	AT5G49970.1 | Symbols: ATPPOX, PDX3, PPOX | pyridoxin (pyrodoxamine) 5'-phosphate oxidase | chr5:20329213-20332900 FORWARD LENGTH=530	scaffold_6
contig_10979	60.4438	51.7685	48.2357	1.16758	0.414998	1.25309	0.243612	1.07324	0.725393	ref|XP_002277824.1| PREDICTED: similar to UDP-glucuronic acid decarboxylase 1 isoform 2 [Vitis vinifera]	AT3G53520.1 | Symbols: UXS1, ATUXS1 | UDP-glucuronic acid decarboxylase 1 | chr3:19841635-19844057 FORWARD LENGTH=435	scaffold_1
contig_1098	3.8521	10.9404	7.63007	-2.84011	0.0710613	-1.98076	0.284793	1.43385	0.455274	emb|CBI16566.3| unnamed protein product [Vitis vinifera]	AT5G56360.1 | Symbols: PSL4 | calmodulin-binding protein | chr5:22823586-22827950 REVERSE LENGTH=647	scaffold_10
contig_10982	12.728	13.0135	9.23956	-1.02243	0.956115	1.37756	0.467532	1.40846	0.434583	ref|XP_002518679.1| expressed protein, putative [Ricinus communis]_x0001_gb|EEF43604.1| expressed protein, putative [Ricinus communis]	AT2G15270.1 | Symbols: | unknown protein; CONTAINS InterPro DOMAIN/s: Protein of unknown function DUF1168 (InterPro:IPR009548); Has 1930 Blast hits to 1364 proteins in 219 species: Archae - 0; Bacteria - 44; Metazoa - 762; Fungi - 280; Plants - 96; Viruses - 3; Other Eukaryotes - 745 (source: NCBI BLink). | chr2:6637967-6639252 FORWARD LENGTH=194	scaffold_5
contig_10983	17.0646	19.1663	23.5384	-1.12316	0.731051	-1.37936	0.315562	-1.22811	0.50888	emb|CBI31317.3| unnamed protein product [Vitis vinifera]	AT4G10070.1 | Symbols: | KH domain-containing protein | chr4:6295608-6299759 REVERSE LENGTH=725	scaffold_3
contig_10988	46.564	57.2609	61.4731	-1.22972	0.296096	-1.32018	0.153028	-1.07356	0.700444	emb|CBI31317.3| unnamed protein product [Vitis vinifera]	AT4G10070.1 | Symbols: | KH domain-containing protein | chr4:6295608-6299759 REVERSE LENGTH=725	scaffold_9
contig_10989	58.4102	23.7705	46.6725	2.45726	0.00011684	1.25149	0.254337	-1.96347	0.0063271	ref|XP_002283471.1| PREDICTED: hypothetical protein [Vitis vinifera]_x0001_emb|CBI26314.3| unnamed protein product [Vitis vinifera]	AT1G60710.1 | Symbols: ATB2 | NAD(P)-linked oxidoreductase superfamily protein | chr1:22355073-22356627 REVERSE LENGTH=345	scaffold_2
contig_10991	38.7577	19.4581	23.9145	1.99185	0.0114915	1.62068	0.0620077	-1.22902	0.503967	emb|CBI27820.3| unnamed protein product [Vitis vinifera]	No hits found	scaffold_3
contig_10992	4.92995	10.2218	17.1624	-2.07341	0.186382	-3.48126	0.00928396	-1.679	0.19179	No hits found	No hits found	scaffold_684
contig_10994	22.8566	0	21.6072	0	1.31665e-07	1.05782	0.853259	1000000	3.13029e-07	No hits found	No hits found	scaffold_6
contig_10995	58.2612	63.1717	41.212	-1.08428	0.657373	1.41369	0.0884599	1.53285	0.0319315	ref|XP_002328385.1| sodium proton exchanger [Populus trichocarpa]_x0001_gb|EEE76465.1| sodium proton exchanger [Populus trichocarpa]	AT3G05030.1 | Symbols: NHX2, ATNHX2 | sodium hydrogen exchanger 2 | chr3:1393456-1396784 REVERSE LENGTH=546	scaffold_2
contig_10996	23.7571	31.4881	23.8987	-1.32542	0.302583	-1.00596	0.983827	1.31756	0.312166	ref|XP_002262670.1| PREDICTED: hypothetical protein [Vitis vinifera]	AT5G04510.1 | Symbols: PDK1, ATPDK1 | 3'-phosphoinositide-dependent protein kinase 1 | chr5:1287235-1289681 FORWARD LENGTH=491	scaffold_10
contig_10997	262.336	115.809	169.29	2.26524	2.48815e-14	1.54962	7.11912e-06	-1.4618	0.00152323	ref|XP_002513669.1| conserved hypothetical protein [Ricinus communis]_x0001_gb|EEF49072.1| conserved hypothetical protein [Ricinus communis]	AT5G23950.1 | Symbols: | Calcium-dependent lipid-binding (CaLB domain) family protein | chr5:8082789-8083448 FORWARD LENGTH=219	scaffold_1
contig_11	236.759	289.343	211.65	-1.2221	0.0219122	1.11864	0.236206	1.36708	0.000512738	ref|XP_002277339.1| PREDICTED: hypothetical protein [Vitis vinifera]	AT3G20860.1 | Symbols: ATNEK5, NEK5 | NIMA-related kinase 5 | chr3:7306147-7308434 FORWARD LENGTH=427	scaffold_1
contig_11000	33.555	13.6998	23.6877	2.44931	0.00377999	1.41656	0.195612	-1.72905	0.105732	ref|XP_002273067.1| PREDICTED: hypothetical protein [Vitis vinifera]_x0001_emb|CBI17219.3| unnamed protein product [Vitis vinifera]	AT1G34770.1 | Symbols: | CONTAINS InterPro DOMAIN/s: MAGE protein (InterPro:IPR002190); Has 1274 Blast hits to 1260 proteins in 85 species: Archae - 0; Bacteria - 0; Metazoa - 1104; Fungi - 45; Plants - 49; Viruses - 0; Other Eukaryotes - 76 (source: NCBI BLink). | chr1:12746624-12748449 FORWARD LENGTH=237	scaffold_6
contig_11005	12.0122	14.9658	12.5271	-1.24588	0.577419	-1.04286	0.91913	1.19467	0.648574	emb|CBI27263.3| unnamed protein product [Vitis vinifera]	AT1G26520.1 | Symbols: | Cobalamin biosynthesis CobW-like protein | chr1:9163448-9165594 REVERSE LENGTH=374	scaffold_2
contig_11007	7.19136	9.35648	8.90579	-1.30107	0.606653	-1.2384	0.679763	1.05061	0.918584	ref|XP_002535109.1| conserved hypothetical protein [Ricinus communis]_x0001_gb|EEF27274.1| conserved hypothetical protein [Ricinus communis]	AT2G20020.1 | Symbols: CAF1, ATCAF1 | RNA-binding CRS1 / YhbY (CRM) domain-containing protein | chr2:8644464-8647090 FORWARD LENGTH=701	scaffold_6
contig_11009	24.1276	19.9639	19.8441	1.20856	0.535712	1.21586	0.523462	1.00604	0.985057	No hits found	No hits found	scaffold_9
contig_11010	41.574	46.9023	42.8149	-1.12816	0.573484	-1.02985	0.893281	1.09547	0.668054	ref|XP_002519249.1| prefoldin subunit, putative [Ricinus communis]_x0001_gb|EEF43113.1| prefoldin subunit, putative [Ricinus communis]	AT5G49510.2 | Symbols: PFD3 | prefoldin 3 | chr5:20080729-20082456 FORWARD LENGTH=195	scaffold_5
contig_11012	29.7722	37.1505	40.736	-1.24783	0.370775	-1.36826	0.194444	-1.09651	0.686711	emb|CBI27512.3| unnamed protein product [Vitis vinifera]	AT2G02090.1 | Symbols: CHR19, CHA19, ETL1 | SNF2 domain-containing protein / helicase domain-containing protein | chr2:523481-526884 FORWARD LENGTH=763	scaffold_2
contig_11013	374.539	483.402	279.257	-1.29066	0.000199902	1.3412	0.000191706	1.73103	1.07198e-13	ref|XP_002312583.1| predicted protein [Populus trichocarpa]_x0001_gb|ABK92766.1| unknown [Populus trichocarpa]_x0001_gb|EEE89950.1| predicted protein [Populus trichocarpa]	AT1G04410.1 | Symbols: | Lactate/malate dehydrogenase family protein | chr1:1189418-1191267 REVERSE LENGTH=332	scaffold_8
contig_11014	72.3315	53.6729	42.2162	1.34764	0.0974081	1.71336	0.00486579	1.27138	0.244316	sp|P93092|ACP1_CASGL RecName: Full=Acyl carrier protein 1, chloroplastic; Short=ACP 1; Flags: Precursor_x0001_emb|CAA71885.1| acyl carrier protein [Casuarina glauca]	AT4G25050.1 | Symbols: ACP4 | acyl carrier protein 4 | chr4:12870178-12871024 FORWARD LENGTH=137	scaffold_8
contig_11015	46.1144	34.7628	46.4514	1.32654	0.209396	-1.00731	0.972231	-1.33624	0.197065	ref|XP_002323247.1| predicted protein [Populus trichocarpa]_x0001_gb|EEF05008.1| predicted protein [Populus trichocarpa]	AT5G06950.4 | Symbols: AHBP-1B, TGA2 | bZIP transcription factor family protein | chr5:2152323-2154174 FORWARD LENGTH=330	scaffold_11
contig_11020	177.272	41.9011	345.138	4.23073	3.2138e-21	-1.94694	1.34644e-13	-8.23696	1.0972e-60	No hits found	No hits found	scaffold_2
contig_11022	69.4249	83.1878	61.6907	-1.19824	0.26675	1.12537	0.501174	1.34847	0.0747387	ref|XP_002894400.1| hypothetical protein ARALYDRAFT_892286 [Arabidopsis lyrata subsp. lyrata]_x0001_gb|EFH70659.1| hypothetical protein ARALYDRAFT_892286 [Arabidopsis lyrata subsp. lyrata]	AT3G15640.1 | Symbols: | Rubredoxin-like superfamily protein | chr3:5299273-5301371 FORWARD LENGTH=176	scaffold_6
contig_11025	52.053	38.4604	39.8264	1.35342	0.154965	1.307	0.204316	-1.03552	0.8782	gb|ACU14493.1| unknown [Glycine max]	AT5G48870.1 | Symbols: SAD1 | Small nuclear ribonucleoprotein family protein | chr5:19813407-19814362 FORWARD LENGTH=88	scaffold_8
contig_11026	148.388	100.579	102.445	1.47533	0.00242778	1.44846	0.0037053	-1.01855	0.896095	ref|XP_002283422.1| PREDICTED: hypothetical protein [Vitis vinifera]_x0001_emb|CAN75662.1| hypothetical protein VITISV_007924 [Vitis vinifera]_x0001_emb|CBI15628.3| unnamed protein product [Vitis vinifera]	AT5G20090.2 | Symbols: | Uncharacterised protein family (UPF0041) | chr5:6787246-6788000 REVERSE LENGTH=110	scaffold_2
contig_11027	56.1799	60.484	77.7014	-1.07661	0.691701	-1.38308	0.0634693	-1.28466	0.144188	gb|ABQ58079.1| subtilisin-like protease [Nicotiana tabacum]	AT5G67360.1 | Symbols: ARA12 | Subtilase family protein | chr5:26872192-26874465 REVERSE LENGTH=757	scaffold_8
contig_11029	22.9594	79.7501	48.8716	-3.47353	1.0114e-08	-2.12861	0.00216775	1.63183	0.00645983	ref|XP_002528199.1| Heat shock 70 kDa protein, putative [Ricinus communis]_x0001_gb|EEF34206.1| Heat shock 70 kDa protein, putative [Ricinus communis]	AT1G79930.2 | Symbols: HSP91 | heat shock protein 91 | chr1:30063924-30067067 REVERSE LENGTH=789	scaffold_10
contig_1103	71.507	66.9345	66.6074	1.06831	0.698735	1.07356	0.677994	1.00491	0.97752	gb|ADL36572.1| ALF domain class transcription factor [Malus x domestica]	AT5G05610.2 | Symbols: AL1 | alfin-like 1 | chr5:1677331-1678942 REVERSE LENGTH=241	scaffold_7
contig_11030	44.7829	58.9953	57.152	-1.31736	0.164687	-1.2762	0.222609	1.03225	0.864859	ref|XP_002277020.1| PREDICTED: hypothetical protein [Vitis vinifera]	AT1G32230.3 | Symbols: AtRCD1 | WWE protein-protein interaction domain protein family | chr1:11613427-11615748 FORWARD LENGTH=570	scaffold_5
contig_11032	4.64465	3.02181	5.03976	1.53704	0.584584	-1.08507	0.90462	-1.6678	0.505421	ref|XP_002274303.1| PREDICTED: hypothetical protein [Vitis vinifera]	AT3G47780.1 | Symbols: ATATH6, ATH6 | ABC2 homolog 6 | chr3:17624500-17628972 FORWARD LENGTH=935	scaffold_11
contig_11033	13.1241	18.2507	18.9105	-1.39062	0.367881	-1.44089	0.31409	-1.03615	0.915129	emb|CBI36136.3| unnamed protein product [Vitis vinifera]	AT1G15240.2 | Symbols: | Phox-associated domain;Phox-like;Sorting nexin, C-terminal | chr1:5243799-5248604 FORWARD LENGTH=1020	scaffold_6
contig_11036	10.0071	10.1653	17.3669	-1.0158	0.972701	-1.73545	0.165972	-1.70845	0.176585	ref|XP_002266179.1| PREDICTED: hypothetical protein [Vitis vinifera]	AT1G17110.1 | Symbols: UBP15 | ubiquitin-specific protease 15 | chr1:5845816-5849889 REVERSE LENGTH=924	scaffold_6
contig_11038	9.3383	8.90031	21.7694	1.04921	0.920823	-2.3312	0.0266476	-2.44592	0.020684	ref|XP_002516849.1| conserved hypothetical protein [Ricinus communis]_x0001_gb|EEF45463.1| conserved hypothetical protein [Ricinus communis]	AT3G62450.1 | Symbols: | unknown protein; FUNCTIONS IN: molecular_function unknown; INVOLVED IN: biological_process unknown; LOCATED IN: endomembrane system; EXPRESSED IN: 24 plant structures; EXPRESSED DURING: 15 growth stages; Has 35 Blast hits to 35 proteins in 15 species: Archae - 0; Bacteria - 0; Metazoa - 0; Fungi - 0; Plants - 34; Viruses - 0; Other Eukaryotes - 1 (source: NCBI BLink). | c…	scaffold_8
contig_11039	15.8472	30.0174	32.9665	-1.89418	0.0373107	-2.08027	0.0144372	-1.09825	0.712682	ref|XP_002284264.1| PREDICTED: hypothetical protein [Vitis vinifera]_x0001_emb|CBI19572.3| unnamed protein product [Vitis vinifera]	AT5G36210.1 | Symbols: | alpha/beta-Hydrolases superfamily protein | chr5:14248202-14253272 REVERSE LENGTH=730	scaffold_6
contig_11040	28.7957	17.2343	23.7798	1.67084	0.0907556	1.21093	0.493549	-1.3798	0.312585	ref|XP_002513160.1| lipoic acid synthetase, putative [Ricinus communis]_x0001_gb|EEF49663.1| lipoic acid synthetase, putative [Ricinus communis]	AT5G08410.1 | Symbols: FTRA2 | ferredoxin/thioredoxin reductase subunit A (variable subunit) 2 | chr5:2709974-2710528 REVERSE LENGTH=184	scaffold_7
contig_11045	17.5124	12.5012	18.5649	1.40086	0.368505	-1.0601	0.863083	-1.48505	0.284118	ref|XP_002271167.1| PREDICTED: hypothetical protein [Vitis vinifera]_x0001_emb|CBI28601.3| unnamed protein product [Vitis vinifera]	AT5G13800.1 | Symbols: PPH, CRN1 | pheophytinase | chr5:4452063-4454141 REVERSE LENGTH=484	scaffold_7
contig_11046	40.3564	29.2475	26.5875	1.37983	0.185757	1.51787	0.0941102	1.10004	0.724566	gb|AAL91979.1|AF483190_1 isopentenyl pyrophosphate isomerase IDI2 [Melaleuca alternifolia]	AT3G02780.1 | Symbols: IPP2, IPIAT1, IDI2 | isopentenyl pyrophosphate:dimethylallyl pyrophosphate isomerase 2 | chr3:602578-604648 REVERSE LENGTH=284	scaffold_1
contig_11047	0.345034	9.92323	2.5739	-28.7601	0.00217688	-7.45984	0.26108	3.85533	0.0412588	No hits found	No hits found	scaffold_7
contig_11050	114.476	74.8615	80.8394	1.52917	0.00396884	1.41609	0.016147	-1.07985	0.633116	ref|XP_002523579.1| conserved hypothetical protein [Ricinus communis]_x0001_gb|EEF38774.1| conserved hypothetical protein [Ricinus communis]	AT4G33985.1 | Symbols: | Protein of unknown function (DUF1685) | chr4:16288301-16288857 REVERSE LENGTH=154	scaffold_8
contig_11051	125.801	78.8398	51.6761	1.59565	0.00100919	2.43441	1.79264e-08	1.52565	0.0175176	No hits found	No hits found	scaffold_1
contig_11052	10.3412	6.93466	14.2859	1.49124	0.426472	-1.38145	0.436519	-2.06008	0.116907	ref|XP_002274861.1| PREDICTED: hypothetical protein [Vitis vinifera]	No hits found	scaffold_10
contig_11055	33.8061	43.0881	41.6925	-1.27456	0.292896	-1.23328	0.367337	1.03347	0.880339	ref|XP_002324758.1| predicted protein [Populus trichocarpa]_x0001_gb|EEF03323.1| predicted protein [Populus trichocarpa]	AT1G17720.1 | Symbols: ATB BETA | Protein phosphatase 2A, regulatory subunit PR55 | chr1:6093949-6098065 REVERSE LENGTH=501	scaffold_3
contig_11056	17.5885	31.1409	19.6142	-1.77052	0.0535266	-1.11517	0.743617	1.58767	0.108207	ref|XP_002264525.1| PREDICTED: hypothetical protein [Vitis vinifera]	AT2G38650.2 | Symbols: GAUT7 | galacturonosyltransferase 7 | chr2:16161856-16165523 REVERSE LENGTH=619	scaffold_1
contig_11057	22.3408	20.357	21.6733	1.09745	0.764507	1.0308	0.920895	-1.06466	0.841263	ref|XP_002283785.1| PREDICTED: hypothetical protein [Vitis vinifera]_x0001_emb|CBI36067.3| unnamed protein product [Vitis vinifera]	AT3G16350.1 | Symbols: | Homeodomain-like superfamily protein | chr3:5547828-5549397 FORWARD LENGTH=387	scaffold_10
contig_11061	34.3008	44.8944	43.9848	-1.30884	0.236637	-1.28233	0.2767	1.02068	0.923633	ref|XP_002270764.1| PREDICTED: hypothetical protein [Vitis vinifera]_x0001_emb|CBI30911.3| unnamed protein product [Vitis vinifera]	AT5G46210.1 | Symbols: CUL4, ATCUL4 | cullin4 | chr5:18731569-18736653 REVERSE LENGTH=792	scaffold_5
contig_11063	33.8926	28.9263	20.9022	1.17169	0.534497	1.62148	0.0810872	1.38388	0.260194	ref|XP_002283081.1| PREDICTED: similar to galactosyltransferase family protein [Vitis vinifera]	AT3G14960.1 | Symbols: | Galactosyltransferase family protein | chr3:5036252-5037951 REVERSE LENGTH=343	scaffold_6
contig_11068	119.633	147.963	89.8813	-1.23681	0.0836862	1.33101	0.0400571	1.6462	0.000159492	ref|XP_002327273.1| predicted protein [Populus trichocarpa]_x0001_gb|ABK93503.1| unknown [Populus trichocarpa]_x0001_gb|EEE74078.1| predicted protein [Populus trichocarpa]	AT4G16720.1 | Symbols: | Ribosomal protein L23/L15e family protein | chr4:9400156-9401315 REVERSE LENGTH=204	scaffold_4
contig_11075	53.8897	40.6452	56.4508	1.32586	0.175091	-1.04752	0.80836	-1.38887	0.11006	ref|XP_002513287.1| transcription factor, putative [Ricinus communis]_x0001_gb|EEF48690.1| transcription factor, putative [Ricinus communis]	AT1G79020.1 | Symbols: | Enhancer of polycomb-like transcription factor protein | chr1:29727282-29730059 REVERSE LENGTH=453	scaffold_6
contig_11076	21.4131	23.0245	18.4266	-1.07525	0.811393	1.16208	0.640823	1.24953	0.48084	gb|ACU20458.1| unknown [Glycine max]	AT2G36130.1 | Symbols: | Cyclophilin-like peptidyl-prolyl cis-trans isomerase family protein | chr2:15166863-15168259 FORWARD LENGTH=164	scaffold_11
contig_11082	25.8806	24.8254	26.3943	1.0425	0.883527	-1.01985	0.94398	-1.0632	0.828394	emb|CAN80826.1| hypothetical protein VITISV_015453 [Vitis vinifera]	AT5G67630.1 | Symbols: | P-loop containing nucleoside triphosphate hydrolases superfamily protein | chr5:26967535-26969306 REVERSE LENGTH=469	scaffold_9
contig_11083	69.1603	56.7241	41.7384	1.21924	0.269514	1.65699	0.00922581	1.35904	0.13253	ref|XP_002266315.1| PREDICTED: hypothetical protein [Vitis vinifera]_x0001_emb|CBI16727.3| unnamed protein product [Vitis vinifera]	AT2G44620.1 | Symbols: MTACP-1, MTACP1 | mitochondrial acyl carrier protein 1 | chr2:18414320-18415065 FORWARD LENGTH=122	scaffold_5
contig_11084	3.20997	6.90095	6.17652	-2.14984	0.267763	-1.92416	0.358436	1.11729	0.847848	No hits found	No hits found	scaffold_6
contig_11094	18.5364	23.3573	26.9703	-1.26008	0.462105	-1.45499	0.215778	-1.15468	0.6145	ref|XP_002518839.1| conserved hypothetical protein [Ricinus communis]_x0001_gb|EEF43557.1| conserved hypothetical protein [Ricinus communis]	AT1G51560.1 | Symbols: | Pyridoxamine 5'-phosphate oxidase family protein | chr1:19119900-19121859 REVERSE LENGTH=392	scaffold_6
contig_11095	23.7517	16.3239	22.2061	1.45503	0.24617	1.0696	0.821858	-1.36034	0.349656	ref|XP_002520159.1| Curved DNA-binding protein, putative [Ricinus communis]_x0001_gb|EEF42214.1| Curved DNA-binding protein, putative [Ricinus communis]	AT1G10350.1 | Symbols: | DNAJ heat shock family protein | chr1:3393595-3394860 REVERSE LENGTH=349	scaffold_2
contig_11100	44.268	56.3251	55.9478	-1.27237	0.23145	-1.26384	0.245535	1.00674	0.971741	ref|XP_002279887.1| PREDICTED: hypothetical protein [Vitis vinifera]	AT2G16940.3 | Symbols: | Splicing factor, CC1-like | chr2:7342869-7347052 REVERSE LENGTH=599	scaffold_9
contig_11105	4.83414	11.4242	10.0172	-2.36324	0.11004	-2.07218	0.191486	1.14046	0.767278	ref|XP_002301073.1| predicted protein [Populus trichocarpa]_x0001_gb|EEE80346.1| predicted protein [Populus trichocarpa]	AT1G11870.1 | Symbols: ATSRS, OVA7, SRS | Seryl-tRNA synthetase | chr1:4003895-4006556 FORWARD LENGTH=512	scaffold_6
contig_11107	7.98382	10.36	6.46246	-1.29762	0.590275	1.23542	0.70014	1.6031	0.356403	ref|XP_002322592.1| predicted protein [Populus trichocarpa]_x0001_gb|EEF04353.1| predicted protein [Populus trichocarpa]	No hits found	scaffold_1
contig_11108	9.17052	10.9349	1.24609	-1.1924	0.701967	7.35941	0.0147781	8.77536	0.00513908	gb|ABH07384.1| CMR1 [Phaseolus vulgaris]	AT5G36930.2 | Symbols: | Disease resistance protein (TIR-NBS-LRR class) family | chr5:14567771-14571916 REVERSE LENGTH=1191	scaffold_9
contig_11111	9.06304	12.181	13.4314	-1.34403	0.50955	-1.482	0.367884	-1.10265	0.809063	ref|XP_002284129.1| PREDICTED: hypothetical protein [Vitis vinifera]_x0001_emb|CBI15129.3| unnamed protein product [Vitis vinifera]	AT5G61140.2 | Symbols: | U5 small nuclear ribonucleoprotein helicase | chr5:24589999-24603311 FORWARD LENGTH=2157	scaffold_2
contig_11112	18.1208	23.4523	17.0341	-1.29422	0.414202	1.0638	0.856903	1.37679	0.319063	emb|CBI31624.3| unnamed protein product [Vitis vinifera]	AT2G39740.1 | Symbols: | Nucleotidyltransferase family protein | chr2:16576250-16578704 FORWARD LENGTH=511	scaffold_7
contig_11113	23.8259	32.5334	29.0451	-1.36546	0.250054	-1.21906	0.477383	1.1201	0.659595	ref|XP_002516094.1| Conserved oligomeric Golgi complex component, putative [Ricinus communis]_x0001_gb|EEF46096.1| Conserved oligomeric Golgi complex component, putative [Ricinus communis]	AT5G11980.1 | Symbols: | conserved oligomeric Golgi complex component-related / COG complex component-related | chr5:3868809-3872146 REVERSE LENGTH=569	scaffold_3384
contig_11115	32.7801	67.4837	59.3077	-2.05868	0.000499672	-1.80926	0.00567303	1.13786	0.469667	ref|XP_002268225.1| PREDICTED: similar to KLK/PIR/PIR121/PIRP (KLUNKER, PIROGI) [Vitis vinifera]	AT5G18410.2 | Symbols: PIR, KLK, PIR121, SRA1, PIRP | transcription activators | chr5:6097456-6104783 REVERSE LENGTH=1282	scaffold_2
contig_11116	37.5679	31.3708	30.8576	1.19754	0.458936	1.21746	0.420825	1.01663	0.948603	emb|CBI40874.3| unnamed protein product [Vitis vinifera]	AT1G61620.1 | Symbols: | phosphoinositide binding | chr1:22737653-22739209 FORWARD LENGTH=310	scaffold_4
contig_11120	29.1836	30.1232	32.2058	-1.0322	0.903825	-1.10356	0.702331	-1.06914	0.793808	ref|XP_002518375.1| ring finger protein, putative [Ricinus communis]_x0001_gb|EEF44011.1| ring finger protein, putative [Ricinus communis]	AT3G15070.2 | Symbols: | RING/U-box superfamily protein | chr3:5070472-5072344 REVERSE LENGTH=486	scaffold_6
contig_11121	197.378	72.4123	337.056	2.72575	1.01037e-14	-1.70766	1.27531e-09	-4.65467	4.07077e-42	ref|XP_002520459.1| heat-shock protein, putative [Ricinus communis]_x0001_gb|EEF41872.1| heat-shock protein, putative [Ricinus communis]	AT2G29500.1 | Symbols: | HSP20-like chaperones superfamily protein | chr2:12633279-12633740 REVERSE LENGTH=153	scaffold_2328
contig_11122	9.3335	14.5834	12.6604	-1.56248	0.292833	-1.35644	0.488729	1.15189	0.718198	ref|XP_002316872.1| predicted protein [Populus trichocarpa]_x0001_gb|EEE97484.1| predicted protein [Populus trichocarpa]	AT3G14400.1 | Symbols: UBP25 | ubiquitin-specific protease 25 | chr3:4811953-4815210 REVERSE LENGTH=661	scaffold_6
contig_11123	8.40663	6.43162	8.13483	1.30708	0.621262	1.03341	0.94852	-1.26482	0.667488	emb|CBI18436.3| unnamed protein product [Vitis vinifera]	AT1G16810.2 | Symbols: | unknown protein; CONTAINS InterPro DOMAIN/s: Protein of unknown function DUF1754, eukaryotic (InterPro:IPR013865); Has 35333 Blast hits to 34131 proteins in 2444 species: Archae - 798; Bacteria - 22429; Metazoa - 974; Fungi - 991; Plants - 531; Viruses - 0; Other Eukaryotes - 9610 (source: NCBI BLink). | chr1:5756150-5756694 FORWARD LENGTH=144	scaffold_3
contig_11124	15.0056	20.3432	14.9053	-1.35571	0.376263	1.00673	0.985644	1.36483	0.366661	ref|XP_002532474.1| conserved hypothetical protein [Ricinus communis]_x0001_gb|EEF29898.1| conserved hypothetical protein [Ricinus communis]	AT5G65960.1 | Symbols: | GTP binding | chr5:26385413-26387197 FORWARD LENGTH=393	scaffold_9
contig_11127	32.9738	30.6681	25.8565	1.07518	0.774548	1.27526	0.357616	1.18609	0.526193	ref|XP_002330829.1| predicted protein [Populus trichocarpa]_x0001_gb|EEF09762.1| predicted protein [Populus trichocarpa]	AT2G24390.1 | Symbols: | AIG2-like (avirulence induced gene) family protein | chr2:10373796-10374654 FORWARD LENGTH=152	scaffold_3
contig_11135	22.1116	14.0509	19.181	1.57368	0.185362	1.15279	0.652786	-1.36511	0.380902	ref|XP_002282450.1| PREDICTED: hypothetical protein [Vitis vinifera]_x0001_emb|CBI32778.3| unnamed protein product [Vitis vinifera]	AT5G03415.1 | Symbols: DPB, ATDPB | Transcription factor DP | chr5:842842-845200 FORWARD LENGTH=385	scaffold_1
contig_11136	44.2587	24.826	39.5196	1.78276	0.0196125	1.11992	0.60703	-1.59187	0.0682883	ref|XP_002277148.1| PREDICTED: hypothetical protein [Vitis vinifera]	AT3G03740.1 | Symbols: ATBPM4, BPM4 | BTB-POZ and MATH domain 4 | chr3:937106-939807 REVERSE LENGTH=465	scaffold_10
contig_11137	24.506	25.9897	26.605	-1.06055	0.836454	-1.08565	0.771558	-1.02368	0.933122	emb|CBI14965.3| unnamed protein product [Vitis vinifera]	AT5G63120.1 | Symbols: | P-loop containing nucleoside triphosphate hydrolases superfamily protein | chr5:25319798-25322071 REVERSE LENGTH=484	scaffold_2
contig_11139	10.1941	12.6362	12.9091	-1.23956	0.617887	-1.26633	0.581245	-1.0216	0.957898	ref|XP_002520430.1| conserved hypothetical protein [Ricinus communis]_x0001_gb|EEF41843.1| conserved hypothetical protein [Ricinus communis]	AT5G58930.1 | Symbols: | Protein of unknown function (DUF740) | chr5:23794529-23796094 REVERSE LENGTH=521	scaffold_10
contig_11144	57.5554	47.6995	57.6261	1.20662	0.339038	-1.00123	0.994765	-1.20811	0.335738	ref|XP_002514088.1| threonine synthase, putative [Ricinus communis]_x0001_gb|EEF48042.1| threonine synthase, putative [Ricinus communis]	AT4G29840.1 | Symbols: MTO2, TS | Pyridoxal-5'-phosphate-dependent enzyme family protein | chr4:14599434-14601014 REVERSE LENGTH=526	scaffold_3
contig_11145	18.1188	26.8792	16.4972	-1.4835	0.195943	1.0983	0.786311	1.62932	0.118128	ref|XP_002317002.1| predicted protein [Populus trichocarpa]_x0001_gb|EEE97614.1| predicted protein [Populus trichocarpa]	AT2G38130.2 | Symbols: ATMAK3 | Acyl-CoA N-acyltransferases (NAT) superfamily protein | chr2:15978639-15980145 REVERSE LENGTH=190	scaffold_7
contig_11146	54.7224	27.9306	39.5908	1.95923	0.00315464	1.3822	0.120706	-1.41747	0.158451	ref|XP_002305661.1| predicted protein [Populus trichocarpa]_x0001_gb|ABK93756.1| unknown [Populus trichocarpa]_x0001_gb|EEE86172.1| predicted protein [Populus trichocarpa]	AT4G05000.2 | Symbols: VPS28-1 | Vacuolar protein sorting-associated protein VPS28 family protein | chr4:2563953-2564585 FORWARD LENGTH=210	scaffold_5
contig_11148	27.082	29.7613	24.2988	-1.09893	0.724968	1.11454	0.700968	1.2248	0.461964	No hits found	No hits found	scaffold_3
contig_11151	22.6857	52.5615	38.1113	-2.31694	0.000532504	-1.67997	0.0488459	1.37916	0.130794	ref|XP_002276461.1| PREDICTED: hypothetical protein [Vitis vinifera]	AT2G35110.2 | Symbols: GRL, NAP1, NAPP | transcription activators | chr2:14795970-14803525 REVERSE LENGTH=1396	scaffold_4
contig_11152	61.3608	73.0823	92.0076	-1.19103	0.31385	-1.49945	0.0133797	-1.25896	0.141741	ref|XP_002518728.1| Myosin heavy chain, fast skeletal muscle, embryonic, putative [Ricinus communis]_x0001_gb|EEF43653.1| Myosin heavy chain, fast skeletal muscle, embryonic, putative [Ricinus communis]	AT2G23360.1 | Symbols: | Plant protein of unknown function (DUF869) | chr2:9949420-9952727 FORWARD LENGTH=898	scaffold_7
contig_11155	35.6937	47.7929	45.1456	-1.33897	0.187751	-1.26481	0.296073	1.05864	0.784923	ref|XP_002329325.1| predicted protein [Populus trichocarpa]_x0001_gb|EEF07910.1| predicted protein [Populus trichocarpa]	AT5G16040.1 | Symbols: | Regulator of chromosome condensation (RCC1) family protein | chr5:5240860-5243308 REVERSE LENGTH=396	scaffold_10
contig_11156	104.388	77.9423	83.5677	1.3393	0.0505037	1.24914	0.129647	-1.07217	0.659146	ref|XP_002324905.1| predicted protein [Populus trichocarpa]_x0001_gb|EEF03470.1| predicted protein [Populus trichocarpa]	AT2G32070.1 | Symbols: | Polynucleotidyl transferase, ribonuclease H-like superfamily protein | chr2:13640829-13641656 REVERSE LENGTH=275	scaffold_3
contig_11159	39.741	47.8883	40.3387	-1.20501	0.386935	-1.01504	0.947133	1.18715	0.424321	ref|XP_002273780.1| PREDICTED: hypothetical protein [Vitis vinifera]	AT5G16800.2 | Symbols: | Acyl-CoA N-acyltransferases (NAT) superfamily protein | chr5:5524509-5526295 REVERSE LENGTH=270	scaffold_11
contig_11161	4.95475	4.69474	0.912632	1.05538	0.937052	5.42907	0.11695	5.14418	0.13583	No hits found	No hits found	scaffold_3691
contig_11164	267.906	155.755	244.927	1.72005	4.40768e-08	1.09382	0.3107	-1.57252	7.93508e-06	ref|XP_002516176.1| conserved hypothetical protein [Ricinus communis]_x0001_gb|EEF46178.1| conserved hypothetical protein [Ricinus communis]	AT5G20900.1 | Symbols: JAZ12, TIFY3B | jasmonate-zim-domain protein 12 | chr5:7090883-7092201 FORWARD LENGTH=187	scaffold_3
contig_11168	7.87009	12.2361	15.9744	-1.55476	0.342247	-2.02976	0.102052	-1.30552	0.489845	ref|XP_002266567.1| PREDICTED: hypothetical protein [Vitis vinifera]_x0001_emb|CBI34316.3| unnamed protein product [Vitis vinifera]	AT3G04970.1 | Symbols: | DHHC-type zinc finger family protein | chr3:1376240-1378339 FORWARD LENGTH=397	scaffold_2
contig_11172	39.1618	32.2576	54.2999	1.21403	0.417384	-1.38655	0.118874	-1.68332	0.0179783	ref|XP_002285818.1| PREDICTED: hypothetical protein [Vitis vinifera]_x0001_emb|CBI19102.3| unnamed protein product [Vitis vinifera]	AT4G08540.1 | Symbols: | DNA-directed RNA polymerase II protein | chr4:5433760-5436326 FORWARD LENGTH=473	scaffold_8
contig_11175	18.6919	19.9172	20.9146	-1.06555	0.84595	-1.11891	0.727725	-1.05008	0.877691	ref|XP_002525044.1| nuclear inhibitor of protein phosphatase-1, putative [Ricinus communis]_x0001_gb|EEF37371.1| nuclear inhibitor of protein phosphatase-1, putative [Ricinus communis]	AT5G47790.1 | Symbols: | SMAD/FHA domain-containing protein | chr5:19351396-19352579 FORWARD LENGTH=369	scaffold_5
contig_11176	0.763569	0.425588	0.527417	1.79415	0.828862	1.44775	0.88237	-1.23927	0.945557	No hits found	No hits found	scaffold_754
contig_11177	2.7884	2.76836	4.33355	1.00724	0.993848	-1.55413	0.591075	-1.56539	0.585785	No hits found	No hits found	scaffold_6
contig_11179	5.6029	2.45633	3.64062	2.281	0.296076	1.539	0.542329	-1.48214	0.660409	emb|CAC35325.1| Ngc-B protein [Linum usitatissimum]_x0001_emb|CAC35336.1| Nbi-B protein [Linum usitatissimum]	AT1G27170.1 | Symbols: | transmembrane receptors;ATP binding | chr1:9434718-9439219 FORWARD LENGTH=1384	scaffold_3
contig_11180	0.105744	0.0884072	21.3916	1.1961	0.988723	-202.296	4.97902e-07	-241.967	4.73397e-07	ref|XP_002884063.1| hypothetical protein ARALYDRAFT_480637 [Arabidopsis lyrata subsp. lyrata]_x0001_gb|EFH60322.1| hypothetical protein ARALYDRAFT_480637 [Arabidopsis lyrata subsp. lyrata]	AT2G17520.1 | Symbols: IRE1A, ATIRE1-2, IRE1-2 | Endoribonuclease/protein kinase IRE1-like | chr2:7617504-7620929 FORWARD LENGTH=841	scaffold_78
contig_11186	56.305	47.9791	40.9912	1.17353	0.417251	1.37359	0.122006	1.17047	0.461496	ref|XP_002267858.1| PREDICTED: hypothetical protein [Vitis vinifera]_x0001_emb|CBI30724.3| unnamed protein product [Vitis vinifera]	AT1G53400.1 | Symbols: | Ubiquitin domain-containing protein | chr1:19925009-19926400 FORWARD LENGTH=114	scaffold_5
contig_11188	62.1533	47.1512	52.425	1.31817	0.15285	1.18557	0.365583	-1.11185	0.59921	ref|XP_002273682.1| PREDICTED: hypothetical protein isoform 1 [Vitis vinifera]_x0001_emb|CBI25474.3| unnamed protein product [Vitis vinifera]	AT3G55960.1 | Symbols: | Haloacid dehalogenase-like hydrolase (HAD) superfamily protein | chr3:20760797-20762892 REVERSE LENGTH=305	scaffold_2
contig_11191	24.0957	23.9437	36.061	1.00635	0.982707	-1.49657	0.125319	-1.50608	0.120092	ref|XP_002513295.1| phosphatidylcholine transfer protein, putative [Ricinus communis]_x0001_gb|EEF48698.1| phosphatidylcholine transfer protein, putative [Ricinus communis]	AT3G13062.3 | Symbols: | Polyketide cyclase/dehydrase and lipid transport superfamily protein | chr3:4184777-4186795 FORWARD LENGTH=411	scaffold_6
contig_11195	50.0476	154.725	41.7395	-3.09155	8.12255e-14	1.19905	0.388524	3.70692	1.1593e-16	ref|XP_002510407.1| conserved hypothetical protein [Ricinus communis]_x0001_gb|EEF52594.1| conserved hypothetical protein [Ricinus communis]	AT1G19530.1 | Symbols: | unknown protein; FUNCTIONS IN: molecular_function unknown; INVOLVED IN: N-terminal protein myristoylation, anaerobic respiration; LOCATED IN: cellular_component unknown; EXPRESSED IN: leaf apex, inflorescence meristem, hypocotyl, root, flower; EXPRESSED DURING: petal differentiation and expansion stage; Has 47 Blast hits to 47 proteins in 13 species: Archae - 0; Bacteria …	scaffold_6
contig_11198	12.4819	15.7949	15.0923	-1.26542	0.541126	-1.20913	0.626137	1.04655	0.901244	emb|CBI29337.3| unnamed protein product [Vitis vinifera]	AT1G71800.1 | Symbols: CSTF64 | cleavage stimulating factor 64 | chr1:26999606-27001850 FORWARD LENGTH=461	scaffold_6
contig_11199	51.6047	47.8957	67.9694	1.07744	0.711601	-1.31712	0.135808	-1.41911	0.0628639	emb|CBI27221.3| unnamed protein product [Vitis vinifera]	AT1G30970.1 | Symbols: SUF4 | zinc finger (C2H2 type) family protein | chr1:11040613-11043593 REVERSE LENGTH=367	scaffold_5
contig_112	321.706	302.568	501.946	1.06325	0.444089	-1.56027	2.95207e-10	-1.65895	1.65471e-12	gb|ACD87749.1| glycerol kinase [Candidatus Liberibacter americanus]	No hits found	scaffold_10
contig_11200	192.162	33.2251	62.0172	5.78362	1.28888e-28	3.09852	7.43414e-17	-1.86658	0.00312807	ref|XP_002523863.1| hypothetical protein RCOM_1282480 [Ricinus communis]_x0001_gb|EEF38589.1| hypothetical protein RCOM_1282480 [Ricinus communis]	AT2G36026.1 | Symbols: | Ovate family protein | chr2:15127265-15127816 FORWARD LENGTH=183	scaffold_2
contig_11204	250.129	342.329	195.867	-1.36861	0.000149497	1.27703	0.0101946	1.74776	2.20629e-10	ref|XP_002321087.1| predicted protein [Populus trichocarpa]_x0001_gb|EEE99402.1| predicted protein [Populus trichocarpa]	AT3G23730.1 | Symbols: XTH16 | xyloglucan endotransglucosylase/hydrolase 16 | chr3:8550222-8551248 FORWARD LENGTH=291	scaffold_8
contig_11206	58.9318	49.3946	65.7673	1.19308	0.361761	-1.11599	0.542245	-1.33147	0.128377	ref|XP_002526518.1| retinoblastoma-binding protein, putative [Ricinus communis]_x0001_gb|EEF35909.1| retinoblastoma-binding protein, putative [Ricinus communis]	AT5G58230.1 | Symbols: MSI1, MEE70, ATMSI1 | Transducin/WD40 repeat-like superfamily protein | chr5:23556112-23557994 FORWARD LENGTH=424	scaffold_4
contig_11207	51.7542	25.007	42.7398	2.06959	0.00220591	1.21091	0.356358	-1.70911	0.0317004	ref|XP_002511811.1| acyl-CoA thioesterase, putative [Ricinus communis]_x0001_gb|EEF50480.1| acyl-CoA thioesterase, putative [Ricinus communis]	AT3G61200.1 | Symbols: | Thioesterase superfamily protein | chr3:22657599-22658350 REVERSE LENGTH=188	scaffold_5
contig_11208	26.0048	34.9952	26.9213	-1.34572	0.253362	-1.03524	0.90083	1.29991	0.308721	ref|XP_002521871.1| brg-1 associated factor, putative [Ricinus communis]_x0001_gb|EEF40507.1| brg-1 associated factor, putative [Ricinus communis]	AT5G14170.1 | Symbols: CHC1 | SWIB/MDM2 domain superfamily protein | chr5:4568696-4570444 REVERSE LENGTH=534	scaffold_10
contig_11210	117.429	14.3276	37.1256	8.196	1.4594e-21	3.16302	4.28756e-11	-2.59119	0.00139497	No hits found	No hits found	scaffold_7
contig_11211	71.2726	58.4716	49.1745	1.21893	0.262844	1.44938	0.0444934	1.18906	0.372498	ref|XP_002522799.1| Pre-mRNA-splicing factor cwc15, putative [Ricinus communis]_x0001_gb|EEF39650.1| Pre-mRNA-splicing factor cwc15, putative [Ricinus communis]	AT3G13200.1 | Symbols: EMB2769 | Cwf15 / Cwc15 cell cycle control family protein | chr3:4242239-4243976 FORWARD LENGTH=230	scaffold_6
contig_11213	18.5221	21.834	20.481	-1.17881	0.607102	-1.10576	0.757237	1.06607	0.837416	ref|XP_002311732.1| predicted protein [Populus trichocarpa]_x0001_gb|EEE89099.1| predicted protein [Populus trichocarpa]	AT4G15415.1 | Symbols: ATB' GAMMA | Protein phosphatase 2A regulatory B subunit family protein | chr4:8817707-8819349 FORWARD LENGTH=522	scaffold_2
contig_11217	0.807711	5.4023	2.7198	-6.6884	0.0798576	-3.36729	0.373372	1.98629	0.376062	ref|XP_002517743.1| conserved hypothetical protein [Ricinus communis]_x0001_gb|EEF44675.1| conserved hypothetical protein [Ricinus communis]	AT5G58410.1 | Symbols: | HEAT/U-box domain-containing protein | chr5:23609663-23617343 FORWARD LENGTH=1873	scaffold_10
contig_11223	28.7193	34.0361	14.4146	-1.18513	0.505818	1.99238	0.030118	2.36123	0.00474162	ref|XP_002284113.1| PREDICTED: hypothetical protein [Vitis vinifera]	AT4G34530.1 | Symbols: CIB1 | cryptochrome-interacting basic-helix-loop-helix 1 | chr4:16498466-16499946 FORWARD LENGTH=335	scaffold_7
contig_11224	319.53	324.633	314.705	-1.01597	0.840793	1.01533	0.848199	1.03155	0.694841	ref|XP_002270170.1| PREDICTED: hypothetical protein [Vitis vinifera]	AT2G47110.2 | Symbols: UBQ6 | ubiquitin 6 | chr2:19344701-19345174 FORWARD LENGTH=157	scaffold_2
contig_11225	109.298	136.087	87.706	-1.2451	0.0876808	1.24619	0.124699	1.55163	0.00120231	gb|ACU14502.1| unknown [Glycine max]	AT1G72020.1 | Symbols: | unknown protein; Has 52 Blast hits to 52 proteins in 18 species: Archae - 0; Bacteria - 0; Metazoa - 0; Fungi - 0; Plants - 52; Viruses - 0; Other Eukaryotes - 0 (source: NCBI BLink). | chr1:27109521-27110327 REVERSE LENGTH=97	scaffold_6
contig_11226	45.4315	20.5237	24.7278	2.21362	0.00209121	1.83727	0.0135416	-1.20484	0.536938	ref|XP_002278204.1| PREDICTED: hypothetical protein [Vitis vinifera]	AT3G09085.1 | Symbols: | Protein of unknown function (DUF962) | chr3:2782238-2782576 FORWARD LENGTH=112	scaffold_2
contig_11228	14.7103	27.4258	26.5959	-1.86439	0.0515881	-1.80797	0.0663713	1.03121	0.91105	No hits found	No hits found	scaffold_2
contig_11229	4.08376	1.45674	128.796	2.80336	0.305293	-31.5385	1.7456e-33	-88.4139	5.87041e-37	gb|ABK96715.1| unknown [Populus trichocarpa x Populus deltoides]	AT2G47730.1 | Symbols: ATGSTF8, ATGSTF5, GST6, GSTF8 | glutathione S-transferase phi 8 | chr2:19558213-19559266 FORWARD LENGTH=263	scaffold_8
contig_11235	11.6515	12.9984	12.5952	-1.1156	0.79094	-1.081	0.851512	1.03201	0.937892	gb|ABK94526.1| unknown [Populus trichocarpa]	AT2G18410.1 | Symbols: | FUNCTIONS IN: molecular_function unknown; INVOLVED IN: biological_process unknown; LOCATED IN: cellular_component unknown; EXPRESSED IN: 22 plant structures; EXPRESSED DURING: 13 growth stages; CONTAINS InterPro DOMAIN/s: Histone acetylation protein 2 (InterPro:IPR019519); Has 35333 Blast hits to 34131 proteins in 2444 species: Archae - 798; Bacteria - 22429; Metazoa - 97…	scaffold_6
contig_11237	9.70336	10.4236	11.924	-1.07423	0.875988	-1.22885	0.641665	-1.14394	0.756988	ref|XP_002282031.1| PREDICTED: hypothetical protein [Vitis vinifera]_x0001_emb|CBI16838.3| unnamed protein product [Vitis vinifera]	AT1G24490.1 | Symbols: ALB4, ARTEMIS | OxaA/YidC-like membrane insertion protein | chr1:8682364-8684966 FORWARD LENGTH=499	scaffold_2
contig_11238	113.89	48.5825	69.4185	2.34427	2.25065e-07	1.64063	0.00100016	-1.42888	0.0556713	ref|XP_002320566.1| predicted protein [Populus trichocarpa]_x0001_gb|EEE98881.1| predicted protein [Populus trichocarpa]	AT3G07510.2 | Symbols: | unknown protein; FUNCTIONS IN: molecular_function unknown; INVOLVED IN: biological_process unknown; LOCATED IN: cellular_component unknown; EXPRESSED IN: 22 plant structures; EXPRESSED DURING: 13 growth stages; BEST Arabidopsis thaliana protein match is: unknown protein (TAIR:AT2G01580.1); Has 133 Blast hits to 133 proteins in 14 species: Archae - 0; Bacteria - 4; Metazoa…	scaffold_10
contig_11240	4.43695	4.68842	6.64022	-1.05668	0.937595	-1.49657	0.528137	-1.4163	0.580371	No hits found	No hits found	scaffold_3
contig_11241	16.2735	14.8989	12.6456	1.09226	0.808999	1.28689	0.507887	1.17819	0.673983	ref|XP_002315012.1| predicted protein [Populus trichocarpa]_x0001_gb|EEF01183.1| predicted protein [Populus trichocarpa]	AT2G03430.1 | Symbols: | Ankyrin repeat family protein | chr2:1036192-1037536 REVERSE LENGTH=240	scaffold_7
contig_11243	11.6883	22.5052	39.8165	-1.92545	0.0667111	-3.40653	6.91716e-05	-1.76921	0.0287851	ref|NP_001031499.1| kinase [Arabidopsis thaliana]_x0001_gb|ACN59306.1| leucine-rich repeat receptor-like protein kinase [Arabidopsis thaliana]	AT2G37050.3 | Symbols: | Leucine-rich repeat protein kinase family protein | chr2:15569290-15573477 FORWARD LENGTH=934	scaffold_11
contig_11244	206.347	137.159	153.819	1.50443	0.000184462	1.34149	0.00563546	-1.12146	0.329592	ref|NP_181370.1| PRA1.B4 (PRENYLATED RAB ACCEPTOR 1.B4) [Arabidopsis thaliana]_x0001_sp|O80915|PR1B4_ARATH RecName: Full=PRA1 family protein B4; Short=AtPRA1.B4_x0001_gb|AAC28768.1| unknown protein [Arabidopsis thaliana]_x0001_gb|AAR20746.1| At2g38360 [Arabidopsis thaliana]_x0001_gb|AAS68109.1| At2g38360 [Arabidopsis thaliana]_x0001_dbj|BAF00957.1| hypothetical protein [Arabidopsis thaliana]	AT2G38360.1 | Symbols: PRA1.B4 | prenylated RAB acceptor 1.B4 | chr2:16069840-16070502 REVERSE LENGTH=220	scaffold_11
contig_11247	499.868	178.604	445.401	2.79876	2.95098e-36	1.12229	0.0765652	-2.49379	2.12716e-27	gb|EEE63859.1| hypothetical protein OsJ_18683 [Oryza sativa Japonica Group]	AT5G10980.1 | Symbols: | Histone superfamily protein | chr5:3472591-3473349 REVERSE LENGTH=136	scaffold_6
contig_11250	11.8053	12.3373	11.5943	-1.04506	0.915799	1.0182	0.966049	1.06408	0.882115	ref|XP_002527327.1| F-box/LRR-repeat protein, putative [Ricinus communis]_x0001_gb|EEF35079.1| F-box/LRR-repeat protein, putative [Ricinus communis]	AT1G80630.1 | Symbols: | RNI-like superfamily protein | chr1:30308879-30310615 REVERSE LENGTH=578	scaffold_6
contig_11251	31.4864	16.3999	71.1769	1.91992	0.0298869	-2.26056	7.96948e-05	-4.34009	1.62465e-09	ref|XP_002279766.1| PREDICTED: hypothetical protein [Vitis vinifera]_x0001_sp|A7P0P3|U497G_VITVI RecName: Full=UPF0497 membrane protein 16_x0001_emb|CBI26648.3| unnamed protein product [Vitis vinifera]	AT5G54980.1 | Symbols: | Uncharacterised protein family (UPF0497) | chr5:22315799-22316560 FORWARD LENGTH=194	scaffold_6
contig_11253	35.1831	47.7767	33.4336	-1.35794	0.168944	1.05233	0.83411	1.429	0.113122	ref|XP_002513896.1| Endoplasmic reticulum-Golgi intermediate compartment protein, putative [Ricinus communis]_x0001_gb|EEF48479.1| Endoplasmic reticulum-Golgi intermediate compartment protein, putative [Ricinus communis]	AT1G36050.2 | Symbols: | Endoplasmic reticulum vesicle transporter protein | chr1:13450467-13453055 FORWARD LENGTH=386	scaffold_6
contig_11254	37.2357	52.5594	42.1421	-1.41153	0.107284	-1.13177	0.584478	1.2472	0.286884	ref|XP_002313909.1| predicted protein [Populus trichocarpa]_x0001_gb|EEE87864.1| predicted protein [Populus trichocarpa]	AT2G14740.2 | Symbols: ATVSR3, VSR3, VSR2;2, BP80-2;2 | vaculolar sorting receptor 3 | chr2:6308895-6312303 FORWARD LENGTH=628	scaffold_7
contig_11256	45.2491	53.1118	62.6249	-1.17377	0.430382	-1.384	0.0954088	-1.17911	0.378682	emb|CBI29519.3| unnamed protein product [Vitis vinifera]	AT5G65760.1 | Symbols: | Serine carboxypeptidase S28 family protein | chr5:26308289-26310891 FORWARD LENGTH=515	scaffold_8
contig_11264	9.9585	4.49264	7.55964	2.21663	0.16235	1.31732	0.578536	-1.68267	0.397097	emb|CBI39289.3| unnamed protein product [Vitis vinifera]	AT5G47840.1 | Symbols: AMK2 | adenosine monophosphate kinase | chr5:19375488-19378058 FORWARD LENGTH=283	scaffold_6
contig_11265	25.3931	40.3088	21.0049	-1.58739	0.066995	1.20891	0.524331	1.91902	0.0138068	ref|XP_002529044.1| Heterogeneous nuclear ribonucleoprotein 27C, putative [Ricinus communis]_x0001_gb|EEF33355.1| Heterogeneous nuclear ribonucleoprotein 27C, putative [Ricinus communis]	AT3G07810.1 | Symbols: | RNA-binding (RRM/RBD/RNP motifs) family protein | chr3:2492875-2495052 FORWARD LENGTH=494	scaffold_6
contig_11267	52.6367	34.9392	57.2474	1.50652	0.0594374	-1.08759	0.661687	-1.63848	0.020337	ref|XP_002882384.1| transcription regulator [Arabidopsis lyrata subsp. lyrata]_x0001_gb|EFH58643.1| transcription regulator [Arabidopsis lyrata subsp. lyrata]	AT3G04930.1 | Symbols: | DNA-binding storekeeper protein-related transcriptional regulator | chr3:1363029-1364399 FORWARD LENGTH=456	scaffold_8
contig_11271	741.809	337.898	1184.31	2.19536	1.65903e-35	-1.59652	4.29342e-24	-3.50493	2.48309e-110	gb|ABW89468.1| low molecular weight heat shock protein [Gossypium hirsutum]	AT2G29500.1 | Symbols: | HSP20-like chaperones superfamily protein | chr2:12633279-12633740 REVERSE LENGTH=153	scaffold_10
contig_11274	20.0146	14.542	11.3559	1.37633	0.358958	1.76248	0.126758	1.28056	0.539858	ref|XP_002332403.1| predicted protein [Populus trichocarpa]_x0001_gb|EEE70813.1| predicted protein [Populus trichocarpa]	AT3G23610.3 | Symbols: DSPTP1 | dual specificity protein phosphatase 1 | chr3:8478280-8479651 FORWARD LENGTH=228	scaffold_8
contig_11280	11.6813	11.8696	12.8477	-1.01612	0.969788	-1.09985	0.818024	-1.0824	0.84757	emb|CBI17132.3| unnamed protein product [Vitis vinifera]	No hits found	scaffold_10
contig_11284	978.643	935.181	669.053	1.04648	0.320596	1.46273	2.05868e-14	1.39777	2.78787e-11	ref|XP_002263599.1| PREDICTED: similar to HSC70-1 (heat shock cognate 70 kDa protein 1); ATP binding isoform 1 [Vitis vinifera]	AT3G09440.2 | Symbols: | Heat shock protein 70 (Hsp 70) family protein | chr3:2903434-2905632 REVERSE LENGTH=649	scaffold_10
contig_11286	22.9562	27.9654	26.0852	-1.21821	0.487324	-1.1363	0.658698	1.07208	0.800235	gb|AAN85568.1| fertilization independent endosperm development protein [Eucalyptus grandis]	AT3G20740.1 | Symbols: FIE, FIS3, FIE1 | Transducin/WD40 repeat-like superfamily protein | chr3:7249064-7252254 REVERSE LENGTH=369	scaffold_6
contig_11287	27.7155	37.3247	29.1236	-1.34671	0.236803	-1.05081	0.853318	1.28159	0.318011	gb|ACU15819.1| unknown [Glycine max]	AT2G23940.1 | Symbols: | Protein of unknown function (DUF788) | chr2:10184199-10185097 FORWARD LENGTH=173	scaffold_8
contig_11290	111.354	94.9593	81.0903	1.17265	0.254801	1.37321	0.0292991	1.17103	0.297248	ref|XP_002284365.1| PREDICTED: hypothetical protein [Vitis vinifera]_x0001_emb|CBI16184.3| unnamed protein product [Vitis vinifera]	AT5G59840.1 | Symbols: | Ras-related small GTP-binding family protein | chr5:24107450-24109049 REVERSE LENGTH=216	scaffold_1
contig_11296	2.49893	3.39943	13.7355	-1.36035	0.735069	-5.49654	0.00503372	-4.04052	0.0128233	ref|XP_002525375.1| conserved hypothetical protein [Ricinus communis]_x0001_gb|EEF37013.1| conserved hypothetical protein [Ricinus communis]	AT1G23710.1 | Symbols: | Protein of unknown function (DUF1645) | chr1:8385363-8386250 FORWARD LENGTH=295	scaffold_2
contig_11300	46.3577	31.1758	35.8003	1.48698	0.0860343	1.2949	0.246821	-1.14833	0.575201	ref|XP_002525450.1| Early nodulin, putative [Ricinus communis]_x0001_gb|EEF36940.1| Early nodulin, putative [Ricinus communis]	AT5G25940.1 | Symbols: | early nodulin-related | chr5:9054252-9055151 REVERSE LENGTH=115	scaffold_3
contig_11303	1.46578	5.10611	2.53113	-3.48354	0.18285	-1.72681	0.639564	2.01732	0.382775	No hits found	No hits found	scaffold_3
contig_11304	0	0	0	-	1	-	1	-	1	No hits found	No hits found	scaffold_4
contig_11306	47.064	32.4238	42.5806	1.45152	0.102118	1.10529	0.637957	-1.31325	0.243829	ref|XP_002282344.1| PREDICTED: similar to 3-methyladenine DNA glycosylase, putative; 31680-30045 [Vitis vinifera]	AT1G75230.1 | Symbols: | DNA glycosylase superfamily protein | chr1:28234444-28236452 FORWARD LENGTH=391	scaffold_6
contig_11311	3.00182	3.62886	2.14349	-1.20888	0.822597	1.40044	0.733031	1.69297	0.572359	ref|XP_002274536.1| PREDICTED: hypothetical protein [Vitis vinifera]_x0001_emb|CBI25983.3| unnamed protein product [Vitis vinifera]	AT5G15640.1 | Symbols: | Mitochondrial substrate carrier family protein | chr5:5087590-5089677 FORWARD LENGTH=323	scaffold_2
contig_11315	13.7567	12.0611	15.5776	1.14058	0.744074	-1.13236	0.741585	-1.29156	0.511878	ref|XP_002283060.1| PREDICTED: hypothetical protein [Vitis vinifera]_x0001_emb|CBI29887.3| unnamed protein product [Vitis vinifera]	AT3G12170.1 | Symbols: | Chaperone DnaJ-domain superfamily protein | chr3:3881021-3882655 FORWARD LENGTH=262	scaffold_5
contig_11317	4.885	10.4275	10.8764	-2.1346	0.168146	-2.22649	0.141135	-1.04305	0.924573	emb|CBI24916.3| unnamed protein product [Vitis vinifera]	AT3G08020.1 | Symbols: | PHD finger family protein | chr3:2557753-2561534 REVERSE LENGTH=779	scaffold_7
contig_11319	15.1227	0.521376	9.53031	29.0054	9.89429e-05	1.5868	0.26926	-18.2792	0.00392323	ref|XP_002521737.1| kinase, putative [Ricinus communis]_x0001_gb|EEF40724.1| kinase, putative [Ricinus communis]	AT2G17520.1 | Symbols: IRE1A, ATIRE1-2, IRE1-2 | Endoribonuclease/protein kinase IRE1-like | chr2:7617504-7620929 FORWARD LENGTH=841	scaffold_6
contig_11320	87.4958	57.5655	64.1739	1.51993	0.0129957	1.36342	0.0587368	-1.1148	0.551025	gb|ABK20909.1| unknown [Picea sitchensis]_x0001_gb|ABK22149.1| unknown [Picea sitchensis]_x0001_gb|ABK25286.1| unknown [Picea sitchensis]	AT1G61700.1 | Symbols: | RNA polymerases N / 8 kDa subunit | chr1:22787105-22788112 FORWARD LENGTH=71	scaffold_3
contig_11322	14.8926	17.6688	18.0388	-1.18641	0.632482	-1.21125	0.589813	-1.02094	0.951417	ref|XP_002521110.1| GTP-binding protein-plant, putative [Ricinus communis]_x0001_gb|EEF41261.1| GTP-binding protein-plant, putative [Ricinus communis]	AT3G07050.1 | Symbols: | GTP-binding family protein | chr3:2229602-2232279 REVERSE LENGTH=582	scaffold_11
contig_11325	12.0306	16.0175	12.1913	-1.33139	0.460115	-1.01335	0.974571	1.31385	0.479657	ref|NP_173085.1| inosine-5'-monophosphate dehydrogenase, putative [Arabidopsis thaliana]_x0001_sp|Q9SA34|IMDH2_ARATH RecName: Full=Probable inosine-5'-monophosphate dehydrogenase; Short=IMP dehydrogenase; Short=IMPD; Short=IMPDH_x0001_gb|AAD34687.1|AC006341_15 Strong similarity to gb|L34684 inosine monophosphate dehydrogenase (IMPDH) from Arabidopsis thaliana and is a member of the PF|00478 IMP d…	AT1G16350.1 | Symbols: | Aldolase-type TIM barrel family protein | chr1:5590951-5592872 FORWARD LENGTH=502	scaffold_5
contig_11337	61.3724	42.8223	62.7457	1.43319	0.0700018	-1.02238	0.902349	-1.46526	0.053099	ref|XP_002278573.1| PREDICTED: hypothetical protein [Vitis vinifera]_x0001_emb|CBI26679.3| unnamed protein product [Vitis vinifera]	AT3G21610.1 | Symbols: | Acid phosphatase/vanadium-dependent haloperoxidase-related protein | chr3:7609377-7610601 REVERSE LENGTH=174	scaffold_6
contig_11338	25.0076	14.1844	17.4766	1.76304	0.0865166	1.43092	0.25318	-1.2321	0.565277	ref|XP_002322283.1| predicted protein [Populus trichocarpa]_x0001_gb|ABK93584.1| unknown [Populus trichocarpa]_x0001_gb|EEF06410.1| predicted protein [Populus trichocarpa]	AT5G50810.1 | Symbols: TIM8 | translocase inner membrane subunit 8 | chr5:20675875-20676505 REVERSE LENGTH=77	scaffold_2
contig_11339	115.035	116.78	94.3051	-1.01516	0.909016	1.21982	0.152733	1.23832	0.122569	emb|CBI15079.3| unnamed protein product [Vitis vinifera]	AT5G62575.1 | Symbols: | unknown protein; FUNCTIONS IN: molecular_function unknown; INVOLVED IN: biological_process unknown; LOCATED IN: mitochondrion; EXPRESSED IN: 25 plant structures; EXPRESSED DURING: 15 growth stages; BEST Arabidopsis thaliana protein match is: unknown protein (TAIR:AT3G47833.1); Has 30201 Blast hits to 17322 proteins in 780 species: Archae - 12; Bacteria - 1396; Metazoa - 1…	scaffold_2
contig_11341	8.58594	9.77284	7.82401	-1.13824	0.78824	1.09738	0.855825	1.24908	0.652607	ref|XP_002284859.1| PREDICTED: hypothetical protein [Vitis vinifera]	No hits found	scaffold_10
contig_11342	4.09869	7.99567	4.27189	-1.95078	0.281326	-1.04226	0.955338	1.87169	0.306798	gb|AAZ23107.1| plastid ATP/ADP transport protein 2 [Manihot esculenta]	AT1G80300.1 | Symbols: NTT1, ATNTT1 | nucleotide transporter 1 | chr1:30191954-30194280 FORWARD LENGTH=624	scaffold_10
contig_11343	36.5546	32.7118	26.7044	1.11748	0.646958	1.36886	0.218857	1.22496	0.439869	ref|XP_002300382.1| predicted protein [Populus trichocarpa]_x0001_gb|ABK92934.1| unknown [Populus trichocarpa]_x0001_gb|EEE85187.1| predicted protein [Populus trichocarpa]	AT3G07680.1 | Symbols: | emp24/gp25L/p24 family/GOLD family protein | chr3:2455627-2456652 FORWARD LENGTH=208	scaffold_6
contig_11348	39.3361	60.5935	32.2439	-1.5404	0.0338305	1.21996	0.405314	1.87923	0.0032098	ref|XP_002273786.1| PREDICTED: hypothetical protein [Vitis vinifera]	AT2G39445.1 | Symbols: | Phosphatidylinositol N-acetylglucosaminyltransferase, GPI19/PIG-P subunit | chr2:16470025-16471125 REVERSE LENGTH=181	scaffold_5
contig_11350	68.7766	60.1417	95.1292	1.14358	0.448836	-1.38316	0.0398323	-1.58175	0.00496663	ref|XP_002278235.1| PREDICTED: hypothetical protein [Vitis vinifera]	AT5G39785.1 | Symbols: | Protein of unknown function (DUF1666) | chr5:15929257-15932215 FORWARD LENGTH=606	scaffold_2
contig_11351	24.4854	17.5859	24.688	1.39234	0.29305	-1.00827	0.977221	-1.40386	0.280178	ref|XP_002303836.1| predicted protein [Populus trichocarpa]_x0001_gb|EEE78815.1| predicted protein [Populus trichocarpa]	AT1G80680.1 | Symbols: SAR3, MOS3, PRE, NUP96 | SUPPRESSOR OF AUXIN RESISTANCE 3 | chr1:30324219-30328489 FORWARD LENGTH=1046	scaffold_6
contig_11352	83.0124	81.4972	96.5556	1.01859	0.906294	-1.16315	0.313516	-1.18477	0.260381	ref|XP_002272848.1| PREDICTED: hypothetical protein [Vitis vinifera]	AT1G22280.1 | Symbols: PAPP2C | phytochrome-associated protein phosphatase type 2C | chr1:7874236-7875496 FORWARD LENGTH=281	scaffold_7
contig_11354	22.3958	23.2475	15.8241	-1.03803	0.900927	1.41529	0.293947	1.46912	0.240579	ref|XP_002509570.1| conserved hypothetical protein [Ricinus communis]_x0001_gb|EEF50957.1| conserved hypothetical protein [Ricinus communis]	AT3G01740.1 | Symbols: | Mitochondrial ribosomal protein L37 | chr3:268118-268498 FORWARD LENGTH=126	scaffold_10
contig_11361	19.5437	17.5392	16.6606	1.11429	0.745811	1.17305	0.637058	1.05273	0.88256	ref|XP_002329316.1| predicted protein [Populus trichocarpa]_x0001_gb|EEF07901.1| predicted protein [Populus trichocarpa]	AT5G15880.1 | Symbols: | unknown protein; Has 1807 Blast hits to 1807 proteins in 277 species: Archae - 0; Bacteria - 0; Metazoa - 736; Fungi - 347; Plants - 385; Viruses - 0; Other Eukaryotes - 339 (source: NCBI BLink). | chr5:5185788-5187461 FORWARD LENGTH=348	scaffold_10
contig_11363	4.85441	4.61197	11.2023	1.05257	0.940796	-2.30765	0.121808	-2.42896	0.105246	emb|CBI20016.3| unnamed protein product [Vitis vinifera]	AT1G56145.2 | Symbols: | Leucine-rich repeat transmembrane protein kinase | chr1:21008225-21013934 REVERSE LENGTH=1039	scaffold_6
contig_11366	19.0564	19.7288	19.7227	-1.03528	0.915289	-1.03496	0.916053	1.00031	0.999231	ref|XP_002310531.1| predicted protein [Populus trichocarpa]_x0001_gb|EEE90981.1| predicted protein [Populus trichocarpa]	AT5G63940.1 | Symbols: | Protein kinase protein with adenine nucleotide alpha hydrolases-like domain | chr5:25588254-25591229 FORWARD LENGTH=705	scaffold_9
contig_11367	21.0064	25.5319	30.9092	-1.21543	0.512034	-1.47142	0.172837	-1.21061	0.478346	emb|CBI37898.3| unnamed protein product [Vitis vinifera]	AT2G21060.1 | Symbols: ATGRP2B, ATCSP4, GRP2B | glycine-rich protein 2B | chr2:9036983-9037588 REVERSE LENGTH=201	scaffold_10
contig_11368	11.7628	10.8319	22.7849	1.08593	0.848576	-1.93704	0.0629715	-2.10349	0.040618	No hits found	No hits found	scaffold_10
contig_11369	23.9772	24.566	30.4438	-1.02456	0.933445	-1.2697	0.385237	-1.23927	0.432508	emb|CAN60108.1| hypothetical protein VITISV_044328 [Vitis vinifera]	AT5G01260.1 | Symbols: | Carbohydrate-binding-like fold | chr5:105367-106488 FORWARD LENGTH=306	scaffold_11
contig_11373	159.061	124.606	120.681	1.27651	0.040951	1.31803	0.0218192	1.03252	0.802575	ref|XP_002525982.1| conserved hypothetical protein [Ricinus communis]_x0001_gb|EEF36406.1| conserved hypothetical protein [Ricinus communis]	AT5G17190.1 | Symbols: | FUNCTIONS IN: molecular_function unknown; INVOLVED IN: intracellular protein transport; LOCATED IN: endomembrane system, integral to membrane, endoplasmic reticulum; EXPRESSED IN: 23 plant structures; EXPRESSED DURING: 13 growth stages; CONTAINS InterPro DOMAIN/s: B-cell receptor-associated 31-like (InterPro:IPR008417); BEST Arabidopsis thaliana protein match is: unknown …	scaffold_2
contig_11374	39.6872	46.9077	38.7136	-1.18193	0.440604	1.02515	0.91308	1.21166	0.378741	ref|XP_002323646.1| predicted protein [Populus trichocarpa]_x0001_gb|EEF05407.1| predicted protein [Populus trichocarpa]	AT2G38440.1 | Symbols: ITB1, SCAR2, DIS3, WAVE4, ATSCAR2 | SCAR homolog 2 | chr2:16095550-16100851 FORWARD LENGTH=1399	scaffold_11
contig_11379	94.2268	82.8451	70.4486	1.13739	0.393764	1.33753	0.0643706	1.17596	0.31829	ref|XP_002275011.1| PREDICTED: hypothetical protein [Vitis vinifera]	AT3G19760.1 | Symbols: EIF4A-III | eukaryotic initiation factor 4A-III | chr3:6863790-6866242 FORWARD LENGTH=408	scaffold_10
contig_11380	48.8424	41.5524	37.3535	1.17544	0.445912	1.30757	0.218342	1.11241	0.638828	gb|ACT21194.1| zinc finger protein [Carica papaya]	AT3G19950.1 | Symbols: | RING/U-box superfamily protein | chr3:6942853-6943839 FORWARD LENGTH=328	scaffold_8
contig_11381	14.6756	13.7252	44.9713	1.06924	0.861266	-3.06436	7.07924e-05	-3.27654	3.46143e-05	ref|XP_002524511.1| ATP binding protein, putative [Ricinus communis]_x0001_gb|EEF37838.1| ATP binding protein, putative [Ricinus communis]	AT1G53420.1 | Symbols: | Leucine-rich repeat transmembrane protein kinase | chr1:19926626-19931494 REVERSE LENGTH=953	scaffold_11
contig_11382	74.4116	125.586	79.9524	-1.68772	0.000285591	-1.07446	0.656799	1.57076	0.00143684	ref|XP_002527783.1| phosphoglucomutase, putative [Ricinus communis]_x0001_gb|EEF34593.1| phosphoglucomutase, putative [Ricinus communis]	AT1G23190.1 | Symbols: PGM3 | Phosphoglucomutase/phosphomannomutase family protein | chr1:8219946-8224186 FORWARD LENGTH=583	scaffold_2
contig_11386	78.9578	89.3972	70.4931	-1.13221	0.422529	1.12008	0.490255	1.26817	0.135882	ref|XP_002509516.1| B2 protein, putative [Ricinus communis]_x0001_gb|EEF50903.1| B2 protein, putative [Ricinus communis]	AT3G27090.1 | Symbols: | DCD (Development and Cell Death) domain protein | chr3:9990020-9991407 FORWARD LENGTH=296	scaffold_10
contig_11392	3111.39	1356.83	1094.49	2.29314	6.38763e-156	2.84278	3.51475e-221	1.23969	1.14309e-07	emb|CAJ01714.1| methionine synthase 2 enzyme [Hordeum vulgare subsp. vulgare]	AT5G17920.2 | Symbols: ATCIMS | Cobalamin-independent synthase family protein | chr5:5935771-5939195 FORWARD LENGTH=765	scaffold_1
contig_11393	15.9587	21.3951	20.1547	-1.34065	0.380321	-1.26292	0.491528	1.06154	0.849479	ref|XP_002298158.1| predicted protein [Populus trichocarpa]_x0001_gb|EEE82963.1| predicted protein [Populus trichocarpa]	AT1G08470.1 | Symbols: SSL3 | strictosidine synthase-like 3 | chr1:2682262-2683977 REVERSE LENGTH=390	scaffold_2
contig_11398	14.2713	15.3293	13.6113	-1.07413	0.848742	1.04849	0.902543	1.12622	0.754172	emb|CBI36553.3| unnamed protein product [Vitis vinifera]	AT4G30710.1 | Symbols: QWRF8 | Family of unknown function (DUF566) | chr4:14965538-14967881 REVERSE LENGTH=644	scaffold_3
contig_1140	11.5106	9.70231	16.7159	1.18638	0.702199	-1.45222	0.335785	-1.72288	0.179415	ref|XP_002283335.1| PREDICTED: hypothetical protein [Vitis vinifera]	AT5G22370.2 | Symbols: EMB1705, QQT1 | P-loop containing nucleoside triphosphate hydrolases superfamily protein | chr5:7406587-7408509 FORWARD LENGTH=298	scaffold_6
contig_11403	53.8647	37.3607	38.3906	1.44175	0.0851404	1.40307	0.108574	-1.02757	0.906515	ref|XP_002318867.1| predicted protein [Populus trichocarpa]_x0001_gb|EEE97087.1| predicted protein [Populus trichocarpa]	AT5G51720.1 | Symbols: | 2 iron, 2 sulfur cluster binding | chr5:21009645-21010227 FORWARD LENGTH=108	scaffold_11
contig_11408	5.68241	15.619	12.3395	-2.74866	0.0329405	-2.17153	0.12473	1.26577	0.543033	emb|CBI15873.3| unnamed protein product [Vitis vinifera]	AT5G58450.1 | Symbols: | Tetratricopeptide repeat (TPR)-like superfamily protein | chr5:23626826-23632071 FORWARD LENGTH=1065	scaffold_2
contig_11416	25.0241	23.8425	23.1877	1.04956	0.867335	1.0792	0.793822	1.02824	0.924858	ref|XP_002528431.1| conserved hypothetical protein [Ricinus communis]_x0001_gb|EEF33914.1| conserved hypothetical protein [Ricinus communis]	AT3G12570.4 | Symbols: FYD | FYD | chr3:3989407-3990876 FORWARD LENGTH=489	scaffold_10
contig_11422	37.3985	22.3126	24.5587	1.67611	0.0519479	1.52282	0.104869	-1.10066	0.745859	ref|XP_002525902.1| l-lactate dehydrogenase, putative [Ricinus communis]_x0001_gb|EEF36506.1| l-lactate dehydrogenase, putative [Ricinus communis]	AT4G17260.1 | Symbols: | Lactate/malate dehydrogenase family protein | chr4:9674057-9675309 FORWARD LENGTH=353	scaffold_5
contig_11423	10.7066	17.9025	10.1685	-1.6721	0.185132	1.05291	0.908783	1.76057	0.15024	emb|CBI28268.3| unnamed protein product [Vitis vinifera]	AT5G22210.2 | Symbols: | unknown protein; Has 35333 Blast hits to 34131 proteins in 2444 species: Archae - 798; Bacteria - 22429; Metazoa - 974; Fungi - 991; Plants - 531; Viruses - 0; Other Eukaryotes - 9610 (source: NCBI BLink). | chr5:7359549-7359791 FORWARD LENGTH=80	scaffold_10
contig_11424	2.42508	13.1346	22.7226	-5.41615	0.0064423	-9.36985	2.48014e-05	-1.72998	0.113043	No hits found	No hits found	scaffold_6
contig_11428	61.6033	44.014	50.2407	1.39963	0.088006	1.22616	0.284731	-1.14147	0.523706	ref|XP_002532881.1| DAG protein, chloroplast precursor, putative [Ricinus communis]_x0001_gb|EEF29510.1| DAG protein, chloroplast precursor, putative [Ricinus communis]	AT2G35240.1 | Symbols: | plastid developmental protein DAG, putative | chr2:14845099-14846262 REVERSE LENGTH=232	scaffold_8
contig_11430	16.1582	16.391	17.6342	-1.01441	0.968022	-1.09135	0.802861	-1.07585	0.834008	No hits found	No hits found	scaffold_1
contig_11431	2.30014	4.20445	2.6323	-1.82791	0.4904	-1.14441	0.893342	1.59726	0.577915	ref|YP_636298.1| photosystem I P700 apoprotein A2 [Eucalyptus globulus subsp. globulus]_x0001_ref|YP_003933961.1| photosystem I P700 apoprotein A2 [Eucalyptus grandis]_x0001_sp|Q49KZ9|PSAB_EUCGG RecName: Full=Photosystem I P700 chlorophyll a apoprotein A2; AltName: Full=PSI-B; AltName: Full=PsaB_x0001_gb|AAX21028.1| photosystem I P700 apoprotein A2 [Eucalyptus globulus subsp. globulus]_x0001_gb|A…	ATCG00340.1 | Symbols: PSAB | Photosystem I, PsaA/PsaB protein | chrC:37375-39579 REVERSE LENGTH=734	scaffold_5
contig_11432	31.9695	40.6923	31.7951	-1.27285	0.309463	1.00548	0.982735	1.27983	0.299293	ref|XP_002274895.1| PREDICTED: hypothetical protein [Vitis vinifera]	AT4G00440.3 | Symbols: | Protein of unknown function (DUF3741) | chr4:195176-198221 FORWARD LENGTH=832	scaffold_4
contig_11436	41.3277	88.6107	38.9547	-2.1441	2.9601e-05	1.06092	0.792589	2.27471	9.25154e-06	ref|XP_002517559.1| hydrolase, putative [Ricinus communis]_x0001_gb|EEF44723.1| hydrolase, putative [Ricinus communis]	AT1G15490.1 | Symbols: | alpha/beta-Hydrolases superfamily protein | chr1:5320859-5323422 REVERSE LENGTH=648	scaffold_10
contig_11437	254.728	179.546	176.519	1.41874	0.000303906	1.44307	0.000162309	1.01715	0.872754	emb|CBI16180.3| unnamed protein product [Vitis vinifera]	AT5G59910.1 | Symbols: HTB4 | Histone superfamily protein | chr5:24127206-24127658 FORWARD LENGTH=150	scaffold_635
contig_11438	16.3555	14.6986	16.4085	1.11273	0.770343	-1.00324	0.992733	-1.11634	0.763391	ref|XP_002285933.1| PREDICTED: hypothetical protein [Vitis vinifera]_x0001_emb|CBI18865.3| unnamed protein product [Vitis vinifera]	AT1G20575.1 | Symbols: | Nucleotide-diphospho-sugar transferases superfamily protein | chr1:7126987-7128677 REVERSE LENGTH=246	scaffold_6
contig_11440	32.5043	38.5269	47.0346	-1.18529	0.478204	-1.44703	0.104843	-1.22082	0.360576	ref|XP_002310156.1| predicted protein [Populus trichocarpa]_x0001_gb|EEE90606.1| predicted protein [Populus trichocarpa]	AT4G37080.3 | Symbols: | Protein of unknown function, DUF547 | chr4:17473719-17476716 FORWARD LENGTH=610	scaffold_8
contig_11445	6.99283	9.06382	9.87097	-1.29616	0.617488	-1.41158	0.497136	-1.08905	0.857157	ref|XP_002267664.1| PREDICTED: hypothetical protein [Vitis vinifera]_x0001_emb|CBI22720.3| unnamed protein product [Vitis vinifera]	AT3G49000.1 | Symbols: | RNA polymerase III subunit RPC82 family protein | chr3:18162903-18165846 FORWARD LENGTH=523	scaffold_11
contig_11448	117.546	55.3155	115.69	2.12501	1.84177e-06	1.01604	0.903517	-2.09145	3.30967e-06	ref|XP_002520306.1| ganglioside-induced differentiation-associated protein 1, 2 gdap, putative [Ricinus communis]_x0001_gb|EEF42092.1| ganglioside-induced differentiation-associated protein 1, 2 gdap, putative [Ricinus communis]	AT1G77290.2 | Symbols: | Glutathione S-transferase family protein | chr1:29038917-29039815 FORWARD LENGTH=266	scaffold_2
contig_11449	202.449	208.687	146.406	-1.03082	0.75866	1.38279	0.00268212	1.4254	0.000938927	gb|AAY41426.1| putative L24 ribosomal protein [Ipomoea batatas]	AT3G49910.1 | Symbols: | Translation protein SH3-like family protein | chr3:18504311-18504751 FORWARD LENGTH=146	scaffold_9
contig_11452	8.02447	36.6192	8.42954	-4.56344	1.1514e-05	-1.05048	0.923154	4.34415	1.73141e-05	gb|ABB87099.1| unknown [Solanum tuberosum]	AT4G02380.1 | Symbols: SAG21, AtLEA5 | senescence-associated gene 21 | chr4:1046414-1046807 REVERSE LENGTH=97	scaffold_8
contig_11453	16.9671	23.0072	15.2549	-1.35599	0.345511	1.11224	0.766961	1.50819	0.215512	ref|XP_002513131.1| protein arginine n-methyltransferase, putative [Ricinus communis]_x0001_gb|EEF49634.1| protein arginine n-methyltransferase, putative [Ricinus communis]	AT3G20020.1 | Symbols: ATPRMT6, PRMT6 | protein arginine methyltransferase 6 | chr3:6984055-6987945 REVERSE LENGTH=435	scaffold_10
contig_11455	90.0764	68.9865	52.9175	1.30571	0.0952121	1.70221	0.00185563	1.30366	0.146907	ref|NP_001175493.1| Os08g0278966 [Oryza sativa Japonica Group]_x0001_dbj|BAH94221.1| Os08g0278966 [Oryza sativa Japonica Group]	AT4G14342.1 | Symbols: | Splicing factor 3B subunit 5/RDS3 complex subunit 10 | chr4:8253789-8255405 REVERSE LENGTH=87	scaffold_5
contig_11458	2.12514	0.222091	2.20184	9.5688	0.302443	-1.03609	0.974004	-9.91412	0.287858	No hits found	No hits found	scaffold_11
contig_11459	170.811	109.522	148.022	1.55961	0.000244794	1.15395	0.202501	-1.35153	0.0164804	ref|XP_002299759.1| predicted protein [Populus trichocarpa]_x0001_gb|EEE84564.1| predicted protein [Populus trichocarpa]	AT1G73030.1 | Symbols: VPS46.2, CHMP1A | SNF7 family protein | chr1:27473938-27474848 FORWARD LENGTH=203	scaffold_10
contig_11461	2.7067	1.96777	2.99947	1.37551	0.760345	-1.10816	0.911303	-1.5243	0.677292	ref|XP_002313473.1| predicted protein [Populus trichocarpa]_x0001_gb|EEE87428.1| predicted protein [Populus trichocarpa]	AT2G44500.1 | Symbols: | O-fucosyltransferase family protein | chr2:18374447-18376435 FORWARD LENGTH=573	scaffold_7
contig_11468	49.9911	32.1258	79.897	1.55611	0.0493857	-1.59823	0.00869299	-2.48701	5.07661e-06	ref|XP_002331196.1| predicted protein [Populus trichocarpa]_x0001_gb|EEF10448.1| predicted protein [Populus trichocarpa]	AT1G17420.1 | Symbols: LOX3 | lipoxygenase 3 | chr1:5977512-5981384 FORWARD LENGTH=919	scaffold_10
contig_1147	41.2052	63.5219	47.1111	-1.5416	0.0294939	-1.14333	0.532264	1.34834	0.11998	emb|CBI34862.3| unnamed protein product [Vitis vinifera]	AT5G40490.1 | Symbols: | RNA-binding (RRM/RBD/RNP motifs) family protein | chr5:16225483-16227423 FORWARD LENGTH=423	scaffold_10
contig_11473	61.0438	46.9734	43.1584	1.29954	0.177519	1.41441	0.0807073	1.0884	0.689659	ref|XP_002299268.1| predicted protein [Populus trichocarpa]_x0001_gb|EEE84073.1| predicted protein [Populus trichocarpa]	AT1G15860.2 | Symbols: | Domain of unknown function (DUF298) | chr1:5455055-5456741 FORWARD LENGTH=227	scaffold_6
contig_11476	20.3985	25.3312	14.0334	-1.24181	0.470958	1.45357	0.284803	1.80506	0.0740489	ref|XP_002299504.1| predicted protein [Populus trichocarpa]_x0001_gb|ABK93406.1| unknown [Populus trichocarpa]_x0001_gb|EEE84309.1| predicted protein [Populus trichocarpa]	AT4G23630.1 | Symbols: BTI1, RTNLB1 | VIRB2-interacting protein 1 | chr4:12318070-12319574 FORWARD LENGTH=275	scaffold_11
contig_11477	22.4976	32.4647	41.3912	-1.44303	0.182244	-1.83981	0.0183035	-1.27496	0.302174	ref|XP_002272038.1| PREDICTED: hypothetical protein [Vitis vinifera]_x0001_emb|CAN75715.1| hypothetical protein VITISV_034017 [Vitis vinifera]_x0001_emb|CBI36728.3| unnamed protein product [Vitis vinifera]	AT1G08760.1 | Symbols: | Plant protein of unknown function (DUF936) | chr1:2805478-2808409 FORWARD LENGTH=748	scaffold_8
contig_11493	34.7331	38.6392	30.3071	-1.11246	0.650895	1.14604	0.586342	1.27492	0.319139	ref|XP_002268017.1| PREDICTED: hypothetical protein isoform 2 [Vitis vinifera]_x0001_ref|XP_002267975.1| PREDICTED: hypothetical protein isoform 1 [Vitis vinifera]_x0001_emb|CBI24601.3| unnamed protein product [Vitis vinifera]	AT2G45010.1 | Symbols: | PLAC8 family protein | chr2:18568045-18569615 FORWARD LENGTH=244	scaffold_11
contig_11499	10.7796	13.3064	8.34363	-1.2344	0.614863	1.29196	0.588311	1.5948	0.297	gb|ABD96929.1| hypothetical protein [Cleome spinosa]	AT3G02220.1 | Symbols: | unknown protein; CONTAINS InterPro DOMAIN/s: Protein of unknown function DUF2039 (InterPro:IPR019351); Has 215 Blast hits to 215 proteins in 94 species: Archae - 2; Bacteria - 2; Metazoa - 125; Fungi - 4; Plants - 38; Viruses - 0; Other Eukaryotes - 44 (source: NCBI BLink). | chr3:412210-413536 REVERSE LENGTH=227	scaffold_9
contig_11500	21.8399	27.4915	30.0611	-1.25877	0.425975	-1.37643	0.258148	-1.09347	0.737342	ref|XP_002276468.1| PREDICTED: hypothetical protein [Vitis vinifera]	AT5G14950.1 | Symbols: GMII, ATGMII | golgi alpha-mannosidase II | chr5:4837484-4841792 REVERSE LENGTH=1173	scaffold_10
contig_11501	35.4208	19.8388	35.9107	1.78543	0.0368098	-1.01383	0.954125	-1.81012	0.0319631	emb|CAN82659.1| hypothetical protein VITISV_011978 [Vitis vinifera]_x0001_emb|CBI30858.3| unnamed protein product [Vitis vinifera]	AT1G17080.1 | Symbols: | Ribosomal protein L18ae family | chr1:5840458-5841536 REVERSE LENGTH=154	scaffold_4
contig_11503	160.434	75.2582	95.7261	2.13179	2.18003e-08	1.67597	5.00101e-05	-1.27197	0.118329	ref|XP_002525426.1| conserved hypothetical protein [Ricinus communis]_x0001_gb|EEF36916.1| conserved hypothetical protein [Ricinus communis]	AT5G18150.1 | Symbols: | Methyltransferase-related protein | chr5:6000014-6000331 REVERSE LENGTH=76	scaffold_1
contig_11506	29.4503	28.963	30.6392	1.01682	0.949663	-1.04037	0.879262	-1.05787	0.829743	ref|XP_002519830.1| DNA binding protein, putative [Ricinus communis]_x0001_gb|EEF42434.1| DNA binding protein, putative [Ricinus communis]	AT5G46640.1 | Symbols: | AT hook motif DNA-binding family protein | chr5:18924670-18926292 FORWARD LENGTH=386	scaffold_5
contig_11508	73.5878	57.7961	56.0948	1.27323	0.169672	1.31185	0.125639	1.03033	0.873982	gb|ABK21411.1| unknown [Picea sitchensis]_x0001_gb|ABK22385.1| unknown [Picea sitchensis]_x0001_gb|ACN40124.1| unknown [Picea sitchensis]_x0001_gb|ACN40408.1| unknown [Picea sitchensis]	AT4G27960.2 | Symbols: UBC9 | ubiquitin conjugating enzyme 9 | chr4:13916065-13917293 REVERSE LENGTH=178	scaffold_5
contig_1151	19.4253	8.87947	9.12229	2.18766	0.0495137	2.12943	0.0561713	-1.02735	0.955785	ref|XP_002283902.1| PREDICTED: hypothetical protein [Vitis vinifera]	AT1G47240.1 | Symbols: NRAMP2, ATNRAMP2 | NRAMP metal ion transporter 2 | chr1:17309043-17311308 REVERSE LENGTH=530	scaffold_8
contig_11513	43.0629	31.3442	46.0519	1.37387	0.176788	-1.06941	0.753062	-1.46923	0.0960665	ref|XP_002534038.1| Aspartic proteinase nepenthesin-1 precursor, putative [Ricinus communis]_x0001_gb|EEF28342.1| Aspartic proteinase nepenthesin-1 precursor, putative [Ricinus communis]	AT2G17760.1 | Symbols: | Eukaryotic aspartyl protease family protein | chr2:7713488-7716269 FORWARD LENGTH=513	scaffold_10
contig_11515	4.00897	7.8765	8.30729	-1.96472	0.281106	-2.07218	0.237954	-1.05469	0.917658	ref|XP_002329829.1| predicted protein [Populus trichocarpa]_x0001_gb|EEF08022.1| predicted protein [Populus trichocarpa]	AT1G28320.1 | Symbols: DEG15 | protease-related | chr1:9920673-9924347 REVERSE LENGTH=709	scaffold_5
contig_11517	21.8415	21.2875	20.17	1.02603	0.933664	1.08287	0.799192	1.0554	0.864093	ref|XP_002264648.1| PREDICTED: hypothetical protein [Vitis vinifera]_x0001_emb|CBI38699.3| unnamed protein product [Vitis vinifera]	AT2G37990.1 | Symbols: | ribosome biogenesis regulatory protein (RRS1) family protein | chr2:15900713-15903028 FORWARD LENGTH=318	scaffold_5
contig_11522	25.739	20.0724	28.4607	1.28231	0.407836	-1.10574	0.714489	-1.4179	0.233005	ref|XP_002331927.1| predicted protein [Populus trichocarpa]_x0001_gb|EEF11730.1| predicted protein [Populus trichocarpa]	AT3G21350.2 | Symbols: MED6 | RNA polymerase transcriptional regulation mediator-related | chr3:7517106-7518587 FORWARD LENGTH=298	scaffold_10
contig_11523	27.1523	45.7507	17.5286	-1.68496	0.029811	1.54904	0.153712	2.61007	0.000348791	ref|XP_002282021.1| PREDICTED: hypothetical protein isoform 1 [Vitis vinifera]_x0001_emb|CAN79636.1| hypothetical protein VITISV_014473 [Vitis vinifera]_x0001_emb|CBI19719.3| unnamed protein product [Vitis vinifera]	AT1G19580.1 | Symbols: GAMMA CA1 | gamma carbonic anhydrase 1 | chr1:6774937-6777092 FORWARD LENGTH=275	scaffold_9
contig_11524	13.8134	15.4398	12.7266	-1.11774	0.768071	1.0854	0.836428	1.21319	0.616206	ref|XP_002331283.1| predicted protein [Populus trichocarpa]_x0001_gb|EEF10839.1| predicted protein [Populus trichocarpa]	AT5G38840.1 | Symbols: | SMAD/FHA domain-containing protein | chr5:15551329-15554846 FORWARD LENGTH=735	scaffold_9
contig_11528	39.8923	34.0446	41.289	1.17176	0.499619	-1.03501	0.877674	-1.21279	0.407178	ref|XP_002265472.1| PREDICTED: hypothetical protein [Vitis vinifera]_x0001_emb|CBI24066.3| unnamed protein product [Vitis vinifera]	AT2G26590.3 | Symbols: RPN13 | regulatory particle non-ATPase 13 | chr2:11311182-11314717 REVERSE LENGTH=300	scaffold_3
contig_11529	9.16601	13.3821	12.2844	-1.45997	0.385458	-1.34021	0.511438	1.08935	0.832189	ref|XP_002519856.1| Transmembrane protein 45a, putative [Ricinus communis]_x0001_gb|EEF42460.1| Transmembrane protein 45a, putative [Ricinus communis]	AT1G32120.1 | Symbols: | FUNCTIONS IN: molecular_function unknown; INVOLVED IN: biological_process unknown; LOCATED IN: membrane; EXPRESSED IN: 14 plant structures; EXPRESSED DURING: 4 anthesis, C globular stage, F mature embryo stage, petal differentiation and expansion stage, E expanded cotyledon stage; CONTAINS InterPro DOMAIN/s: Aminotransferase-like, plant mobile domain (InterPro:IPR019557),…	scaffold_4
contig_11530	9.53123	7.14426	6.46996	1.33411	0.571582	1.47315	0.458998	1.10422	0.860832	No hits found	No hits found	scaffold_2
contig_11531	106.106	163.152	98.4995	-1.53763	0.000497587	1.07722	0.595896	1.65637	6.10867e-05	No hits found	No hits found	scaffold_6
contig_11533	18.9097	18.923	24.9491	-1.0007	0.998302	-1.31938	0.367405	-1.31845	0.368535	emb|CBI33732.3| unnamed protein product [Vitis vinifera]	AT4G34280.1 | Symbols: | transducin family protein / WD-40 repeat family protein | chr4:16407084-16410644 FORWARD LENGTH=783	scaffold_8
contig_11534	11.8891	9.66756	7.42464	1.22979	0.641006	1.6013	0.322078	1.30209	0.59933	ref|XP_002267582.1| PREDICTED: hypothetical protein isoform 2 [Vitis vinifera]_x0001_ref|XP_002267630.1| PREDICTED: hypothetical protein isoform 3 [Vitis vinifera]_x0001_ref|XP_002267545.1| PREDICTED: hypothetical protein isoform 1 [Vitis vinifera]_x0001_emb|CBI23124.3| unnamed protein product [Vitis vinifera]	AT1G26355.1 | Symbols: SP1L1 | SPIRAL1-like1 | chr1:9117950-9118611 REVERSE LENGTH=113	scaffold_2
contig_11536	6.08027	5.36582	9.91619	1.13315	0.84065	-1.63088	0.352652	-1.84803	0.258967	ref|XP_002511850.1| Protein AFR, putative [Ricinus communis]_x0001_gb|EEF50519.1| Protein AFR, putative [Ricinus communis]	AT3G61350.1 | Symbols: SKIP4 | SKP1 interacting partner 4 | chr3:22703203-22704374 FORWARD LENGTH=358	scaffold_5
contig_11537	16.0118	23.1704	32.2555	-1.44709	0.258524	-2.01448	0.0197055	-1.3921	0.226185	gb|ABE41798.1| gamma-tocopherol methyltransferase [Gossypium hirsutum]	AT1G64970.1 | Symbols: G-TMT, TMT1, VTE4 | gamma-tocopherol methyltransferase | chr1:24134337-24135993 REVERSE LENGTH=348	scaffold_11
contig_11538	1.73934	3.02022	3.4656	-1.73641	0.598649	-1.99248	0.492698	-1.14747	0.872328	emb|CBI31957.3| unnamed protein product [Vitis vinifera]	AT2G02955.1 | Symbols: MEE12 | maternal effect embryo arrest 12 | chr2:859592-861772 FORWARD LENGTH=666	scaffold_2
contig_11539	159.565	146.256	155.5	1.091	0.447429	1.02614	0.819203	-1.06321	0.595298	ref|XP_002527995.1| proteasome subunit beta type 6,9, putative [Ricinus communis]_x0001_gb|EEF34407.1| proteasome subunit beta type 6,9, putative [Ricinus communis]	AT4G31300.3 | Symbols: PBA1 | N-terminal nucleophile aminohydrolases (Ntn hydrolases) superfamily protein | chr4:15188927-15190935 FORWARD LENGTH=233	scaffold_3
contig_11540	42.3107	47.7952	35.1848	-1.12963	0.565804	1.20253	0.421411	1.3584	0.168425	ref|XP_002282390.1| PREDICTED: hypothetical protein [Vitis vinifera]_x0001_emb|CBI15014.3| unnamed protein product [Vitis vinifera]	AT1G10650.1 | Symbols: | SBP (S-ribonuclease binding protein) family protein | chr1:3524122-3525318 REVERSE LENGTH=339	scaffold_11
contig_11544	44.5513	68.0941	80.9787	-1.52844	0.0267747	-1.81765	0.001117	-1.18922	0.292878	ref|XP_002280819.1| PREDICTED: similar to putative multidrug resistance-associated protein [Vitis vinifera]_x0001_emb|CBI30977.3| unnamed protein product [Vitis vinifera]	AT2G34660.2 | Symbols: MRP2, ABCC2, AtABCC2 | multidrug resistance-associated protein 2 | chr2:14603267-14612387 FORWARD LENGTH=1623	scaffold_5
contig_11546	86.5705	69.7294	66.6634	1.24152	0.179157	1.29862	0.108646	1.04599	0.793766	gb|ACU13740.1| unknown [Glycine max]	AT3G04780.1 | Symbols: | Protein of unknown function (DUF1000) | chr3:1311447-1313013 REVERSE LENGTH=176	scaffold_2
contig_11552	43.3447	40.6363	53.9105	1.06665	0.769117	-1.24376	0.28641	-1.32666	0.17415	emb|CAN66658.1| hypothetical protein VITISV_028354 [Vitis vinifera]	AT1G78420.2 | Symbols: | RING/U-box superfamily protein | chr1:29505278-29507272 FORWARD LENGTH=401	scaffold_6
contig_11553	24.2589	27.1698	24.7655	-1.11999	0.688082	-1.02088	0.942994	1.09708	0.741419	ref|XP_002318315.1| predicted protein [Populus trichocarpa]_x0001_gb|EEE96535.1| predicted protein [Populus trichocarpa]	AT1G48430.1 | Symbols: | Dihydroxyacetone kinase | chr1:17902874-17906689 REVERSE LENGTH=593	scaffold_8
contig_11556	79.4299	101.294	128.28	-1.27527	0.10456	-1.61501	0.000684405	-1.26641	0.0753117	ref|XP_002303439.1| predicted protein [Populus trichocarpa]_x0001_gb|EEE78418.1| predicted protein [Populus trichocarpa]	AT1G32230.3 | Symbols: AtRCD1 | WWE protein-protein interaction domain protein family | chr1:11613427-11615748 FORWARD LENGTH=570	scaffold_4
contig_11558	41.0937	36.67	32.2551	1.12064	0.61845	1.27402	0.305319	1.13687	0.59785	gb|ACU21051.1| unknown [Glycine max]	AT3G27010.1 | Symbols: AT-TCP20, PCF1, TCP20, ATTCP20 | TEOSINTE BRANCHED 1, cycloidea, PCF (TCP)-domain family protein 20 | chr3:9957810-9958754 REVERSE LENGTH=314	scaffold_9
contig_11560	35.9996	28.5067	27.5207	1.26285	0.354661	1.30809	0.291099	1.03583	0.896265	ref|XP_002278246.1| PREDICTED: hypothetical protein [Vitis vinifera]_x0001_emb|CBI28696.3| unnamed protein product [Vitis vinifera]	AT1G03150.1 | Symbols: | Acyl-CoA N-acyltransferases (NAT) superfamily protein | chr1:756461-758441 FORWARD LENGTH=174	scaffold_11
contig_11562	150.958	114.137	136.771	1.32261	0.0238093	1.10374	0.403774	-1.1983	0.153711	ref|XP_002329914.1| predicted protein [Populus trichocarpa]_x0001_gb|EEF08282.1| predicted protein [Populus trichocarpa]	AT5G47570.1 | Symbols: | unknown protein; Has 30201 Blast hits to 17322 proteins in 780 species: Archae - 12; Bacteria - 1396; Metazoa - 17338; Fungi - 3422; Plants - 5037; Viruses - 0; Other Eukaryotes - 2996 (source: NCBI BLink). | chr5:19292869-19294666 REVERSE LENGTH=125	scaffold_5
contig_11563	13.0562	14.3327	13.4097	-1.09777	0.811197	-1.02708	0.946385	1.06883	0.863715	ref|XP_002530478.1| conserved hypothetical protein [Ricinus communis]_x0001_gb|EEF31901.1| conserved hypothetical protein [Ricinus communis]	AT1G18260.1 | Symbols: | HCP-like superfamily protein | chr1:6279047-6282008 REVERSE LENGTH=678	scaffold_2
contig_11564	201.655	257.238	162.52	-1.27563	0.00947123	1.2408	0.0404193	1.58281	3.54298e-06	gb|ABK92589.1| unknown [Populus trichocarpa]	AT3G53750.1 | Symbols: ACT3 | actin 3 | chr3:19915924-19917371 FORWARD LENGTH=377	scaffold_7
contig_11566	27.3172	45.235	43.7327	-1.65592	0.0359627	-1.60092	0.0523633	1.03435	0.874267	tpe|CAI56335.1| TPA: isoflavone reductase-like protein 6 [Vitis vinifera]	AT4G39230.1 | Symbols: | NmrA-like negative transcriptional regulator family protein | chr4:18266024-18267604 REVERSE LENGTH=308	scaffold_5
contig_11571	4.48858	3.11392	4.05687	1.44145	0.642359	1.10641	0.889955	-1.30282	0.744181	ref|XP_002269637.1| PREDICTED: hypothetical protein [Vitis vinifera]_x0001_emb|CBI37210.3| unnamed protein product [Vitis vinifera]	AT1G04130.1 | Symbols: TPR2, AtTPR2 | Tetratricopeptide repeat (TPR)-like superfamily protein | chr1:1073465-1075374 FORWARD LENGTH=360	scaffold_1
contig_11572	36.607	42.2453	39.6547	-1.15402	0.528338	-1.08325	0.729053	1.06533	0.776214	ref|XP_002320408.1| predicted protein [Populus trichocarpa]_x0001_gb|EEE98723.1| predicted protein [Populus trichocarpa]	AT2G42810.1 | Symbols: PAPP5, PP5 | protein phosphatase 5.2 | chr2:17812336-17815896 REVERSE LENGTH=484	scaffold_1
contig_11573	42.3046	29.386	30.2022	1.43962	0.129148	1.40071	0.157606	-1.02777	0.916607	ref|XP_002512885.1| conserved hypothetical protein [Ricinus communis]_x0001_gb|EEF49388.1| conserved hypothetical protein [Ricinus communis]	AT1G27435.1 | Symbols: | unknown protein; Has 16 Blast hits to 16 proteins in 8 species: Archae - 0; Bacteria - 0; Metazoa - 0; Fungi - 0; Plants - 16; Viruses - 0; Other Eukaryotes - 0 (source: NCBI BLink). | chr1:9527956-9528814 REVERSE LENGTH=81	scaffold_2
contig_11574	10.1249	6.9533	11.864	1.45612	0.456802	-1.17177	0.717729	-1.70624	0.269668	ref|XP_002302812.1| predicted protein [Populus trichocarpa]_x0001_gb|EEE82085.1| predicted protein [Populus trichocarpa]	AT2G48020.1 | Symbols: | Major facilitator superfamily protein | chr2:19644441-19647007 FORWARD LENGTH=463	scaffold_8
contig_11575	27.131	20.3736	23.4039	1.33168	0.331984	1.15925	0.604077	-1.14874	0.651151	gb|AAU90320.1| Putative mandelonitrile lyase, related [Solanum demissum]	AT1G14180.1 | Symbols: | RING/U-box superfamily protein | chr1:4847828-4848970 FORWARD LENGTH=348	scaffold_2
contig_11578	10.345	16.81	12.3124	-1.62494	0.222458	-1.19017	0.686799	1.3653	0.412996	ref|XP_002514837.1| protein phosphatase-2c, putative [Ricinus communis]_x0001_gb|EEF47391.1| protein phosphatase-2c, putative [Ricinus communis]	AT3G02750.2 | Symbols: | Protein phosphatase 2C family protein | chr3:593601-595457 REVERSE LENGTH=492	scaffold_8
contig_11579	9.67596	5.10922	24.847	1.89382	0.249764	-2.56791	0.00986939	-4.86318	0.000234437	ref|XP_002300033.1| predicted protein [Populus trichocarpa]_x0001_gb|EEE84838.1| predicted protein [Populus trichocarpa]	AT5G14700.1 | Symbols: | NAD(P)-binding Rossmann-fold superfamily protein | chr5:4740502-4743327 REVERSE LENGTH=368	scaffold_9
contig_11584	10.682	11.6129	17.6778	-1.08715	0.847603	-1.65491	0.195861	-1.52225	0.270252	ref|XP_002284093.1| PREDICTED: hypothetical protein [Vitis vinifera]	AT2G41710.1 | Symbols: | Integrase-type DNA-binding superfamily protein | chr2:17400274-17402903 REVERSE LENGTH=423	scaffold_1
contig_11585	118.429	77.0641	73.3801	1.53676	0.00306906	1.61391	0.00112228	1.0502	0.764779	ref|XP_002524398.1| CLE12, putative [Ricinus communis]_x0001_gb|EEF38009.1| CLE12, putative [Ricinus communis]	AT1G68795.1 | Symbols: CLE12 | CLAVATA3/ESR-RELATED 12 | chr1:25841079-25841435 REVERSE LENGTH=118	scaffold_7
contig_11586	18.0353	21.7799	17.7811	-1.20763	0.55834	1.01429	0.966667	1.22489	0.530627	ref|XP_002330811.1| predicted protein [Populus trichocarpa]_x0001_gb|EEF09744.1| predicted protein [Populus trichocarpa]	AT5G10630.2 | Symbols: | Translation elongation factor EF1A/initiation factor IF2gamma family protein | chr5:3360561-3364414 FORWARD LENGTH=668	scaffold_3
contig_11588	18.3466	19.2663	18.1537	-1.05013	0.882601	1.01063	0.974921	1.06129	0.857854	ref|XP_002265288.1| PREDICTED: hypothetical protein [Vitis vinifera]	AT2G03820.1 | Symbols: | nonsense-mediated mRNA decay NMD3 family protein | chr2:1165149-1166699 REVERSE LENGTH=516	scaffold_9
contig_11593	27.0351	18.0882	16.9716	1.49462	0.18714	1.59295	0.132706	1.06579	0.852831	gb|EAZ36585.1| hypothetical protein OsJ_20927 [Oryza sativa Japonica Group]	AT4G23640.1 | Symbols: TRH1, ATKT3, KUP4 | Potassium transporter family protein | chr4:12320476-12324291 REVERSE LENGTH=775	scaffold_4
contig_11594	53.5312	32.9248	41.7376	1.62586	0.0269866	1.28257	0.229187	-1.26766	0.310986	ref|XP_002270172.1| PREDICTED: hypothetical protein [Vitis vinifera]_x0001_emb|CBI36423.3| unnamed protein product [Vitis vinifera]	AT1G15740.1 | Symbols: | Leucine-rich repeat family protein | chr1:5411509-5414544 FORWARD LENGTH=585	scaffold_10
contig_11597	7.44225	10.4922	8.3156	-1.40981	0.484488	-1.11735	0.831917	1.26174	0.626021	ref|XP_002276821.1| PREDICTED: similar to glycosyl transferase-related [Vitis vinifera]	AT4G19900.1 | Symbols: | alpha 1,4-glycosyltransferase family protein | chr4:10789144-10791433 REVERSE LENGTH=644	scaffold_5
contig_11598	41.601	13.5881	50.595	3.06158	0.000135458	-1.2162	0.351578	-3.72348	2.38868e-06	ref|XP_002517775.1| cinnamoyl-CoA reductase, putative [Ricinus communis]_x0001_gb|EEF44582.1| cinnamoyl-CoA reductase, putative [Ricinus communis]	AT5G19440.1 | Symbols: | NAD(P)-binding Rossmann-fold superfamily protein | chr5:6556493-6558123 FORWARD LENGTH=326	scaffold_7
contig_11599	13.6167	16.7667	12.2553	-1.23133	0.574664	1.11109	0.793451	1.36812	0.41078	ref|XP_002265358.1| PREDICTED: hypothetical protein [Vitis vinifera]	AT1G12120.1 | Symbols: | Plant protein of unknown function (DUF863) | chr1:4114933-4116469 REVERSE LENGTH=483	scaffold_5
contig_11603	24.9829	31.2267	27.2987	-1.24992	0.409325	-1.0927	0.751395	1.14389	0.611052	gb|ACU23139.1| unknown [Glycine max]	AT2G43770.1 | Symbols: | Transducin/WD40 repeat-like superfamily protein | chr2:18134272-18135303 REVERSE LENGTH=343	scaffold_12
contig_11605	18.8838	14.939	17.2511	1.26406	0.504431	1.09464	0.789206	-1.15477	0.68883	ref|XP_002512992.1| conserved hypothetical protein [Ricinus communis]_x0001_gb|EEF49495.1| conserved hypothetical protein [Ricinus communis]	AT4G38980.1 | Symbols: | unknown protein; Has 44 Blast hits to 44 proteins in 19 species: Archae - 0; Bacteria - 2; Metazoa - 2; Fungi - 8; Plants - 24; Viruses - 0; Other Eukaryotes - 8 (source: NCBI BLink). | chr4:18166898-18167740 REVERSE LENGTH=280	scaffold_7
contig_11606	15.7133	7.79061	27.2601	2.01695	0.107604	-1.73485	0.0804517	-3.4991	0.00089157	No hits found	No hits found	scaffold_11
contig_11607	192.326	144.999	131.422	1.3264	0.00997751	1.46342	0.000701987	1.10331	0.415048	gb|ACJ83979.1| unknown [Medicago truncatula]	AT3G57870.1 | Symbols: AHUS5, EMB1637, SCE1, SCE1A, ATSCE1 | sumo conjugation enzyme 1 | chr3:21428831-21430110 REVERSE LENGTH=160	scaffold_8
contig_11608	4.89734	19.76	5.07408	-4.03485	0.00255249	-1.03609	0.957808	3.89431	0.00300569	ref|XP_002302807.1| predicted protein [Populus trichocarpa]_x0001_gb|EEE82080.1| predicted protein [Populus trichocarpa]	AT4G01730.1 | Symbols: | DHHC-type zinc finger family protein | chr4:749574-752034 FORWARD LENGTH=508	scaffold_3
contig_11611	99.3105	85.5512	104.101	1.16083	0.312852	-1.04824	0.737679	-1.21682	0.178983	ref|XP_002323669.1| predicted protein [Populus trichocarpa]_x0001_gb|EEF05430.1| predicted protein [Populus trichocarpa]	AT4G32010.1 | Symbols: HSL1, HSI2-L1, VAL2 | HSI2-like 1 | chr4:15481231-15484897 FORWARD LENGTH=780	scaffold_6
contig_11614	145.292	116.793	110.363	1.24402	0.0787059	1.3165	0.029036	1.05826	0.670419	ref|XP_002284145.1| PREDICTED: hypothetical protein [Vitis vinifera]_x0001_emb|CBI28038.3| unnamed protein product [Vitis vinifera]	AT4G29100.1 | Symbols: | basic helix-loop-helix (bHLH) DNA-binding superfamily protein | chr4:14341140-14344575 FORWARD LENGTH=407	scaffold_3
contig_11616	0.215868	0	0	0	0.861028	0	0.861028	-	1	No hits found	No hits found	scaffold_9
contig_11618	10.4974	32.7487	15.5087	-3.11971	0.000635358	-1.47739	0.335067	2.11164	0.0132027	ref|XP_002273113.1| PREDICTED: hypothetical protein [Vitis vinifera]	AT5G52540.1 | Symbols: | Protein of unknown function (DUF819) | chr5:21321672-21323702 REVERSE LENGTH=461	scaffold_11
contig_11625	27.0432	38.3539	36.1872	-1.41825	0.164625	-1.33813	0.253715	1.05987	0.80334	ref|XP_002522272.1| zinc ion binding protein, putative [Ricinus communis]_x0001_gb|EEF40130.1| zinc ion binding protein, putative [Ricinus communis]	AT1G29800.2 | Symbols: | RING/FYVE/PHD-type zinc finger family protein | chr1:10432736-10435046 FORWARD LENGTH=496	scaffold_4
contig_11626	82.6597	102.698	58.0401	-1.24242	0.141928	1.42418	0.0382434	1.76944	0.000411495	gb|AAP72960.1| putative ribosomal protein L31 [Lactuca sativa]	AT2G19740.1 | Symbols: | Ribosomal protein L31e family protein | chr2:8513577-8514346 FORWARD LENGTH=119	scaffold_3
contig_11634	25.074	24.8233	32.0694	1.0101	0.972021	-1.27899	0.359053	-1.29191	0.341008	ref|XP_002315636.1| predicted protein [Populus trichocarpa]_x0001_gb|EEF01807.1| predicted protein [Populus trichocarpa]	AT3G26000.1 | Symbols: | Ribonuclease inhibitor | chr3:9507042-9508542 REVERSE LENGTH=453	scaffold_8
contig_1165	237.974	267.084	224.786	-1.12232	0.195615	1.05867	0.540319	1.18817	0.0566387	gb|ABU98948.1| GDP-dissociation inhibitor [Lupinus albus]	AT3G59920.1 | Symbols: ATGDI2, GDI2 | RAB GDP dissociation inhibitor 2 | chr3:22135157-22138221 FORWARD LENGTH=444	scaffold_1
contig_11665	5.76804	7.48086	45.5111	-1.29695	0.651714	-7.89021	5.50557e-09	-6.08367	5.56574e-08	ref|XP_002525369.1| nucleoredoxin, putative [Ricinus communis]_x0001_gb|EEF37007.1| nucleoredoxin, putative [Ricinus communis]	AT1G60420.1 | Symbols: | DC1 domain-containing protein | chr1:22261978-22264243 FORWARD LENGTH=578	scaffold_8
contig_11667	20.3921	7.25482	14.4974	2.81083	0.0126598	1.4066	0.325214	-1.99832	0.127105	gb|ADL36673.1| COL domain class transcription factor [Malus x domestica]	AT1G06040.1 | Symbols: STO | B-box zinc finger family protein | chr1:1828662-1829659 REVERSE LENGTH=248	scaffold_1
contig_11668	70.3574	90.8922	99.3919	-1.29186	0.106647	-1.41267	0.0259969	-1.09351	0.538957	ref|XP_002304373.1| predicted protein [Populus trichocarpa]_x0001_gb|EEE79352.1| predicted protein [Populus trichocarpa]	AT4G19110.2 | Symbols: | Protein kinase superfamily protein | chr4:10454770-10457468 REVERSE LENGTH=464	scaffold_5
contig_11682	12.7498	22.2622	13.5606	-1.74609	0.111674	-1.0636	0.877083	1.64168	0.150614	ref|XP_002332025.1| predicted protein [Populus trichocarpa]_x0001_gb|EEF12381.1| predicted protein [Populus trichocarpa]	AT1G08750.3 | Symbols: | Peptidase C13 family | chr1:2801283-2804392 FORWARD LENGTH=388	scaffold_8
contig_11693	6.22262	14.5744	4.83539	-2.34217	0.0711679	1.28689	0.691477	3.01412	0.0285014	gb|AAF70243.1|AF213968_1 S-adenosyl-L-methionine Mg-protoporphyrin IX methyltranserase [Nicotiana tabacum]	AT4G25080.5 | Symbols: CHLM | magnesium-protoporphyrin IX methyltransferase | chr4:12877015-12878128 FORWARD LENGTH=312	scaffold_7
contig_11700	28.1533	13.1347	44.5576	2.14343	0.0198009	-1.58268	0.0553019	-3.39236	2.61095e-05	ref|XP_002521290.1| conserved hypothetical protein [Ricinus communis]_x0001_gb|EEF41146.1| conserved hypothetical protein [Ricinus communis]	AT2G16900.1 | Symbols: | Arabidopsis phospholipase-like protein (PEARLI 4) family | chr2:7323857-7325374 REVERSE LENGTH=382	scaffold_7
contig_11702	84.6855	88.8394	69.6961	-1.04905	0.753295	1.21507	0.229059	1.27467	0.129356	ref|XP_002280119.1| PREDICTED: similar to protein kinase [Vitis vinifera]_x0001_emb|CBI20677.3| unnamed protein product [Vitis vinifera]	AT4G33080.2 | Symbols: | AGC (cAMP-dependent, cGMP-dependent and protein kinase C) kinase family protein | chr4:15960146-15964296 FORWARD LENGTH=507	scaffold_3
contig_11709	29.7846	37.508	44.0574	-1.25931	0.350085	-1.4792	0.0983318	-1.17461	0.471269	ref|XP_002522266.1| ubiquitin-protein ligase, putative [Ricinus communis]_x0001_gb|EEF40124.1| ubiquitin-protein ligase, putative [Ricinus communis]	AT1G29340.1 | Symbols: PUB17, ATPUB17 | plant U-box 17 | chr1:10264412-10266601 FORWARD LENGTH=729	scaffold_4
contig_11719	370.953	364.854	173.847	1.01671	0.822256	2.13379	1.43998e-17	2.09871	9.52444e-17	gb|ADU56183.1| thioredoxin H-type [Jatropha curcas]	AT3G51030.1 | Symbols: ATTRX1, ATTRX H1, TRX1 | thioredoxin H-type 1 | chr3:18951123-18951955 REVERSE LENGTH=114	scaffold_6
contig_11720	51.9161	34.0198	52.5177	1.52606	0.0543051	-1.01159	0.953322	-1.54374	0.0474087	ref|XP_002523315.1| conserved hypothetical protein [Ricinus communis]_x0001_gb|EEF39031.1| conserved hypothetical protein [Ricinus communis]	No hits found	scaffold_5
contig_11721	17.1789	0.0882934	9.24591	194.566	8.62559e-06	1.858	0.128318	-104.718	0.00201366	ref|XP_002450418.1| hypothetical protein SORBIDRAFT_05g005061 [Sorghum bicolor]_x0001_gb|EES09406.1| hypothetical protein SORBIDRAFT_05g005061 [Sorghum bicolor]	AT4G29090.1 | Symbols: | Ribonuclease H-like superfamily protein | chr4:14333528-14335255 FORWARD LENGTH=575	scaffold_1
contig_11724	35.2713	26.3446	24.9898	1.33884	0.259115	1.41143	0.18855	1.05421	0.851676	ref|XP_002277084.1| PREDICTED: hypothetical protein [Vitis vinifera]_x0001_emb|CAN70008.1| hypothetical protein VITISV_038751 [Vitis vinifera]	AT4G35490.1 | Symbols: MRPL11 | mitochondrial ribosomal protein L11 | chr4:16855918-16856385 FORWARD LENGTH=155	scaffold_10
contig_11734	95.4194	279.502	204.634	-2.9292	3.00084e-22	-2.14458	1.9503e-10	1.36586	0.000660877	gb|AAG13131.1|AF193791_1 pyruvate decarboxylase [Fragaria x ananassa]	AT4G33070.1 | Symbols: | Thiamine pyrophosphate dependent pyruvate decarboxylase family protein | chr4:15952519-15954676 REVERSE LENGTH=607	scaffold_1
contig_11736	20.6601	35.6374	29.9203	-1.72494	0.0469021	-1.44821	0.196805	1.19108	0.483732	ref|XP_002277962.1| PREDICTED: hypothetical protein [Vitis vinifera]	AT4G10030.1 | Symbols: | alpha/beta-Hydrolases superfamily protein | chr4:6270490-6273098 REVERSE LENGTH=380	scaffold_6
contig_11741	26.9123	34.2216	35.9695	-1.2716	0.353884	-1.33655	0.256966	-1.05108	0.836072	ref|NP_187802.2| cleavage and polyadenylation specificity factor (CPSF) A subunit C-terminal domain-containing protein [Arabidopsis thaliana]_x0001_gb|AAP04148.1| unknown protein [Arabidopsis thaliana]_x0001_dbj|BAF01468.1| hypothetical protein [Arabidopsis thaliana]	AT3G11960.1 | Symbols: | Cleavage and polyadenylation specificity factor (CPSF) A subunit protein | chr3:3786431-3793160 FORWARD LENGTH=1379	scaffold_11
contig_11743	3.56885	5.80172	12.3255	-1.62565	0.490387	-3.45363	0.0299312	-2.12446	0.133732	emb|CBI32441.3| unnamed protein product [Vitis vinifera]	AT3G48690.1 | Symbols: ATCXE12, CXE12 | alpha/beta-Hydrolases superfamily protein | chr3:18037186-18038160 REVERSE LENGTH=324	scaffold_9
contig_11744	57.9179	64.4279	36.0344	-1.1124	0.557944	1.60729	0.0242043	1.78795	0.00457752	ref|XP_002314111.1| predicted protein [Populus trichocarpa]_x0001_gb|EEE88066.1| predicted protein [Populus trichocarpa]	AT2G29710.1 | Symbols: | UDP-Glycosyltransferase superfamily protein | chr2:12698717-12700120 FORWARD LENGTH=467	scaffold_10
contig_11745	111.78	59.2596	63.433	1.88628	5.47458e-05	1.76218	0.000248477	-1.07043	0.707642	ref|XP_002270593.1| PREDICTED: hypothetical protein [Vitis vinifera]_x0001_emb|CAN82778.1| hypothetical protein VITISV_011414 [Vitis vinifera]_x0001_emb|CBI16690.3| unnamed protein product [Vitis vinifera]	AT2G30410.2 | Symbols: KIS | tubulin folding cofactor A (KIESEL) | chr2:12959812-12960552 FORWARD LENGTH=113	scaffold_5
contig_11746	2.85423	2.87999	5.20065	-1.00903	0.992196	-1.82209	0.437863	-1.80579	0.443613	emb|CAA30522.1| ORF 143 [Glycine max]	ATCG00905.1 | Symbols: RPS12C, RPS12 | ribosomal protein S12C | chrC:97999-98793 REVERSE LENGTH=123	scaffold_9
contig_11747	515.628	259.115	371.588	1.98996	1.45564e-20	1.38763	1.27691e-06	-1.43407	7.24533e-06	gb|AAT74878.1| cinnamoyl CoA reductase [Eucalyptus globulus]	AT1G15950.1 | Symbols: CCR1, IRX4, ATCCR1 | cinnamoyl coa reductase 1 | chr1:5478855-5481915 FORWARD LENGTH=344	scaffold_10
contig_11748	25.4886	25.0933	20.9112	1.01575	0.956182	1.2189	0.506578	1.2	0.542334	emb|CBI18930.3| unnamed protein product [Vitis vinifera]	AT1G76010.1 | Symbols: | Alba DNA/RNA-binding protein | chr1:28528505-28530488 REVERSE LENGTH=350	scaffold_6
contig_11749	9.25008	30.1391	21.5862	-3.25825	0.000777336	-2.33362	0.0271714	1.39622	0.238568	ref|XP_002327192.1| predicted protein [Populus trichocarpa]_x0001_gb|EEE73942.1| predicted protein [Populus trichocarpa]	AT5G59845.1 | Symbols: | Gibberellin-regulated family protein | chr5:24111443-24111808 FORWARD LENGTH=89	scaffold_6
contig_11750	18.4009	15.137	19.6775	1.21563	0.579302	-1.06938	0.838525	-1.29996	0.448514	ref|XP_002520213.1| conserved hypothetical protein [Ricinus communis]_x0001_gb|EEF42268.1| conserved hypothetical protein [Ricinus communis]	AT1G70180.2 | Symbols: | Sterile alpha motif (SAM) domain-containing protein | chr1:26426768-26429097 FORWARD LENGTH=460	scaffold_2
contig_11755	14.4758	16.5003	14.7447	-1.13985	0.720969	-1.01858	0.961096	1.11907	0.757772	ref|XP_002271477.1| PREDICTED: hypothetical protein [Vitis vinifera]	AT3G43240.1 | Symbols: | ARID/BRIGHT DNA-binding domain-containing protein | chr3:15210032-15214440 REVERSE LENGTH=747	scaffold_9
contig_11756	8.94961	23.8749	20.8102	-2.6677	0.00920888	-2.32527	0.0307547	1.14727	0.650742	ref|XP_002513893.1| WD-repeat protein, putative [Ricinus communis]_x0001_gb|EEF48476.1| WD-repeat protein, putative [Ricinus communis]	AT1G78070.1 | Symbols: | Transducin/WD40 repeat-like superfamily protein | chr1:29355219-29358368 FORWARD LENGTH=449	scaffold_6
contig_11757	29.9579	43.9225	42.8203	-1.46614	0.10595	-1.42935	0.133727	1.02574	0.906421	ref|XP_002516899.1| Cullin-1, putative [Ricinus communis]_x0001_gb|EEF45513.1| Cullin-1, putative [Ricinus communis]	AT4G02570.4 | Symbols: CUL1 | cullin 1 | chr4:1129315-1133435 FORWARD LENGTH=738	scaffold_8
contig_11760	69.8916	70.8781	54.543	-1.01411	0.934011	1.2814	0.170301	1.29949	0.14598	gb|AAT64010.1| putative GTP-binding protein [Gossypium hirsutum]	AT5G45750.1 | Symbols: AtRABA1c, RABA1c | RAB GTPase homolog A1C | chr5:18559318-18560639 FORWARD LENGTH=216	scaffold_4
contig_11761	18.5742	22.5767	22.3532	-1.21549	0.538093	-1.20346	0.560015	1.01	0.973743	ref|XP_002516970.1| chaperone binding protein, putative [Ricinus communis]_x0001_gb|EEF45584.1| chaperone binding protein, putative [Ricinus communis]	AT3G16760.1 | Symbols: | Tetratricopeptide repeat (TPR)-like superfamily protein | chr3:5703213-5705080 FORWARD LENGTH=475	scaffold_2
contig_11764	185.625	78.6481	90.5728	2.36019	2.72602e-11	2.04945	8.12937e-09	-1.15162	0.360764	ref|XP_002513061.1| Peptide transporter, putative [Ricinus communis]_x0001_gb|EEF49564.1| Peptide transporter, putative [Ricinus communis]	AT3G54450.1 | Symbols: | Major facilitator superfamily protein | chr3:20158534-20161937 FORWARD LENGTH=555	scaffold_10
contig_11767	23.0807	27.8283	19.8334	-1.2057	0.510325	1.16373	0.62464	1.4031	0.25152	ref|XP_002278648.1| PREDICTED: hypothetical protein [Vitis vinifera]_x0001_emb|CBI34386.3| unnamed protein product [Vitis vinifera]	AT1G63940.2 | Symbols: MDAR6 | monodehydroascorbate reductase 6 | chr1:23730095-23733534 FORWARD LENGTH=493	scaffold_5
contig_11769	155.281	83.0943	124.056	1.86873	2.59407e-06	1.2517	0.0619971	-1.49295	0.00440955	emb|CBI20736.3| unnamed protein product [Vitis vinifera]	AT5G20650.1 | Symbols: COPT5 | copper transporter 5 | chr5:6985481-6985921 REVERSE LENGTH=146	scaffold_3
contig_11773	257.178	137.934	195.814	1.8645	1.57137e-09	1.31338	0.00392832	-1.41962	0.00152091	dbj|BAJ13303.1| autophagy 8 [Ipomoea nil]	AT4G16520.2 | Symbols: ATG8F | Ubiquitin-like superfamily protein | chr4:9306882-9308113 REVERSE LENGTH=121	scaffold_5
contig_11778	125.282	76.9649	86.6519	1.62778	0.000664036	1.44581	0.00796382	-1.12586	0.450343	ref|XP_002512639.1| conserved hypothetical protein [Ricinus communis]_x0001_gb|EEF50091.1| conserved hypothetical protein [Ricinus communis]	AT5G13190.1 | Symbols: | CONTAINS InterPro DOMAIN/s: LPS-induced tumor necrosis factor alpha factor (InterPro:IPR006629); Has 30201 Blast hits to 17322 proteins in 780 species: Archae - 12; Bacteria - 1396; Metazoa - 17338; Fungi - 3422; Plants - 5037; Viruses - 0; Other Eukaryotes - 2996 (source: NCBI BLink). | chr5:4204987-4206205 REVERSE LENGTH=134	scaffold_2
contig_11779	13.1904	11.6985	24.101	1.12753	0.770051	-1.82716	0.0764942	-2.06018	0.039424	ref|XP_002530574.1| something about silencing protein sas10, putative [Ricinus communis]_x0001_gb|EEF31804.1| something about silencing protein sas10, putative [Ricinus communis]	AT2G43650.1 | Symbols: EMB2777 | Sas10/U3 ribonucleoprotein (Utp) family protein | chr2:18099430-18103147 FORWARD LENGTH=654	scaffold_8
contig_11780	2.49494	3.33744	4.48064	-1.33768	0.750469	-1.79589	0.485128	-1.34254	0.702975	ref|XP_002324357.1| predicted protein [Populus trichocarpa]_x0001_gb|EEF02922.1| predicted protein [Populus trichocarpa]	AT5G24970.2 | Symbols: | Protein kinase superfamily protein | chr5:8604358-8608656 REVERSE LENGTH=761	scaffold_3
contig_11782	17.7438	14.1491	16.9165	1.25406	0.531483	1.0489	0.890077	-1.19559	0.625768	ref|XP_002305325.1| predicted protein [Populus trichocarpa]_x0001_gb|EEE85836.1| predicted protein [Populus trichocarpa]	AT3G01410.2 | Symbols: | Polynucleotidyl transferase, ribonuclease H-like superfamily protein | chr3:153650-155439 REVERSE LENGTH=294	scaffold_10
contig_11785	14.6288	13.5893	14.9322	1.07649	0.847943	-1.02074	0.956358	-1.09882	0.805328	ref|XP_002316599.1| predicted protein [Populus trichocarpa]_x0001_gb|EEE97211.1| predicted protein [Populus trichocarpa]	AT1G24290.1 | Symbols: | AAA-type ATPase family protein | chr1:8612650-8614227 REVERSE LENGTH=525	scaffold_1
contig_11786	44.4833	46.1312	35.4211	-1.03704	0.86343	1.25584	0.31369	1.30237	0.238311	ref|XP_002513416.1| conserved hypothetical protein [Ricinus communis]_x0001_gb|EEF48819.1| conserved hypothetical protein [Ricinus communis]	AT3G12955.1 | Symbols: | SAUR-like auxin-responsive protein family | chr3:4135659-4136078 REVERSE LENGTH=139	scaffold_6
contig_11790	3.3754	16.1624	6.2526	-4.78829	0.00356067	-1.8524	0.378806	2.58491	0.0382174	emb|CBI22400.3| unnamed protein product [Vitis vinifera]	AT4G26090.1 | Symbols: RPS2 | NB-ARC domain-containing disease resistance protein | chr4:13224596-13227325 FORWARD LENGTH=909	scaffold_7
contig_11791	12.8176	21.5466	16.0424	-1.68102	0.14107	-1.2516	0.555863	1.3431	0.375848	ref|XP_002509778.1| RNA-binding protein nob1, putative [Ricinus communis]_x0001_gb|EEF51165.1| RNA-binding protein nob1, putative [Ricinus communis]	AT5G41190.1 | Symbols: | CONTAINS InterPro DOMAIN/s: Nin one binding (NOB1) Zn-ribbon like (InterPro:IPR014881), D-site 20S pre-rRNA nuclease (InterPro:IPR017117); Has 1807 Blast hits to 1807 proteins in 277 species: Archae - 0; Bacteria - 0; Metazoa - 736; Fungi - 347; Plants - 385; Viruses - 0; Other Eukaryotes - 339 (source: NCBI BLink). | chr5:16487628-16490012 REVERSE LENGTH=602	scaffold_5
contig_11794	22.1943	20.6984	28.2498	1.07227	0.821684	-1.27284	0.398764	-1.36483	0.285209	ref|XP_002525972.1| nucleic acid binding protein, putative [Ricinus communis]_x0001_gb|EEF36396.1| nucleic acid binding protein, putative [Ricinus communis]	AT5G38600.1 | Symbols: | Proline-rich spliceosome-associated (PSP) family protein / zinc knuckle (CCHC-type) family protein | chr5:15457386-15460466 FORWARD LENGTH=532	scaffold_10
contig_11795	34.4503	22.9793	71.7736	1.49918	0.132753	-2.0834	0.000273095	-3.1234	3.3736e-07	ref|XP_002283942.1| PREDICTED: hypothetical protein [Vitis vinifera]	AT3G48660.1 | Symbols: | Protein of unknown function (DUF 3339) | chr3:18029659-18030133 FORWARD LENGTH=89	scaffold_244
contig_11799	63.2051	67.6528	94.2228	-1.07037	0.698666	-1.49075	0.013475	-1.39274	0.0370245	ref|XP_002531999.1| Receptor protein kinase CLAVATA1 precursor, putative [Ricinus communis]_x0001_gb|EEF30398.1| Receptor protein kinase CLAVATA1 precursor, putative [Ricinus communis]	AT5G65700.2 | Symbols: BAM1 | Leucine-rich receptor-like protein kinase family protein | chr5:26281826-26284945 FORWARD LENGTH=1003	scaffold_8
contig_11805	55.2579	54.5248	39.333	1.01344	0.944518	1.40487	0.102859	1.38623	0.118341	ref|XP_002318640.1| predicted protein [Populus trichocarpa]_x0001_gb|EEE96860.1| predicted protein [Populus trichocarpa]	AT5G62880.1 | Symbols: ARAC10, ATRAC10, ATROP11, RAC10 | RAC-like 10 | chr5:25237236-25238939 FORWARD LENGTH=215	scaffold_11
contig_11809	38.5636	39.417	37.5338	-1.02213	0.923577	1.02744	0.906735	1.05018	0.831262	ref|XP_002299263.1| predicted protein [Populus trichocarpa]_x0001_gb|EEE84068.1| predicted protein [Populus trichocarpa]	AT1G80780.3 | Symbols: | Polynucleotidyl transferase, ribonuclease H-like superfamily protein | chr1:30358517-30359583 FORWARD LENGTH=286	scaffold_6
contig_11812	33.1067	37.0809	39.4558	-1.12004	0.637934	-1.19178	0.459384	-1.06405	0.7876	ref|XP_002270198.1| PREDICTED: hypothetical protein [Vitis vinifera]_x0001_emb|CBI34666.3| unnamed protein product [Vitis vinifera]	AT4G23330.2 | Symbols: | unknown protein; FUNCTIONS IN: molecular_function unknown; INVOLVED IN: biological_process unknown; LOCATED IN: cellular_component unknown; EXPRESSED IN: 17 plant structures; EXPRESSED DURING: 9 growth stages; CONTAINS InterPro DOMAIN/s: Protein of unknown function DUF2365 (InterPro:IPR019314). | chr4:12192136-12193383 FORWARD LENGTH=147	scaffold_8
contig_11813	239.538	248.914	141.758	-1.03914	0.671752	1.68976	4.96348e-07	1.7559	5.09438e-08	ref|XP_002311231.1| predicted protein [Populus trichocarpa]_x0001_gb|EEE88598.1| predicted protein [Populus trichocarpa]	AT3G55990.1 | Symbols: ESK1, TBL29 | Plant protein of unknown function (DUF828) | chr3:20780410-20782931 FORWARD LENGTH=487	scaffold_10
contig_11817	9.34956	8.10408	5.9119	1.15369	0.772863	1.58148	0.394825	1.37081	0.573244	ref|XP_002532598.1| pentatricopeptide repeat-containing protein, putative [Ricinus communis]_x0001_gb|EEF29795.1| pentatricopeptide repeat-containing protein, putative [Ricinus communis]	AT3G59040.1 | Symbols: | Tetratricopeptide repeat (TPR)-like superfamily protein | chr3:21821495-21824233 REVERSE LENGTH=583	scaffold_11
contig_11822	1.52439	3.0171	2.41745	-1.97922	0.531324	-1.58585	0.693397	1.24805	0.815855	emb|CBI34889.3| unnamed protein product [Vitis vinifera]	AT5G40380.1 | Symbols: CRK42 | cysteine-rich RLK (RECEPTOR-like protein kinase) 42 | chr5:16152121-16155038 FORWARD LENGTH=651	scaffold_10
contig_11829	55.1183	57.7401	58.2013	-1.04757	0.806047	-1.05593	0.773233	-1.00799	0.966001	ref|XP_002534017.1| conserved hypothetical protein [Ricinus communis]_x0001_gb|EEF28365.1| conserved hypothetical protein [Ricinus communis]	AT1G23230.2 | Symbols: | FUNCTIONS IN: molecular_function unknown; INVOLVED IN: response to salt stress; EXPRESSED IN: 24 plant structures; EXPRESSED DURING: 15 growth stages; CONTAINS InterPro DOMAIN/s: Mediator complex subunit Med23 (InterPro:IPR021629). | chr1:8244481-8251741 FORWARD LENGTH=1592	scaffold_2
contig_11832	0.94582	6.32603	7.97962	-6.6884	0.0544801	-8.43672	0.0202183	-1.2614	0.674071	emb|CAN64681.1| hypothetical protein VITISV_016602 [Vitis vinifera]	AT3G19190.1 | Symbols: ATATG2, ATG2 | autophagy 2 | chr3:6639879-6648274 FORWARD LENGTH=1839	scaffold_9
contig_11836	65.1418	65.7795	59.7007	-1.00979	0.955753	1.09114	0.627829	1.10182	0.589021	ref|XP_002275193.1| PREDICTED: hypothetical protein [Vitis vinifera]_x0001_emb|CBI26096.3| unnamed protein product [Vitis vinifera]	AT5G18580.1 | Symbols: FASS, TON2, EMB40, FS1, GDO, FASS 2 | tonneau 2 (TON2) | chr5:6175154-6178214 FORWARD LENGTH=480	scaffold_8
contig_11839	88.2952	75.6432	111.071	1.16726	0.324564	-1.25796	0.107373	-1.46836	0.00952977	ref|XP_002511400.1| conserved hypothetical protein [Ricinus communis]_x0001_gb|EEF52002.1| conserved hypothetical protein [Ricinus communis]	AT5G62810.1 | Symbols: PEX14, ATPEX14, PED2 | peroxin 14 | chr5:25220323-25223571 FORWARD LENGTH=507	scaffold_2
contig_11840	5.03173	10.7154	7.92818	-2.12956	0.163012	-1.57564	0.439586	1.35156	0.530622	ref|XP_002281581.1| PREDICTED: hypothetical protein [Vitis vinifera]	AT2G15900.1 | Symbols: | Phox-associated domain;Phox-like;Sorting nexin, C-terminal | chr2:6927390-6932535 FORWARD LENGTH=994	scaffold_7
contig_11843	19.9846	30.9609	25.7693	-1.54924	0.126971	-1.28946	0.397812	1.20146	0.494783	emb|CBI35831.3| unnamed protein product [Vitis vinifera]	AT1G74960.3 | Symbols: FAB1 | fatty acid biosynthesis 1 | chr1:28152564-28155948 REVERSE LENGTH=541	scaffold_3
contig_11844	40.9073	12.9002	14.1278	3.17106	0.000109732	2.89551	0.000266319	-1.09516	0.817159	emb|CBI20881.3| unnamed protein product [Vitis vinifera]	AT4G32760.2 | Symbols: | ENTH/VHS/GAT family protein | chr4:15799376-15803832 FORWARD LENGTH=676	scaffold_5
contig_1185	8.95325	10.9003	10.6555	-1.21747	0.670942	-1.19013	0.708724	1.02297	0.959061	emb|CBI17904.3| unnamed protein product [Vitis vinifera]	AT3G28430.1 | Symbols: | unknown protein; FUNCTIONS IN: molecular_function unknown; INVOLVED IN: biological_process unknown; LOCATED IN: mitochondrion; EXPRESSED IN: 17 plant structures; EXPRESSED DURING: 6 growth stages; CONTAINS InterPro DOMAIN/s: Protein of unknown function FPL (InterPro:IPR019155); Has 243 Blast hits to 233 proteins in 101 species: Archae - 0; Bacteria - 0; Metazoa - 110; Fun…	scaffold_3
contig_11851	4.72503	4.86905	4.554	-1.03048	0.965018	1.03756	0.957846	1.06918	0.922955	ref|XP_002304683.1| predicted protein [Populus trichocarpa]_x0001_gb|EEE79662.1| predicted protein [Populus trichocarpa]	AT1G11780.1 | Symbols: | oxidoreductase, 2OG-Fe(II) oxygenase family protein | chr1:3977614-3979177 REVERSE LENGTH=345	scaffold_8
contig_11855	18.061	17.4411	20.9753	1.03554	0.918475	-1.16136	0.645658	-1.20264	0.574066	ref|XP_002271627.1| PREDICTED: hypothetical protein [Vitis vinifera]	AT3G62300.2 | Symbols: DUF7 | DOMAIN OF UNKNOWN FUNCTION 724 7 | chr3:23054247-23057081 FORWARD LENGTH=723	scaffold_9
contig_11860	3.46136	5.78774	8.8803	-1.6721	0.469651	-2.56555	0.135051	-1.53433	0.435812	emb|CBI15460.3| unnamed protein product [Vitis vinifera]	AT3G18370.1 | Symbols: SYTF, ATSYTF, NTMC2TYPE3, NTMC2T3 | C2 domain-containing protein | chr3:6306362-6310256 FORWARD LENGTH=815	scaffold_11
contig_11864	27.7915	18.9182	24.3888	1.46904	0.198422	1.13952	0.641202	-1.28917	0.411473	ref|XP_002275880.1| PREDICTED: hypothetical protein [Vitis vinifera]	AT1G02610.1 | Symbols: | RING/FYVE/PHD zinc finger superfamily protein | chr1:553181-555854 REVERSE LENGTH=221	scaffold_8
contig_11866	72.2098	98.2149	56.9438	-1.36013	0.0466954	1.26809	0.180636	1.72477	0.000898359	ref|XP_002518107.1| 60S ribosomal protein L13a, putative [Ricinus communis]_x0001_gb|EEF44240.1| 60S ribosomal protein L13a, putative [Ricinus communis]	AT4G13170.1 | Symbols: | Ribosomal protein L13 family protein | chr4:7655133-7656542 REVERSE LENGTH=206	scaffold_8
contig_11869	48.2845	37.657	58.3649	1.28222	0.254251	-1.20877	0.331294	-1.54991	0.0349799	gb|ACU23136.1| unknown [Glycine max]	AT1G60650.2 | Symbols: | RNA-binding (RRM/RBD/RNP motifs) family protein with retrovirus zinc finger-like domain | chr1:22340089-22342148 FORWARD LENGTH=292	scaffold_10
contig_11876	20.8541	16.1242	18.8449	1.29334	0.443225	1.10662	0.753268	-1.16874	0.650708	ref|XP_002525705.1| BTB/POZ domain-containing protein KCTD9, putative [Ricinus communis]_x0001_gb|EEF36688.1| BTB/POZ domain-containing protein KCTD9, putative [Ricinus communis]	AT5G55000.2 | Symbols: FIP2 | potassium channel tetramerisation domain-containing protein / pentapeptide repeat-containing protein | chr5:22318644-22321599 FORWARD LENGTH=298	scaffold_1
contig_11877	55.2991	55.1259	56.9628	1.00314	0.986914	-1.03009	0.875864	-1.03332	0.862953	ref|XP_002285072.1| PREDICTED: hypothetical protein [Vitis vinifera]	AT5G11170.1 | Symbols: | DEAD/DEAH box RNA helicase family protein | chr5:3553334-3556646 FORWARD LENGTH=427	scaffold_3
contig_11883	6.24771	11.2605	7.77433	-1.80234	0.243314	-1.24435	0.695185	1.44842	0.436954	ref|XP_002510428.1| phosphatidylinositol transporter, putative [Ricinus communis]_x0001_gb|EEF52615.1| phosphatidylinositol transporter, putative [Ricinus communis]	AT4G39170.1 | Symbols: | Sec14p-like phosphatidylinositol transfer family protein | chr4:18240887-18243621 FORWARD LENGTH=614	scaffold_6
contig_11884	12.8179	13.8489	12.974	-1.08043	0.84507	-1.01218	0.976019	1.06743	0.868664	emb|CBI15328.3| unnamed protein product [Vitis vinifera]	AT5G60960.1 | Symbols: | Pentatricopeptide repeat (PPR) superfamily protein | chr5:24528423-24529988 REVERSE LENGTH=521	scaffold_11
contig_11885	11.9055	15.3098	12.1692	-1.28594	0.522382	-1.02215	0.958147	1.25808	0.55701	ref|XP_002280295.1| PREDICTED: hypothetical protein [Vitis vinifera]_x0001_emb|CBI21498.3| unnamed protein product [Vitis vinifera]	AT5G10010.1 | Symbols: | unknown protein; FUNCTIONS IN: molecular_function unknown; INVOLVED IN: biological_process unknown; LOCATED IN: nucleolus; EXPRESSED IN: 25 plant structures; EXPRESSED DURING: 15 growth stages; BEST Arabidopsis thaliana protein match is: unknown protein (TAIR:AT5G64910.1); Has 33260 Blast hits to 16857 proteins in 1270 species: Archae - 88; Bacteria - 3040; Metazoa - 1191…	scaffold_8
contig_11887	37.8183	38.9521	37.6539	-1.02998	0.897811	1.00437	0.985015	1.03448	0.882967	ref|XP_002271846.1| PREDICTED: hypothetical protein [Vitis vinifera]	AT3G19820.3 | Symbols: DWF1 | cell elongation protein / DWARF1 / DIMINUTO (DIM) | chr3:6879835-6881616 REVERSE LENGTH=561	scaffold_10
contig_11889	13.8066	11.7958	14.3048	1.17047	0.697453	-1.03609	0.92664	-1.21271	0.630689	No hits found	No hits found	scaffold_6
contig_11894	93.3691	106.571	69.9883	-1.14139	0.351724	1.33407	0.0678643	1.52269	0.00588873	gb|ACU14014.1| unknown [Glycine max]	AT2G18110.1 | Symbols: | Translation elongation factor EF1B/ribosomal protein S6 family protein | chr2:7872636-7873713 FORWARD LENGTH=231	scaffold_8
contig_11895	1.35356	1.61663	0	-1.19436	0.897777	0	0.391326	0	0.326096	No hits found	No hits found	scaffold_2
contig_11901	27.9837	24.2137	23.7109	1.1557	0.605659	1.18021	0.556543	1.0212	0.942796	ref|XP_002518303.1| Palmitoyltransferase TIP1, putative [Ricinus communis]_x0001_gb|EEF44063.1| Palmitoyltransferase TIP1, putative [Ricinus communis]	AT2G14255.1 | Symbols: | Ankyrin repeat family protein with DHHC zinc finger domain | chr2:6036974-6040892 FORWARD LENGTH=536	scaffold_4073
contig_11909	6.06285	9.95417	13.8305	-1.64183	0.345974	-2.28118	0.0868179	-1.38941	0.436902	emb|CBI21835.3| unnamed protein product [Vitis vinifera]	AT1G32750.1 | Symbols: HAF01, HAF1, HAC13, GTD1, TAF1 | HAC13 protein (HAC13) | chr1:11846385-11856261 REVERSE LENGTH=1919	scaffold_9
contig_1191	18.669	35.7092	25.8421	-1.91275	0.0211706	-1.38422	0.287565	1.38182	0.211852	emb|CBI27744.3| unnamed protein product [Vitis vinifera]	AT1G73430.2 | Symbols: | sec34-like family protein | chr1:27604096-27610829 FORWARD LENGTH=784	scaffold_3
contig_11911	38.6884	24.9078	22.5074	1.55327	0.0856249	1.71892	0.0393265	1.10665	0.730524	ref|XP_002512527.1| conserved hypothetical protein [Ricinus communis]_x0001_gb|EEF49979.1| conserved hypothetical protein [Ricinus communis]	AT5G26790.1 | Symbols: | unknown protein; BEST Arabidopsis thaliana protein match is: unknown protein (TAIR:AT1G06475.1); Has 30201 Blast hits to 17322 proteins in 780 species: Archae - 12; Bacteria - 1396; Metazoa - 17338; Fungi - 3422; Plants - 5037; Viruses - 0; Other Eukaryotes - 2996 (source: NCBI BLink). | chr5:9423151-9423357 FORWARD LENGTH=68	scaffold_8
contig_11913	32.7967	16.1036	171.075	2.0366	0.0172233	-5.21624	5.37574e-24	-10.6234	3.87941e-34	dbj|BAE94383.1| putative phosphate transporter [Eucalyptus camaldulensis]	AT3G54700.1 | Symbols: PHT1;7 | phosphate transporter 1;7 | chr3:20248463-20250070 REVERSE LENGTH=535	scaffold_8
contig_11914	21.6905	34.667	22.6328	-1.59825	0.0857474	-1.04344	0.888892	1.53171	0.114234	ref|XP_002285784.1| PREDICTED: hypothetical protein [Vitis vinifera]_x0001_emb|CBI19170.3| unnamed protein product [Vitis vinifera]	AT1G78240.2 | Symbols: TSD2, QUA2 | S-adenosyl-L-methionine-dependent methyltransferases superfamily protein | chr1:29433173-29435815 REVERSE LENGTH=684	scaffold_6
contig_11917	12.8954	9.91626	15.007	1.30043	0.542492	-1.16374	0.695241	-1.51337	0.317464	ref|XP_002279971.1| PREDICTED: hypothetical protein [Vitis vinifera]_x0001_emb|CBI26641.3| unnamed protein product [Vitis vinifera]	AT4G26980.1 | Symbols: | RNI-like superfamily protein | chr4:13548813-13550644 REVERSE LENGTH=343	scaffold_6
contig_11920	57.7358	43.2314	75.6796	1.33551	0.150541	-1.31079	0.121368	-1.75057	0.00288572	gb|ADL36785.1| MYBR domain class transcription factor [Malus x domestica]	AT1G19000.2 | Symbols: | Homeodomain-like superfamily protein | chr1:6561335-6562684 REVERSE LENGTH=285	scaffold_2
contig_11924	20.7781	23.9073	15.5598	-1.1506	0.64388	1.33537	0.393436	1.53648	0.188806	ref|XP_002328924.1| shikimate kinase [Populus trichocarpa]_x0001_gb|EEE77691.1| shikimate kinase [Populus trichocarpa]	AT3G26900.3 | Symbols: SKL1, ATSKL1 | shikimate kinase like 1 | chr3:9912314-9914424 REVERSE LENGTH=280	scaffold_9
contig_11925	11.1877	15.3519	9.44955	-1.37221	0.42807	1.18394	0.709643	1.62462	0.244772	ref|XP_002310964.1| white-brown-complex ABC transporter family [Populus trichocarpa]_x0001_gb|EEE88331.1| white-brown-complex ABC transporter family [Populus trichocarpa]	AT3G10670.1 | Symbols: ATNAP7, NAP7 | non-intrinsic ABC protein 7 | chr3:3335325-3337304 REVERSE LENGTH=338	scaffold_10
contig_11931	0.506689	0.353015	0.524975	1.43532	0.916201	-1.03609	0.99038	-1.48712	0.906645	ref|XP_002883058.1| hypothetical protein ARALYDRAFT_479214 [Arabidopsis lyrata subsp. lyrata]_x0001_gb|EFH59317.1| hypothetical protein ARALYDRAFT_479214 [Arabidopsis lyrata subsp. lyrata]	AT3G17380.1 | Symbols: | TRAF-like family protein | chr3:5950240-5952124 FORWARD LENGTH=309	scaffold_11
contig_11933	13.1359	24.2026	20.0601	-1.84248	0.0724954	-1.52713	0.235954	1.2065	0.538563	ref|XP_002314150.1| predicted protein [Populus trichocarpa]_x0001_gb|EEE88105.1| predicted protein [Populus trichocarpa]	AT5G59220.1 | Symbols: HAI1 | highly ABA-induced PP2C gene 1 | chr5:23894672-23896497 REVERSE LENGTH=413	scaffold_10
contig_11940	57.0206	44.5544	47.1729	1.2798	0.218181	1.20876	0.337011	-1.05877	0.785858	ref|XP_002276973.1| PREDICTED: hypothetical protein [Vitis vinifera]	AT5G49400.1 | Symbols: | zinc knuckle (CCHC-type) family protein | chr5:20031154-20031981 FORWARD LENGTH=275	scaffold_1
contig_11941	15.2053	23.6088	32.4603	-1.55267	0.182235	-2.1348	0.0125567	-1.37492	0.241074	ref|XP_002308949.1| predicted protein [Populus trichocarpa]_x0001_gb|EEE92472.1| predicted protein [Populus trichocarpa]	AT2G34690.1 | Symbols: ACD11 | Glycolipid transfer protein (GLTP) family protein | chr2:14630425-14631779 FORWARD LENGTH=206	scaffold_5
contig_11942	41.6025	56.1103	36.5105	-1.34872	0.143852	1.13947	0.567275	1.53683	0.0422228	ref|XP_002303073.1| predicted protein [Populus trichocarpa]_x0001_gb|EEE82346.1| predicted protein [Populus trichocarpa]	AT3G07340.1 | Symbols: | basic helix-loop-helix (bHLH) DNA-binding superfamily protein | chr3:2341188-2343288 REVERSE LENGTH=456	scaffold_8
contig_11943	31.6014	45.9246	36.903	-1.45325	0.105422	-1.16776	0.525139	1.24447	0.324471	ref|XP_002302182.1| predicted protein [Populus trichocarpa]_x0001_gb|EEE81455.1| predicted protein [Populus trichocarpa]	AT1G76850.1 | Symbols: SEC5A | exocyst complex component sec5 | chr1:28848013-28854282 FORWARD LENGTH=1090	scaffold_6
contig_11944	264.919	169.703	159.014	1.56108	4.65846e-06	1.66602	2.4204e-07	1.06722	0.556145	ref|XP_002321163.1| predicted protein [Populus trichocarpa]_x0001_gb|EEE99478.1| predicted protein [Populus trichocarpa]	AT2G04850.1 | Symbols: | Auxin-responsive family protein | chr2:1704298-1705608 FORWARD LENGTH=404	scaffold_11
contig_11945	11.2915	18.0548	8.76734	-1.59897	0.218946	1.28791	0.58343	2.05932	0.0763799	ref|XP_002522286.1| protein kinase, putative [Ricinus communis]_x0001_gb|EEF40144.1| protein kinase, putative [Ricinus communis]	AT4G18950.1 | Symbols: | Integrin-linked protein kinase family | chr4:10375685-10378129 FORWARD LENGTH=459	scaffold_5
contig_11952	61.0002	70.1821	40.4652	-1.15052	0.424617	1.50747	0.0419666	1.73438	0.00469434	ref|XP_002516674.1| Ubiquitin ligase SINAT3, putative [Ricinus communis]_x0001_gb|EEF45693.1| Ubiquitin ligase SINAT3, putative [Ricinus communis]	AT4G27880.1 | Symbols: | Protein with RING/U-box and TRAF-like domains | chr4:13883623-13884927 FORWARD LENGTH=327	scaffold_1
contig_11953	10.7848	17.295	17.5617	-1.60364	0.226779	-1.62837	0.210251	-1.01542	0.964552	ref|XP_002282542.1| PREDICTED: hypothetical protein [Vitis vinifera]_x0001_emb|CBI35771.3| unnamed protein product [Vitis vinifera]	AT1G04140.1 | Symbols: | Transducin family protein / WD-40 repeat family protein | chr1:1075984-1080321 REVERSE LENGTH=790	scaffold_8
contig_11954	181.641	96.5974	239.841	1.88039	2.92252e-07	-1.32041	0.00457578	-2.48289	2.35004e-15	ref|XP_002302279.1| predicted protein [Populus trichocarpa]_x0001_gb|EEE81552.1| predicted protein [Populus trichocarpa]	AT1G78020.1 | Symbols: | Protein of unknown function (DUF581) | chr1:29338787-29339491 FORWARD LENGTH=162	scaffold_6
contig_11957	57.1373	49.5002	41.3278	1.15428	0.461823	1.38254	0.112466	1.19775	0.393879	gb|ABN05684.1| Protein of unknown function UPF0016 [Medicago truncatula]	AT5G36290.2 | Symbols: | Uncharacterized protein family (UPF0016) | chr5:14302977-14304972 FORWARD LENGTH=293	scaffold_8
contig_11964	9.22288	9.31721	9.07794	-1.01023	0.983053	1.01597	0.973802	1.02636	0.95687	ref|XP_002524917.1| exonuclease, putative [Ricinus communis]_x0001_gb|EEF37414.1| exonuclease, putative [Ricinus communis]	AT5G67240.1 | Symbols: SDN3 | small RNA degrading nuclease 3 | chr5:26824454-26828098 REVERSE LENGTH=782	scaffold_9
contig_11967	34.9743	41.025	33.656	-1.173	0.490736	1.03917	0.874617	1.21895	0.397117	emb|CBI28258.3| unnamed protein product [Vitis vinifera]	AT1G15340.1 | Symbols: MBD10 | methyl-CPG-binding domain 10 | chr1:5275895-5277474 REVERSE LENGTH=384	scaffold_2
contig_11971	12.6745	12.9169	11.79	-1.01913	0.962626	1.07502	0.861316	1.09559	0.824665	ref|XP_002308948.1| predicted protein [Populus trichocarpa]_x0001_gb|EEE92471.1| predicted protein [Populus trichocarpa]	AT2G41760.1 | Symbols: | unknown protein; CONTAINS InterPro DOMAIN/s: Protein of unknown function WDYHV (InterPro:IPR019161); Has 201 Blast hits to 201 proteins in 90 species: Archae - 0; Bacteria - 2; Metazoa - 132; Fungi - 10; Plants - 30; Viruses - 0; Other Eukaryotes - 27 (source: NCBI BLink). | chr2:17422864-17424255 FORWARD LENGTH=221	scaffold_1
contig_11972	25.6615	40.4724	34.6182	-1.57717	0.0698651	-1.34903	0.252367	1.16911	0.502404	emb|CBI20399.3| unnamed protein product [Vitis vinifera]	AT3G20630.1 | Symbols: UBP14, TTN6, ATUBP14, PER1 | ubiquitin-specific protease 14 | chr3:7203001-7208340 REVERSE LENGTH=797	scaffold_6
contig_11975	52.8354	44.5412	53.5692	1.18621	0.403146	-1.01389	0.943603	-1.20269	0.36457	ref|XP_002510758.1| conserved hypothetical protein [Ricinus communis]_x0001_gb|EEF52945.1| conserved hypothetical protein [Ricinus communis]	AT1G21065.1 | Symbols: | unknown protein; INVOLVED IN: biological_process unknown; LOCATED IN: chloroplast; EXPRESSED IN: 22 plant structures; EXPRESSED DURING: 13 growth stages; CONTAINS InterPro DOMAIN/s: Uncharacterised protein family UPF0047 (InterPro:IPR001602); Has 3800 Blast hits to 3784 proteins in 1137 species: Archae - 215; Bacteria - 2154; Metazoa - 42; Fungi - 99; Plants - 99; Viruses…	scaffold_6
contig_11977	17.7981	19.4052	21.2615	-1.0903	0.795277	-1.19459	0.584813	-1.09566	0.77409	emb|CBI31432.3| unnamed protein product [Vitis vinifera]	AT5G04250.2 | Symbols: | Cysteine proteinases superfamily protein | chr5:1176397-1178492 FORWARD LENGTH=345	scaffold_10
contig_11978	23.5385	30.2488	18.8991	-1.28508	0.364778	1.24548	0.481932	1.60054	0.108072	emb|CBI39066.3| unnamed protein product [Vitis vinifera]	AT3G58470.1 | Symbols: | nucleic acid binding;methyltransferases | chr3:21627070-21628507 REVERSE LENGTH=248	scaffold_1
contig_11988	82.2753	106.419	55.5942	-1.29346	0.0793265	1.47992	0.0232201	1.91422	6.01826e-05	ref|XP_002285722.1| PREDICTED: similar to dicarboxylate/tricarboxylate carrier [Vitis vinifera]	AT5G19760.1 | Symbols: | Mitochondrial substrate carrier family protein | chr5:6679591-6681845 REVERSE LENGTH=298	scaffold_2
contig_11990	4.19244	7.56363	10.9737	-1.80411	0.345912	-2.61749	0.0885644	-1.45085	0.441354	ref|XP_002336506.1| hypothetical protein POPTRDRAFT_592433 [Populus trichocarpa]_x0001_gb|EEE74230.1| hypothetical protein POPTRDRAFT_592433 [Populus trichocarpa]	AT2G16390.1 | Symbols: DRD1, CHR35, DMS1 | SNF2 domain-containing protein / helicase domain-containing protein | chr2:7097638-7101182 FORWARD LENGTH=888	scaffold_7
contig_11994	15.4078	16.8471	14.1175	-1.09341	0.803385	1.0914	0.815832	1.19335	0.62997	ref|XP_002281136.1| PREDICTED: similar to enolase, putative [Vitis vinifera]	AT2G29560.1 | Symbols: ENOC | cytosolic enolase | chr2:12646635-12649694 FORWARD LENGTH=475	scaffold_10
contig_11995	25.4208	38.3985	22.6863	-1.51051	0.106258	1.12054	0.696802	1.69258	0.0452636	ref|XP_002264331.1| PREDICTED: hypothetical protein [Vitis vinifera]	AT5G04430.2 | Symbols: BTR1, BTR1L | binding to TOMV RNA 1L (long form) | chr5:1250602-1253523 REVERSE LENGTH=334	scaffold_7
contig_11997	4.5442	6.31413	7.3607	-1.38949	0.609431	-1.6198	0.434502	-1.16575	0.785917	gb|ACQ83530.1| CBL-interacting protein kinase 14 [Vitis vinifera]_x0001_emb|CBI17769.3| unnamed protein product [Vitis vinifera]	AT5G57630.1 | Symbols: CIPK21, SnRK3.4 | CBL-interacting protein kinase 21 | chr5:23341092-23343143 REVERSE LENGTH=416	scaffold_3
contig_11998	1.07721	3.4223	12.5002	-3.17699	0.319207	-11.6042	0.00151822	-3.65257	0.0242524	gb|ADT65202.1| small heat shock protein [Jatropha curcas]	AT4G25200.1 | Symbols: ATHSP23.6-MITO, HSP23.6-MITO | mitochondrion-localized small heat shock protein 23.6 | chr4:12917089-12917858 FORWARD LENGTH=210	scaffold_5
contig_12	169.175	163.716	108.855	1.03334	0.765191	1.55413	0.000289803	1.50398	0.000877521	gb|ACU14901.1| unknown [Glycine max]	AT2G39390.1 | Symbols: | Ribosomal L29 family protein | chr2:16450803-16451762 REVERSE LENGTH=123	scaffold_10
contig_12004	13.6806	21.6045	23.9739	-1.57921	0.187641	-1.7524	0.0965411	-1.10967	0.728892	ref|XP_002281391.1| PREDICTED: hypothetical protein isoform 2 [Vitis vinifera]	AT1G68820.1 | Symbols: | Transmembrane Fragile-X-F-associated protein | chr1:25865852-25868800 FORWARD LENGTH=468	scaffold_2
contig_12006	52.7407	69.0039	78.382	-1.30836	0.141812	-1.48618	0.0253248	-1.13591	0.441484	ref|XP_002514113.1| WD-repeat protein, putative [Ricinus communis]_x0001_gb|EEF48067.1| WD-repeat protein, putative [Ricinus communis]	AT2G19520.1 | Symbols: FVE, ACG1, MSI4, NFC4, NFC04, ATMSI4 | Transducin family protein / WD-40 repeat family protein | chr2:8456006-8459235 FORWARD LENGTH=507	scaffold_3
contig_12009	4.84428	3.75006	5.76268	1.29179	0.726237	-1.18958	0.78905	-1.53669	0.537214	No hits found	AT3G15190.1 | Symbols: | chloroplast 30S ribosomal protein S20, putative | chr3:5116216-5117412 FORWARD LENGTH=202	scaffold_6
contig_12012	379.473	609.856	943.574	-1.60711	1.92539e-13	-2.48654	6.55498e-56	-1.54721	1.94606e-17	ref|ZP_01963577.1| hypothetical protein RUMOBE_01295 [Ruminococcus obeum ATCC 29174]_x0001_ref|ZP_01964713.1| hypothetical protein RUMOBE_02441 [Ruminococcus obeum ATCC 29174]_x0001_ref|ZP_01966446.1| hypothetical protein RUMOBE_04214 [Ruminococcus obeum ATCC 29174]_x0001_gb|EDM85222.1| hypothetical protein RUMOBE_04214 [Ruminococcus obeum ATCC 29174]_x0001_gb|EDM87030.1| hypothetical protein RUM…	No hits found	scaffold_5
contig_12014	180.488	155.026	183.266	1.16424	0.16504	-1.0154	0.884342	-1.18217	0.12511	gb|ACQ91103.1| vacuolar processing enzyme a [Populus tomentosa]	AT4G32940.1 | Symbols: GAMMA-VPE, GAMMAVPE | gamma vacuolar processing enzyme | chr4:15900557-15903161 REVERSE LENGTH=494	scaffold_3
contig_12015	28.1382	28.3042	24.151	-1.0059	0.982553	1.1651	0.585356	1.17197	0.570422	ref|XP_002327795.1| predicted protein [Populus trichocarpa]_x0001_gb|EEE75273.1| predicted protein [Populus trichocarpa]	AT2G18290.1 | Symbols: APC10 | anaphase promoting complex 10 | chr2:7948522-7950096 REVERSE LENGTH=192	scaffold_9
contig_12016	25.266	13.0864	56.1865	1.93071	0.0507914	-2.2238	0.000573892	-4.29352	1.02132e-07	emb|CBI39143.3| unnamed protein product [Vitis vinifera]	AT5G06510.2 | Symbols: NF-YA10 | nuclear factor Y, subunit A10 | chr5:1985439-1986591 FORWARD LENGTH=269	scaffold_1
contig_12018	43.1436	28.1575	37.8677	1.53222	0.0772681	1.13932	0.560444	-1.34485	0.235368	gb|ACJ86204.1| unknown [Medicago truncatula]	AT1G48300.1 | Symbols: | unknown protein; FUNCTIONS IN: molecular_function unknown; INVOLVED IN: biological_process unknown; LOCATED IN: endomembrane system; EXPRESSED IN: 24 plant structures; EXPRESSED DURING: 15 growth stages; Has 96 Blast hits to 87 proteins in 37 species: Archae - 0; Bacteria - 2; Metazoa - 12; Fungi - 2; Plants - 65; Viruses - 0; Other Eukaryotes - 15 (source: NCBI BLink). |…	scaffold_8
contig_12019	62.5729	46.4264	81.936	1.34779	0.123289	-1.30945	0.108131	-1.76486	0.00168863	No hits found	No hits found	scaffold_4
contig_12020	19.9379	17.443	17.9277	1.14303	0.687724	1.11213	0.747604	-1.02779	0.936096	ref|XP_002532427.1| DNA binding protein, putative [Ricinus communis]_x0001_gb|EEF29968.1| DNA binding protein, putative [Ricinus communis]	AT1G49950.1 | Symbols: TRB1, ATTRB1 | telomere repeat binding factor 1 | chr1:18494439-18496713 REVERSE LENGTH=300	scaffold_9
contig_12024	51.4978	30.7419	53.3064	1.67517	0.0223317	-1.03512	0.860533	-1.734	0.0139318	ref|XP_002268255.1| PREDICTED: hypothetical protein [Vitis vinifera]	AT5G40670.1 | Symbols: | PQ-loop repeat family protein / transmembrane family protein | chr5:16285968-16287591 FORWARD LENGTH=270	scaffold_10
contig_12025	7.11392	21.2169	13.4656	-2.98245	0.00803419	-1.89285	0.170145	1.57564	0.193732	emb|CAN74504.1| hypothetical protein VITISV_015888 [Vitis vinifera]	AT2G47500.1 | Symbols: | P-loop nucleoside triphosphate hydrolases superfamily protein with CH (Calponin Homology) domain | chr2:19493247-19497882 FORWARD LENGTH=983	scaffold_8
contig_12026	51.4697	42.5514	46.3887	1.20959	0.360319	1.10953	0.60956	-1.09018	0.685989	emb|CBI24864.3| unnamed protein product [Vitis vinifera]	AT3G12630.1 | Symbols: | A20/AN1-like zinc finger family protein | chr3:4012707-4013189 FORWARD LENGTH=160	scaffold_7
contig_12027	35.7525	35.4403	36.5348	1.00881	0.97072	-1.02188	0.927274	-1.03088	0.898165	ref|XP_002283688.1| PREDICTED: hypothetical protein [Vitis vinifera]_x0001_emb|CBI22231.3| unnamed protein product [Vitis vinifera]	AT3G28970.1 | Symbols: AAR3 | Domain of unknown function (DUF298) | chr3:10987970-10989782 REVERSE LENGTH=295	scaffold_10
contig_12028	6.41162	16.9539	15.8093	-2.64425	0.0305139	-2.46573	0.0487538	1.0724	0.844219	ref|XP_002329816.1| predicted protein [Populus trichocarpa]_x0001_gb|EEF08009.1| predicted protein [Populus trichocarpa]	AT2G20740.1 | Symbols: | Tetraspanin family protein | chr2:8935788-8937292 FORWARD LENGTH=221	scaffold_4
contig_12029	24.488	18.2894	23.139	1.33892	0.348978	1.0583	0.846866	-1.26516	0.456983	ref|XP_002268369.1| PREDICTED: hypothetical protein [Vitis vinifera]	AT1G01040.2 | Symbols: DCL1 | dicer-like 1 | chr1:23519-31079 FORWARD LENGTH=1910	scaffold_4
contig_12030	15.5752	15.5998	10.4514	-1.00158	0.996554	1.49026	0.324443	1.49261	0.322335	ref|XP_002511309.1| 50S ribosomal protein L19, putative [Ricinus communis]_x0001_gb|EEF51911.1| 50S ribosomal protein L19, putative [Ricinus communis]	AT5G11750.1 | Symbols: | Ribosomal protein L19 family protein | chr5:3787343-3788926 FORWARD LENGTH=229	scaffold_2
contig_12033	419.971	262.001	343.319	1.60294	1.26781e-09	1.22327	0.00552555	-1.31037	0.000943084	ref|XP_002311226.1| predicted protein [Populus trichocarpa]_x0001_gb|EEE88593.1| predicted protein [Populus trichocarpa]	AT2G40130.2 | Symbols: | Double Clp-N motif-containing P-loop nucleoside triphosphate hydrolases superfamily protein | chr2:16766030-16769074 FORWARD LENGTH=910	scaffold_10
contig_12037	23.3962	10.8715	29.8031	2.15207	0.0334297	-1.27384	0.384352	-2.74141	0.00287517	ref|XP_002272015.1| PREDICTED: hypothetical protein isoform 1 [Vitis vinifera]_x0001_ref|XP_002272062.1| PREDICTED: hypothetical protein isoform 2 [Vitis vinifera]_x0001_emb|CBI29270.3| unnamed protein product [Vitis vinifera]	AT5G64680.2 | Symbols: | unknown protein; FUNCTIONS IN: molecular_function unknown; INVOLVED IN: biological_process unknown; LOCATED IN: nucleolus; EXPRESSED IN: 23 plant structures; EXPRESSED DURING: 13 growth stages; Has 1807 Blast hits to 1807 proteins in 277 species: Archae - 0; Bacteria - 0; Metazoa - 736; Fungi - 347; Plants - 385; Viruses - 0; Other Eukaryotes - 339 (source: NCBI BLink). |…	scaffold_5
contig_12038	11.5727	9.53716	24.3233	1.21343	0.666126	-2.10178	0.0343541	-2.55037	0.0111498	No hits found	No hits found	scaffold_1
contig_12039	60.5595	166.685	95.0625	-2.75242	8.09938e-13	-1.56974	0.0056608	1.75343	8.77911e-06	ref|XP_002314674.1| homocysteine s-methyltransferase [Populus trichocarpa]_x0001_gb|EEF00845.1| homocysteine s-methyltransferase [Populus trichocarpa]	AT3G22740.1 | Symbols: HMT3 | homocysteine S-methyltransferase 3 | chr3:8033200-8035710 REVERSE LENGTH=347	scaffold_8
contig_12049	0.0783989	19.0082	21.363	-242.455	2.37893e-06	-272.491	4.68864e-07	-1.12389	0.714778	ref|XP_002527327.1| F-box/LRR-repeat protein, putative [Ricinus communis]_x0001_gb|EEF35079.1| F-box/LRR-repeat protein, putative [Ricinus communis]	AT1G80630.1 | Symbols: | RNI-like superfamily protein | chr1:30308879-30310615 REVERSE LENGTH=578	scaffold_5
contig_12051	36.3463	34.2069	21.7743	1.06254	0.800558	1.66923	0.0571443	1.57098	0.0987047	ref|XP_002299972.1| predicted protein [Populus trichocarpa]_x0001_gb|EEE84777.1| predicted protein [Populus trichocarpa]	AT1G14980.1 | Symbols: CPN10 | chaperonin 10 | chr1:5165930-5166654 REVERSE LENGTH=98	scaffold_2
contig_12052	6.65388	2.01418	3.80359	3.30351	0.131684	1.74937	0.401182	-1.8884	0.49707	No hits found	No hits found	scaffold_6
contig_12053	36.8636	36.6336	29.5153	1.00628	0.97877	1.24896	0.37081	1.24117	0.385185	ref|XP_002285210.1| PREDICTED: hypothetical protein [Vitis vinifera]_x0001_emb|CBI19421.3| unnamed protein product [Vitis vinifera]	AT3G50000.1 | Symbols: CKA2, ATCKA2 | casein kinase II, alpha chain 2 | chr3:18534487-18536743 FORWARD LENGTH=403	scaffold_6
contig_12057	41.8682	21.7239	22.403	1.92728	0.0115983	1.86886	0.0153267	-1.03126	0.919626	sp|P31237|ACCO_ACTDE RecName: Full=1-aminocyclopropane-1-carboxylate oxidase; Short=ACC oxidase; AltName: Full=Ethylene-forming enzyme; Short=EFE_x0001_gb|AAA18566.1| tomato and apple ACC oxidase homologue [Actinidia deliciosa]	AT1G05010.1 | Symbols: EFE, ACO4, EAT1 | ethylene-forming enzyme | chr1:1431419-1432695 REVERSE LENGTH=323	scaffold_5
contig_12060	15.1227	13.6427	20.7298	1.10849	0.786742	-1.37077	0.355876	-1.51948	0.232982	dbj|BAJ53104.1| JHL20J20.11 [Jatropha curcas]	AT5G42150.1 | Symbols: | Glutathione S-transferase family protein | chr5:16846247-16847909 FORWARD LENGTH=315	scaffold_8
contig_12062	69.8774	73.5566	42.4874	-1.05265	0.759621	1.64466	0.00978542	1.73126	0.0038893	emb|CBI22651.3| unnamed protein product [Vitis vinifera]	AT5G52650.1 | Symbols: | RNA binding Plectin/S10 domain-containing protein | chr5:21355781-21357003 REVERSE LENGTH=179	scaffold_4
contig_12063	6.31234	6.6356	8.31945	-1.05121	0.931473	-1.31797	0.613282	-1.25376	0.674816	ref|XP_002279076.1| PREDICTED: hypothetical protein [Vitis vinifera]_x0001_emb|CBI40446.3| unnamed protein product [Vitis vinifera]	AT2G46200.2 | Symbols: | unknown protein; Has 35333 Blast hits to 34131 proteins in 2444 species: Archae - 798; Bacteria - 22429; Metazoa - 974; Fungi - 991; Plants - 531; Viruses - 0; Other Eukaryotes - 9610 (source: NCBI BLink). | chr2:18974864-18976646 REVERSE LENGTH=382	scaffold_10
contig_12064	63.1085	35.4122	41.9707	1.78211	0.00523324	1.50363	0.0396332	-1.1852	0.459048	ref|XP_002451175.1| hypothetical protein SORBIDRAFT_05g025380 [Sorghum bicolor]_x0001_gb|EES10163.1| hypothetical protein SORBIDRAFT_05g025380 [Sorghum bicolor]	AT1G27330.1 | Symbols: | Ribosome associated membrane protein RAMP4 | chr1:9493064-9493898 FORWARD LENGTH=68	scaffold_4
contig_12065	82.9405	85.4204	93.7458	-1.0299	0.848939	-1.13028	0.417666	-1.09746	0.53521	ref|XP_002277484.1| PREDICTED: hypothetical protein [Vitis vinifera]_x0001_emb|CBI26174.3| unnamed protein product [Vitis vinifera]	AT2G48110.1 | Symbols: REF4, MED33B | reduced epidermal fluorescence 4 | chr2:19673370-19679494 FORWARD LENGTH=1275	scaffold_8
contig_12068	56.6567	42.1459	43.8799	1.3443	0.145988	1.29118	0.204584	-1.04114	0.852683	ref|XP_002521405.1| Protein C20orf11, putative [Ricinus communis]_x0001_gb|EEF40895.1| Protein C20orf11, putative [Ricinus communis]	AT1G61150.6 | Symbols: | LisH and RanBPM domains containing protein | chr1:22542979-22544355 FORWARD LENGTH=226	scaffold_518
contig_12074	20.0424	29.9545	24.1722	-1.49456	0.164501	-1.20605	0.539591	1.23921	0.436395	ref|XP_002299371.1| predicted protein [Populus trichocarpa]_x0001_gb|EEE84176.1| predicted protein [Populus trichocarpa]	AT3G46740.1 | Symbols: TOC75-III, MAR1 | translocon at the outer envelope membrane of chloroplasts 75-III | chr3:17216104-17219296 REVERSE LENGTH=818	scaffold_2
contig_12077	39.7957	50.5573	44.8114	-1.27042	0.260081	-1.12603	0.588021	1.12823	0.558561	ref|XP_002530422.1| serine/threonine protein kinase, putative [Ricinus communis]_x0001_gb|EEF31953.1| serine/threonine protein kinase, putative [Ricinus communis]	AT5G47750.1 | Symbols: D6PKL2, PK5 | D6 protein kinase like 2 | chr5:19339947-19341864 REVERSE LENGTH=586	scaffold_14
contig_12079	13.3705	18.1793	11.318	-1.35966	0.399699	1.18134	0.686377	1.60622	0.213438	ref|XP_002278325.1| PREDICTED: hypothetical protein [Vitis vinifera]_x0001_emb|CBI34391.3| unnamed protein product [Vitis vinifera]	AT1G63980.1 | Symbols: | D111/G-patch domain-containing protein | chr1:23740646-23743054 FORWARD LENGTH=391	scaffold_4
contig_12080	2.96268	6.70233	6.50033	-2.26225	0.251433	-2.19407	0.273822	1.03108	0.957526	ref|XP_002276957.1| PREDICTED: hypothetical protein [Vitis vinifera]	AT3G06340.3 | Symbols: | DNAJ heat shock N-terminal domain-containing protein | chr3:1920607-1922628 REVERSE LENGTH=673	scaffold_8
contig_12081	103.463	98.0094	136.801	1.05564	0.701624	-1.32222	0.0316335	-1.3958	0.0113742	ref|XP_002303898.1| predicted protein [Populus trichocarpa]_x0001_gb|EEE78877.1| predicted protein [Populus trichocarpa]	AT3G51950.2 | Symbols: | Zinc finger (CCCH-type) family protein / RNA recognition motif (RRM)-containing protein | chr3:19278244-19280407 REVERSE LENGTH=540	scaffold_7
contig_12082	120.475	96.6495	106.127	1.24651	0.106485	1.1352	0.341601	-1.09806	0.506834	ref|XP_002275765.1| PREDICTED: hypothetical protein [Vitis vinifera]_x0001_emb|CBI36937.3| unnamed protein product [Vitis vinifera]	AT4G02080.1 | Symbols: ASAR1, ATSARA1C, ATSAR2, SAR2 | secretion-associated RAS super family 2 | chr4:921554-922547 FORWARD LENGTH=193	scaffold_11
contig_12086	10.2703	8.12763	10.1535	1.26362	0.627866	1.0115	0.979963	-1.24926	0.645766	ref|XP_002280098.1| PREDICTED: hypothetical protein [Vitis vinifera]	AT4G24900.1 | Symbols: | unknown protein; Has 119 Blast hits to 96 proteins in 40 species: Archae - 0; Bacteria - 0; Metazoa - 81; Fungi - 0; Plants - 34; Viruses - 0; Other Eukaryotes - 4 (source: NCBI BLink). | chr4:12814867-12817388 FORWARD LENGTH=421	scaffold_11
contig_12090	17.7437	15.2822	16.4426	1.16107	0.673693	1.07913	0.826788	-1.07593	0.839659	ref|XP_002326456.1| predicted protein [Populus trichocarpa]_x0001_gb|EEE72255.1| predicted protein [Populus trichocarpa]	AT4G16650.1 | Symbols: | O-fucosyltransferase family protein | chr4:9372727-9375910 FORWARD LENGTH=549	scaffold_5
contig_12094	87.532	78.165	106.057	1.11984	0.468249	-1.21164	0.184029	-1.35684	0.0401284	ref|XP_002270582.1| PREDICTED: hypothetical protein [Vitis vinifera]_x0001_emb|CBI32078.3| unnamed protein product [Vitis vinifera]	AT1G70160.1 | Symbols: | unknown protein; FUNCTIONS IN: molecular_function unknown; INVOLVED IN: biological_process unknown; LOCATED IN: endomembrane system; EXPRESSED IN: 24 plant structures; EXPRESSED DURING: 15 growth stages; BEST Arabidopsis thaliana protein match is: unknown protein (TAIR:AT4G27020.1); Has 108 Blast hits to 108 proteins in 20 species: Archae - 0; Bacteria - 0; Metazoa - 0; F…	scaffold_2
contig_12096	0	23.5626	2.19002	1000000	8.07143e-08	1000000	0.219148	10.7591	1.02112e-05	No hits found	No hits found	scaffold_9
contig_12097	1.12701	0.601983	0.778452	1.87216	0.76031	1.44775	0.844135	-1.29315	0.91344	ref|XP_002275018.1| PREDICTED: hypothetical protein [Vitis vinifera]	AT3G14470.1 | Symbols: | NB-ARC domain-containing disease resistance protein | chr3:4857940-4861104 FORWARD LENGTH=1054	scaffold_9
contig_12099	32.0341	26.5251	31.3428	1.20769	0.475647	1.02206	0.931423	-1.18163	0.530433	ref|XP_002276625.1| PREDICTED: hypothetical protein [Vitis vinifera]_x0001_emb|CBI33817.3| unnamed protein product [Vitis vinifera]	AT2G35530.1 | Symbols: bZIP16, AtbZIP16 | basic region/leucine zipper transcription factor 16 | chr2:14923280-14926025 REVERSE LENGTH=409	scaffold_5
contig_12100	18.5247	36.4938	39.0483	-1.97	0.0155871	-2.1079	0.0068026	-1.07	0.770522	ref|XP_002309189.1| predicted protein [Populus trichocarpa]_x0001_gb|EEE92712.1| predicted protein [Populus trichocarpa]	AT2G38570.1 | Symbols: | CONTAINS InterPro DOMAIN/s: PRC-barrel-like (InterPro:IPR011033); Has 300 Blast hits to 300 proteins in 81 species: Archae - 0; Bacteria - 135; Metazoa - 0; Fungi - 0; Plants - 37; Viruses - 0; Other Eukaryotes - 128 (source: NCBI BLink). | chr2:16136854-16138417 REVERSE LENGTH=328	scaffold_10
contig_12108	12.0816	17.1228	10.0408	-1.41726	0.359272	1.20324	0.672262	1.70531	0.181079	emb|CBI20922.3| unnamed protein product [Vitis vinifera]	AT5G11470.1 | Symbols: | bromo-adjacent homology (BAH) domain-containing protein | chr5:3662757-3667041 REVERSE LENGTH=757	scaffold_3
contig_12115	29.5224	50.2167	50.9093	-1.70097	0.0206932	-1.72443	0.0172435	-1.01379	0.945407	ref|XP_002514114.1| conserved hypothetical protein [Ricinus communis]_x0001_gb|EEF48068.1| conserved hypothetical protein [Ricinus communis]	AT5G56890.1 | Symbols: | Protein kinase superfamily protein | chr5:23010801-23015559 REVERSE LENGTH=1113	scaffold_3
contig_12121	23.0693	11.8542	27.7134	1.94609	0.0597962	-1.20131	0.519097	-2.33786	0.0118013	No hits found	No hits found	scaffold_6
contig_12122	18.3608	22.5409	26.2349	-1.22766	0.518948	-1.42885	0.243281	-1.16388	0.601027	emb|CBI18050.3| unnamed protein product [Vitis vinifera]	AT3G51620.2 | Symbols: | PAP/OAS1 substrate-binding domain superfamily | chr3:19143859-19147944 FORWARD LENGTH=829	scaffold_1
contig_12124	5.28523	0.407882	1.51642	12.9577	0.050715	3.48533	0.173983	-3.7178	0.529152	ref|XP_002324641.1| predicted protein [Populus trichocarpa]_x0001_gb|EEF03206.1| predicted protein [Populus trichocarpa]	AT3G15880.3 | Symbols: WSIP2 | WUS-interacting protein 2 | chr3:5364792-5371869 REVERSE LENGTH=1125	scaffold_8
contig_12125	73.7563	57.6857	91.0443	1.27859	0.162334	-1.23439	0.179221	-1.57828	0.00621705	ref|XP_002531852.1| zinc finger protein, putative [Ricinus communis]_x0001_gb|EEF30530.1| zinc finger protein, putative [Ricinus communis]	AT5G39660.2 | Symbols: CDF2 | cycling DOF factor 2 | chr5:15878920-15880712 FORWARD LENGTH=457	scaffold_9
contig_12127	0.763569	0	2.63708	0	0.589037	-3.45363	0.376621	1000000	0.160753	No hits found	No hits found	scaffold_2
contig_12129	2368.18	698.2	1008.24	3.39184	7.21711e-211	2.34882	1.5246e-124	-1.44406	5.32571e-14	No hits found	No hits found	scaffold_3
contig_12130	24.6685	15.105	33.1184	1.63314	0.133225	-1.34254	0.270298	-2.19255	0.00951448	ref|XP_002520822.1| amino acid transporter, putative [Ricinus communis]_x0001_gb|EEF41531.1| amino acid transporter, putative [Ricinus communis]	No hits found	scaffold_7
contig_12134	10.6195	4.45501	10.8853	2.38372	0.12153	-1.02503	0.955497	-2.44337	0.10888	emb|CBI39502.3| unnamed protein product [Vitis vinifera]	AT5G27680.1 | Symbols: RECQSIM | RECQ helicase SIM | chr5:9794244-9798637 REVERSE LENGTH=858	scaffold_8
contig_12138	337.7	242.904	302.131	1.39026	8.18246e-05	1.11773	0.159947	-1.24383	0.0111894	ref|XP_002279938.1| PREDICTED: hypothetical protein [Vitis vinifera]_x0001_ref|XP_002285844.1| PREDICTED: hypothetical protein [Vitis vinifera]_x0001_emb|CAN73005.1| hypothetical protein VITISV_021007 [Vitis vinifera]_x0001_emb|CAN70425.1| hypothetical protein VITISV_033730 [Vitis vinifera]	AT2G04520.1 | Symbols: | Nucleic acid-binding, OB-fold-like protein | chr2:1574802-1575239 REVERSE LENGTH=145	scaffold_1
contig_12141	19.551	17.5637	18.9576	1.11314	0.748036	1.0313	0.924951	-1.07936	0.820382	ref|XP_002529963.1| calcium-dependent protein kinase, putative [Ricinus communis]_x0001_gb|EEF32406.1| calcium-dependent protein kinase, putative [Ricinus communis]	AT2G46700.1 | Symbols: ATCRK3, CRK3 | CDPK-related kinase 3 | chr2:19182968-19186430 REVERSE LENGTH=595	scaffold_5
contig_12144	25.0113	19.9882	22.7382	1.2513	0.459315	1.09997	0.745145	-1.13758	0.678	ref|XP_002526854.1| peroxisomal membrane protein pmp34, putative [Ricinus communis]_x0001_gb|EEF35485.1| peroxisomal membrane protein pmp34, putative [Ricinus communis]	AT2G39970.1 | Symbols: | Mitochondrial substrate carrier family protein | chr2:16684026-16686392 REVERSE LENGTH=331	scaffold_7
contig_12146	20.2649	20.0006	13.3405	1.01321	0.967261	1.51904	0.238765	1.49924	0.255445	ref|XP_002510114.1| conserved hypothetical protein [Ricinus communis]_x0001_gb|EEF52301.1| conserved hypothetical protein [Ricinus communis]	AT5G43150.1 | Symbols: | unknown protein; FUNCTIONS IN: molecular_function unknown; INVOLVED IN: biological_process unknown; LOCATED IN: mitochondrion; EXPRESSED IN: 22 plant structures; EXPRESSED DURING: 13 growth stages; Has 1807 Blast hits to 1807 proteins in 277 species: Archae - 0; Bacteria - 0; Metazoa - 736; Fungi - 347; Plants - 385; Viruses - 0; Other Eukaryotes - 339 (source: NCBI BLink…	scaffold_6
contig_12147	1.19705	4.4321	2.83486	-3.70251	0.206611	-2.3682	0.470873	1.56343	0.581851	ref|XP_002317780.1| predicted protein [Populus trichocarpa]_x0001_gb|EEE96000.1| predicted protein [Populus trichocarpa]	AT3G49240.1 | Symbols: emb1796 | Pentatricopeptide repeat (PPR) superfamily protein | chr3:18256086-18257975 FORWARD LENGTH=629	scaffold_11
contig_12150	11.4169	11.9588	10.1974	-1.04747	0.91291	1.1196	0.798327	1.17274	0.715239	ref|XP_002263356.1| PREDICTED: hypothetical protein [Vitis vinifera]_x0001_emb|CBI25191.3| unnamed protein product [Vitis vinifera]	AT1G10865.1 | Symbols: | FUNCTIONS IN: molecular_function unknown; INVOLVED IN: biological_process unknown; LOCATED IN: cellular_component unknown; CONTAINS InterPro DOMAIN/s: Cytochrome c oxidase assembly protein PET191, N-terminal (InterPro:IPR018793); Has 241 Blast hits to 241 proteins in 124 species: Archae - 0; Bacteria - 0; Metazoa - 100; Fungi - 94; Plants - 38; Viruses - 0; Other Eukaryot…	scaffold_8
contig_12158	16.1093	17.6834	14.6521	-1.09772	0.790049	1.09945	0.796484	1.20689	0.600269	ref|XP_002309917.1| predicted protein [Populus trichocarpa]_x0001_gb|EEE90367.1| predicted protein [Populus trichocarpa]	AT1G31130.1 | Symbols: | unknown protein; FUNCTIONS IN: molecular_function unknown; INVOLVED IN: biological_process unknown; LOCATED IN: cellular_component unknown; EXPRESSED IN: 23 plant structures; EXPRESSED DURING: 13 growth stages; BEST Arabidopsis thaliana protein match is: unknown protein (TAIR:AT4G19950.1); Has 246 Blast hits to 244 proteins in 29 species: Archae - 2; Bacteria - 16; Metazo…	scaffold_9
contig_12165	70.498	101.117	103.412	-1.43432	0.0195154	-1.46688	0.012598	-1.0227	0.872856	ref|XP_002530280.1| Aquaporin PIP2.1, putative [Ricinus communis]_x0001_gb|EEF32087.1| Aquaporin PIP2.1, putative [Ricinus communis]	AT3G53420.2 | Symbols: PIP2A, PIP2, PIP2;1 | plasma membrane intrinsic protein 2A | chr3:19803906-19805454 REVERSE LENGTH=287	scaffold_11
contig_12167	15.8022	12.1105	6.67027	1.30484	0.493077	2.36905	0.057089	1.81559	0.220395	ref|XP_002317876.1| predicted protein [Populus trichocarpa]_x0001_gb|EEE96096.1| predicted protein [Populus trichocarpa]	AT1G48600.1 | Symbols: PMEAMT, AtPMEAMT | S-adenosyl-L-methionine-dependent methyltransferases superfamily protein | chr1:17966448-17969077 FORWARD LENGTH=475	scaffold_2
contig_12168	33.3501	19.0464	45.2605	1.75099	0.0492665	-1.35713	0.181566	-2.37632	0.00101734	No hits found	No hits found	scaffold_8
contig_12169	35.9289	12.7856	24.2443	2.81011	0.000835367	1.48195	0.13454	-1.89623	0.0617158	No hits found	No hits found	scaffold_2
contig_12170	18.4325	25.6521	22.2856	-1.39168	0.282159	-1.20904	0.551345	1.15106	0.630815	ref|XP_002281380.1| PREDICTED: hypothetical protein [Vitis vinifera]_x0001_emb|CAN65976.1| hypothetical protein VITISV_036159 [Vitis vinifera]_x0001_emb|CBI16939.3| unnamed protein product [Vitis vinifera]	AT5G15810.1 | Symbols: | N2,N2-dimethylguanosine tRNA methyltransferase | chr5:5157798-5161121 FORWARD LENGTH=691	scaffold_10
contig_12176	55.2233	53.2362	37.4306	1.03733	0.849477	1.47535	0.0654028	1.42227	0.0982404	gb|ACU13609.1| unknown [Glycine max]	AT1G15370.1 | Symbols: | SNARE-like superfamily protein | chr1:5287135-5288375 FORWARD LENGTH=147	scaffold_6
contig_12178	7.27874	12.2369	8.79833	-1.68119	0.273396	-1.20877	0.71435	1.39083	0.464742	ref|XP_002263011.1| PREDICTED: hypothetical protein [Vitis vinifera]	AT1G08800.2 | Symbols: | Protein of unknown function, DUF593 | chr1:2813578-2817078 REVERSE LENGTH=1113	scaffold_2
contig_12179	5.79108	5.11364	10.2473	1.13248	0.845501	-1.7695	0.280117	-2.00392	0.203106	ref|XP_002513096.1| conserved hypothetical protein [Ricinus communis]_x0001_gb|EEF49599.1| conserved hypothetical protein [Ricinus communis]	No hits found	scaffold_8
contig_12187	5.57108	6.76119	2.88607	-1.21362	0.746012	1.93034	0.384241	2.3427	0.233894	ref|XP_002514902.1| stress associated endoplasmic reticulum protein, putative [Ricinus communis]_x0001_gb|EEF47456.1| stress associated endoplasmic reticulum protein, putative [Ricinus communis]	AT1G27330.1 | Symbols: | Ribosome associated membrane protein RAMP4 | chr1:9493064-9493898 FORWARD LENGTH=68	scaffold_2
contig_12188	10.4554	16.4956	16.7733	-1.57771	0.252878	-1.60427	0.233875	-1.01683	0.962263	ref|XP_002283155.1| PREDICTED: hypothetical protein [Vitis vinifera]	AT1G04190.1 | Symbols: TPR3 | Tetratricopeptide repeat (TPR)-like superfamily protein | chr1:1106617-1108557 REVERSE LENGTH=328	scaffold_8
contig_1219	7.95315	5.55757	10.9459	1.43105	0.531096	-1.3763	0.503404	-1.96955	0.196479	ref|XP_002514630.1| Cleavage stimulation factor 50 kDa subunit, putative [Ricinus communis]_x0001_gb|EEF47736.1| Cleavage stimulation factor 50 kDa subunit, putative [Ricinus communis]	AT5G60940.2 | Symbols: | Transducin/WD40 repeat-like superfamily protein | chr5:24523757-24525655 FORWARD LENGTH=337	scaffold_11
contig_12190	246.391	77.1605	154.734	3.19322	6.08109e-22	1.59235	4.43458e-06	-2.00536	2.89316e-07	No hits found	No hits found	scaffold_1
contig_12195	3.6153	10.0294	9.53468	-2.77417	0.0903043	-2.63732	0.112432	1.05189	0.913491	No hits found	No hits found	scaffold_3
contig_12197	57.9983	66.3091	69.3285	-1.14329	0.457968	-1.19535	0.317226	-1.04554	0.796282	ref|XP_002264867.1| PREDICTED: hypothetical protein [Vitis vinifera]	AT5G65630.1 | Symbols: GTE7 | global transcription factor group E7 | chr5:26226311-26228257 REVERSE LENGTH=590	scaffold_9
contig_12198	24.4527	24.6766	21.4289	-1.00915	0.974823	1.14111	0.659233	1.15156	0.636559	ref|XP_002320248.1| predicted protein [Populus trichocarpa]_x0001_gb|EEE98563.1| predicted protein [Populus trichocarpa]	AT1G02330.1 | Symbols: | CONTAINS InterPro DOMAIN/s: Hepatocellular carcinoma-associated antigen 59 (InterPro:IPR010756); Has 1239 Blast hits to 998 proteins in 204 species: Archae - 4; Bacteria - 71; Metazoa - 421; Fungi - 109; Plants - 87; Viruses - 5; Other Eukaryotes - 542 (source: NCBI BLink). | chr1:462202-463521 REVERSE LENGTH=279	scaffold_1
contig_12200	21.3727	2.67599	13.479	7.98686	8.05076e-05	1.58563	0.186656	-5.03701	0.00705739	No hits found	No hits found	scaffold_9
contig_12202	10.7587	3.55911	7.29767	3.02287	0.0622267	1.47427	0.428772	-2.05042	0.277362	emb|CBI28799.3| unnamed protein product [Vitis vinifera]	AT2G32415.1 | Symbols: | Polynucleotidyl transferase, ribonuclease H fold protein with HRDC domain | chr2:13761307-13765421 REVERSE LENGTH=891	scaffold_1
contig_12206	34.7498	31.1962	20.4138	1.11391	0.664393	1.70227	0.0547815	1.52819	0.136383	emb|CBI32365.3| unnamed protein product [Vitis vinifera]	AT4G02840.1 | Symbols: | Small nuclear ribonucleoprotein family protein | chr4:1264726-1266253 FORWARD LENGTH=116	scaffold_11
contig_12207	43.4377	41.2942	21.6801	1.05191	0.817092	2.00357	0.00698868	1.9047	0.0135569	ref|XP_002532440.1| Ubiquinol-cytochrome c reductase complex 7.8 kDa protein, putative [Ricinus communis]_x0001_gb|EEF29955.1| Ubiquinol-cytochrome c reductase complex 7.8 kDa protein, putative [Ricinus communis]	AT1G15120.1 | Symbols: | Ubiquinol-cytochrome C reductase hinge protein | chr1:5203091-5203897 FORWARD LENGTH=69	scaffold_6
contig_12212	3.05144	3.12942	6.32312	-1.02556	0.977103	-2.07218	0.310136	-2.02054	0.323838	emb|CAN61886.1| hypothetical protein VITISV_030710 [Vitis vinifera]	AT2G07599.1 | Symbols: | unknown protein; BEST Arabidopsis thaliana protein match is: unknown protein (TAIR:ATMG01040.1). | chr2:3348848-3351073 REVERSE LENGTH=261	scaffold_7
contig_12214	8.9083	7.97978	12.1141	1.11636	0.82705	-1.35987	0.495504	-1.5181	0.368513	No hits found	No hits found	scaffold_7
contig_12216	46.1457	66.9544	42.6865	-1.45093	0.0509302	1.08104	0.715354	1.56851	0.0206253	sp|Q1W376|PMM_SOYBN RecName: Full=Phosphomannomutase; AltName: Full=GmPMM_x0001_gb|ABD97873.1| phosphomannomutase [Glycine max]	AT2G45790.1 | Symbols: ATPMM, PMM | phosphomannomutase | chr2:18855876-18857753 FORWARD LENGTH=246	scaffold_5
contig_12217	89.4632	87.1826	63.461	1.02616	0.864201	1.40974	0.0357535	1.3738	0.0537024	ref|XP_002309328.1| predicted protein [Populus trichocarpa]_x0001_gb|EEE92851.1| predicted protein [Populus trichocarpa]	AT5G58060.1 | Symbols: YKT61, ATYKT61, ATGP1 | SNARE-like superfamily protein | chr5:23498277-23500128 FORWARD LENGTH=199	scaffold_3
contig_12219	0.333673	0.278968	0.345715	1.1961	0.96833	-1.03609	0.993141	-1.23927	0.961479	No hits found	No hits found	scaffold_3
contig_12221	138.868	247.555	170.869	-1.78267	2.7295e-08	-1.23044	0.0692935	1.44881	0.000173824	ref|XP_002533463.1| malate dehydrogenase, putative [Ricinus communis]_x0001_gb|EEF28915.1| malate dehydrogenase, putative [Ricinus communis]	AT1G04410.1 | Symbols: | Lactate/malate dehydrogenase family protein | chr1:1189418-1191267 REVERSE LENGTH=332	scaffold_8
contig_12222	97.2487	93.6034	76.4277	1.03894	0.792497	1.27243	0.114914	1.22473	0.188915	ref|XP_002266406.1| PREDICTED: hypothetical protein [Vitis vinifera]_x0001_emb|CAN64101.1| hypothetical protein VITISV_008727 [Vitis vinifera]_x0001_emb|CBI40581.3| unnamed protein product [Vitis vinifera]	AT5G42000.1 | Symbols: | ORMDL family protein | chr5:16799455-16800681 FORWARD LENGTH=154	scaffold_5
contig_12223	4.75847	15.3119	10.9496	-3.21782	0.0192002	-2.30108	0.127425	1.3984	0.403953	emb|CBI20004.3| unnamed protein product [Vitis vinifera]	AT1G58350.3 | Symbols: ZW18 | Putative serine esterase family protein | chr1:21663131-21666827 REVERSE LENGTH=711	scaffold_6
contig_12229	2.06729	4.1684	0.377982	-2.01636	0.437869	5.46929	0.369617	11.028	0.0993098	No hits found	No hits found	scaffold_10
contig_12231	1.02149	6.4661	5.74533	-6.3301	0.054921	-5.62448	0.0834903	1.12545	0.843852	ref|XP_002512260.1| guanine nucleotide-exchange, putative [Ricinus communis]_x0001_gb|EEF49712.1| guanine nucleotide-exchange, putative [Ricinus communis]	AT5G27970.2 | Symbols: | ARM repeat superfamily protein | chr5:10004720-10015619 FORWARD LENGTH=1658	scaffold_2
contig_12234	53.8198	53.0142	56.2297	1.0152	0.938215	-1.04478	0.819241	-1.06065	0.759583	gb|ACU21117.1| unknown [Glycine max]	AT3G57040.1 | Symbols: ARR9, ATRR4 | response regulator 9 | chr3:21110059-21111228 FORWARD LENGTH=234	scaffold_11
contig_12235	47.8732	41.9034	30.4923	1.14247	0.53117	1.57001	0.0503692	1.37423	0.182496	ref|XP_002519664.1| pyruvate dehydrogenase, putative [Ricinus communis]_x0001_gb|EEF42637.1| pyruvate dehydrogenase, putative [Ricinus communis]	AT2G34590.1 | Symbols: | Transketolase family protein | chr2:14568956-14570844 REVERSE LENGTH=406	scaffold_5
contig_12237	44.7432	38.9804	44.0696	1.14784	0.531519	1.01528	0.943397	-1.13056	0.579084	gb|ACU13263.1| unknown [Glycine max]	AT1G23220.1 | Symbols: | Dynein light chain type 1 family protein | chr1:8242614-8244136 FORWARD LENGTH=129	scaffold_2
contig_12238	7.2862	6.98	3.14548	1.04387	0.937903	2.3164	0.219339	2.21906	0.249551	gb|ABY71161.1| DUF593-containing protein 1 [Medicago truncatula]	AT1G18265.1 | Symbols: | Protein of unknown function, DUF593 | chr1:6282338-6283180 REVERSE LENGTH=280	scaffold_9
contig_12241	21.1009	27.7639	28.8096	-1.31577	0.345496	-1.36533	0.279857	-1.03766	0.890549	gb|ACJ83997.1| unknown [Medicago truncatula]	AT4G33740.3 | Symbols: | unknown protein; FUNCTIONS IN: molecular_function unknown; INVOLVED IN: biological_process unknown; LOCATED IN: cellular_component unknown; BEST Arabidopsis thaliana protein match is: unknown protein (TAIR:AT4G37820.1); Has 138092 Blast hits to 73110 proteins in 2951 species: Archae - 732; Bacteria - 17903; Metazoa - 48520; Fungi - 16808; Plants - 7078; Viruses - 1044; Ot…	scaffold_7
contig_12247	15.9554	17.7324	17.9254	-1.11138	0.763386	-1.12347	0.739271	-1.01088	0.974637	ref|XP_002266561.1| PREDICTED: hypothetical protein [Vitis vinifera]_x0001_emb|CBI34819.3| unnamed protein product [Vitis vinifera]	AT1G12390.1 | Symbols: | Cornichon family protein | chr1:4220347-4221481 FORWARD LENGTH=137	scaffold_4
contig_12249	5.3514	8.08215	3.75597	-1.51028	0.473773	1.42477	0.618374	2.15181	0.226157	ref|XP_002277265.1| PREDICTED: hypothetical protein [Vitis vinifera]_x0001_emb|CBI33850.3| unnamed protein product [Vitis vinifera]	AT2G35500.1 | Symbols: SKL2 | shikimate kinase like 2 | chr2:14914038-14915909 FORWARD LENGTH=387	scaffold_5
contig_12250	2.42851	5.95571	5.53553	-2.45241	0.248745	-2.2794	0.299721	1.07591	0.906053	ref|XP_002513960.1| seryl-tRNA synthetase, putative [Ricinus communis]_x0001_gb|EEF48543.1| seryl-tRNA synthetase, putative [Ricinus communis]	AT1G11870.1 | Symbols: ATSRS, OVA7, SRS | Seryl-tRNA synthetase | chr1:4003895-4006556 FORWARD LENGTH=512	scaffold_6
contig_12255	69.6355	126.124	181.329	-1.8112	5.03855e-05	-2.60398	8.16571e-13	-1.43771	0.00162741	No hits found	No hits found	scaffold_8
contig_12265	18.285	19.0536	19.2881	-1.04203	0.90143	-1.05486	0.871971	-1.01231	0.970243	ref|XP_002511906.1| BRASSINOSTEROID INSENSITIVE 1-associated receptor kinase 1 precursor, putative [Ricinus communis]_x0001_gb|EEF50575.1| BRASSINOSTEROID INSENSITIVE 1-associated receptor kinase 1 precursor, putative [Ricinus communis]	AT1G01540.2 | Symbols: | Protein kinase superfamily protein | chr1:195980-198383 FORWARD LENGTH=472	scaffold_4
contig_12276	14.7714	8.61397	12.5812	1.71482	0.211629	1.17408	0.681623	-1.46056	0.400362	ref|XP_002322413.1| predicted protein [Populus trichocarpa]_x0001_gb|EEF06540.1| predicted protein [Populus trichocarpa]	AT5G62290.1 | Symbols: | nucleotide-sensitive chloride conductance regulator (ICln) family protein | chr5:25019568-25020972 FORWARD LENGTH=229	scaffold_11
contig_12280	64.0376	64.5544	51.4863	-1.00807	0.963816	1.24378	0.244819	1.25382	0.226922	ref|XP_002305695.1| predicted protein [Populus trichocarpa]_x0001_gb|EEE86206.1| predicted protein [Populus trichocarpa]	AT5G24760.1 | Symbols: | GroES-like zinc-binding dehydrogenase family protein | chr5:8495035-8497245 REVERSE LENGTH=381	scaffold_11
contig_12282	25.4471	20.7573	25.3738	1.22593	0.495294	1.00289	0.991893	-1.2224	0.501734	ref|XP_002303863.1| predicted protein [Populus trichocarpa]_x0001_gb|ABK92967.1| unknown [Populus trichocarpa]_x0001_gb|EEE78842.1| predicted protein [Populus trichocarpa]	AT1G16040.1 | Symbols: | FUNCTIONS IN: molecular_function unknown; INVOLVED IN: GPI anchor biosynthetic process; LOCATED IN: integral to membrane, endoplasmic reticulum membrane; EXPRESSED IN: 24 plant structures; EXPRESSED DURING: 13 growth stages; CONTAINS InterPro DOMAIN/s: GPI biosynthesis protein Pig-F (InterPro:IPR009580); Has 280 Blast hits to 280 proteins in 133 species: Archae - 0; Bacte…	scaffold_6
contig_12286	1.71008	2.07648	5.90597	-1.21426	0.869825	-3.45363	0.149047	-2.84422	0.199179	No hits found	No hits found	scaffold_3
contig_12287	3.79777	4.40188	5.4551	-1.15907	0.84369	-1.4364	0.607303	-1.23927	0.751148	ref|XP_002277734.1| PREDICTED: hypothetical protein [Vitis vinifera]	AT5G39865.1 | Symbols: | Glutaredoxin family protein | chr5:15965560-15966732 REVERSE LENGTH=390	scaffold_10
contig_12303	25.2629	31.0426	19.9261	-1.22878	0.445459	1.26783	0.432647	1.55789	0.122236	gb|ABK95344.1| unknown [Populus trichocarpa]	AT4G32330.2 | Symbols: | TPX2 (targeting protein for Xklp2) protein family | chr4:15609801-15611867 FORWARD LENGTH=436	scaffold_3
contig_12305	92.9908	76.3627	71.0098	1.21775	0.202529	1.30955	0.0867328	1.07538	0.660479	emb|CBI28068.3| unnamed protein product [Vitis vinifera]	AT3G24550.1 | Symbols: ATPERK1, PERK1 | proline extensin-like receptor kinase 1 | chr3:8960411-8963303 FORWARD LENGTH=652	scaffold_3
contig_12307	9.03507	10.248	10.3909	-1.13424	0.78854	-1.15006	0.765102	-1.01394	0.975593	emb|CBI24395.3| unnamed protein product [Vitis vinifera]	AT3G43590.1 | Symbols: | zinc knuckle (CCHC-type) family protein | chr3:15509753-15512255 FORWARD LENGTH=551	scaffold_10
contig_12310	7.60483	31.5737	29.2372	-4.15179	9.53544e-05	-3.84455	0.000298037	1.07992	0.766606	ref|XP_002276399.1| PREDICTED: hypothetical protein [Vitis vinifera]	AT5G03280.1 | Symbols: EIN2, PIR2, CKR1, ERA3, ORE3, ORE2, ATEIN2 | NRAMP metal ion transporter family protein | chr5:788589-793066 FORWARD LENGTH=1294	scaffold_11
contig_12311	37.2326	31.3266	30.8979	1.18853	0.479136	1.20502	0.446367	1.01388	0.957058	ref|XP_002278955.1| PREDICTED: hypothetical protein [Vitis vinifera]	AT3G57990.1 | Symbols: | unknown protein; Has 1497 Blast hits to 1323 proteins in 52 species: Archae - 0; Bacteria - 4; Metazoa - 23; Fungi - 34; Plants - 61; Viruses - 0; Other Eukaryotes - 1375 (source: NCBI BLink). | chr3:21470244-21471347 REVERSE LENGTH=367	scaffold_1
contig_12312	13.3957	15.3604	15.2044	-1.14667	0.719412	-1.13502	0.740216	1.01026	0.977909	emb|CAN77652.1| hypothetical protein VITISV_032323 [Vitis vinifera]	AT2G45030.1 | Symbols: | Translation elongation factor EFG/EF2 protein | chr2:18572411-18576756 FORWARD LENGTH=754	scaffold_4
contig_12313	25.6809	19.7476	30.0896	1.30046	0.384111	-1.17168	0.558851	-1.52371	0.146194	ref|XP_002285555.1| PREDICTED: hypothetical protein [Vitis vinifera]	AT4G12070.1 | Symbols: | unknown protein; INVOLVED IN: biological_process unknown; LOCATED IN: plasma membrane; EXPRESSED IN: 22 plant structures; EXPRESSED DURING: 13 growth stages; Has 30201 Blast hits to 17322 proteins in 780 species: Archae - 12; Bacteria - 1396; Metazoa - 17338; Fungi - 3422; Plants - 5037; Viruses - 0; Other Eukaryotes - 2996 (source: NCBI BLink). | chr4:7231941-7234272 FOR…	scaffold_10
contig_12314	49.8622	43.5148	53.6066	1.14587	0.513731	-1.0751	0.714298	-1.23192	0.308287	ref|XP_002525557.1| conserved hypothetical protein [Ricinus communis]_x0001_gb|EEF36816.1| conserved hypothetical protein [Ricinus communis]	AT5G12120.1 | Symbols: | Ubiquitin-associated/translation elongation factor EF1B protein | chr5:3916229-3918088 REVERSE LENGTH=619	scaffold_7
contig_12316	20.1137	30.6139	20.6709	-1.52204	0.14358	-1.0277	0.931456	1.48102	0.168506	ref|XP_002272757.1| PREDICTED: hypothetical protein [Vitis vinifera]_x0001_emb|CBI19897.3| unnamed protein product [Vitis vinifera]	AT2G20990.1 | Symbols: SYTA, NTMC2TYPE1.1, ATSYTA, NTMC2T1.1, SYT1 | synaptotagmin A | chr2:9014827-9017829 FORWARD LENGTH=541	scaffold_9
contig_12319	331.841	439.81	353.358	-1.32536	0.000100169	-1.06484	0.41144	1.24466	0.0021373	ref|XP_002277696.1| PREDICTED: hypothetical protein [Vitis vinifera]	AT4G34980.1 | Symbols: SLP2 | subtilisin-like serine protease 2 | chr4:16656929-16659223 REVERSE LENGTH=764	scaffold_9
contig_12323	30.0803	46.6032	22.0098	-1.54929	0.0601398	1.36668	0.267868	2.11738	0.00292001	No hits found	No hits found	scaffold_4
contig_12325	156.646	217.721	144.086	-1.38989	0.00158504	1.08718	0.469672	1.51105	0.000105125	ref|XP_002309043.1| predicted protein [Populus trichocarpa]_x0001_gb|EEE92566.1| predicted protein [Populus trichocarpa]	AT3G53620.1 | Symbols: AtPPa4, PPa4 | pyrophosphorylase 4 | chr3:19881491-19883308 FORWARD LENGTH=216	scaffold_1
contig_12330	58.3991	45.6369	49.9049	1.27965	0.212841	1.17021	0.416649	-1.09352	0.664237	emb|CBI27194.3| unnamed protein product [Vitis vinifera]	AT1G31120.1 | Symbols: KUP10 | K+ uptake permease 10 | chr1:11104375-11107361 REVERSE LENGTH=796	scaffold_5
contig_12333	50.9784	57.5452	66.5037	-1.12882	0.530537	-1.30455	0.153481	-1.15568	0.42318	ref|XP_002303979.1| predicted protein [Populus trichocarpa]_x0001_gb|EEE78958.1| predicted protein [Populus trichocarpa]	AT5G56340.1 | Symbols: ATCRT1 | RING/U-box superfamily protein | chr5:22818254-22819444 FORWARD LENGTH=396	scaffold_2
contig_12339	29.4474	27.5712	24.5661	1.06805	0.805698	1.1987	0.510841	1.12233	0.680561	gb|EEC72986.1| hypothetical protein OsI_06893 [Oryza sativa Indica Group]	AT2G20560.1 | Symbols: | DNAJ heat shock family protein | chr2:8848353-8849815 REVERSE LENGTH=337	scaffold_1
contig_12341	109.38	88.5603	158.82	1.23509	0.13973	-1.45201	0.00251998	-1.79335	7.2181e-06	ref|XP_002271503.1| PREDICTED: hypothetical protein [Vitis vinifera]_x0001_emb|CBI17405.3| unnamed protein product [Vitis vinifera]	AT4G38960.1 | Symbols: | B-box type zinc finger family protein | chr4:18161576-18163045 FORWARD LENGTH=183	scaffold_9
contig_12345	23.2383	23.1281	36.9547	1.00477	0.987245	-1.59025	0.0786731	-1.59783	0.0760113	ref|XP_002512841.1| conserved hypothetical protein [Ricinus communis]_x0001_gb|EEF49344.1| conserved hypothetical protein [Ricinus communis]	AT3G26730.1 | Symbols: | RING/U-box superfamily protein | chr3:9823770-9827270 FORWARD LENGTH=772	scaffold_9
contig_12346	42.1089	33.7139	31.7478	1.24901	0.338214	1.32635	0.23088	1.06193	0.809659	ref|XP_002521386.1| structural constituent of ribosome, putative [Ricinus communis]_x0001_gb|EEF41054.1| structural constituent of ribosome, putative [Ricinus communis]	AT3G13882.1 | Symbols: | Ribosomal protein L34 | chr3:4574600-4575852 FORWARD LENGTH=147	scaffold_6
contig_12347	119.177	117.256	82.5892	1.01639	0.900802	1.44301	0.0100118	1.41975	0.0142367	ref|XP_002279389.1| PREDICTED: hypothetical protein [Vitis vinifera]_x0001_emb|CBI21525.3| unnamed protein product [Vitis vinifera]	AT2G21870.1 | Symbols: MGP1 | copper ion binding;cobalt ion binding;zinc ion binding | chr2:9320456-9322618 REVERSE LENGTH=240	scaffold_8
contig_12349	2.00586	1.31016	3.89672	1.53101	0.743489	-1.94267	0.475411	-2.97424	0.300117	ref|XP_002300210.1| tir-nbs-lrr resistance protein [Populus trichocarpa]_x0001_gb|EEE85015.1| tir-nbs-lrr resistance protein [Populus trichocarpa]	AT5G41750.2 | Symbols: | Disease resistance protein (TIR-NBS-LRR class) family | chr5:16694047-16697527 FORWARD LENGTH=1068	scaffold_9
contig_12351	59.3833	71.9696	61.4966	-1.21195	0.273885	-1.03559	0.848297	1.1703	0.366499	ref|XP_002524093.1| conserved hypothetical protein [Ricinus communis]_x0001_gb|EEF38303.1| conserved hypothetical protein [Ricinus communis]	AT2G35880.1 | Symbols: | TPX2 (targeting protein for Xklp2) protein family | chr2:15063204-15065259 REVERSE LENGTH=432	scaffold_1
contig_12352	17.5882	18.5888	33.7296	-1.05689	0.869933	-1.91774	0.0246916	-1.81451	0.0371169	ref|XP_002283264.1| PREDICTED: hypothetical protein [Vitis vinifera]_x0001_emb|CBI31655.3| unnamed protein product [Vitis vinifera]	AT5G13840.2 | Symbols: FZR3 | FIZZY-related 3 | chr5:4468677-4470706 REVERSE LENGTH=481	scaffold_7
contig_12354	10.5422	14.4263	16.5472	-1.36843	0.446638	-1.56961	0.256861	-1.14702	0.708257	ref|XP_002517743.1| conserved hypothetical protein [Ricinus communis]_x0001_gb|EEF44675.1| conserved hypothetical protein [Ricinus communis]	AT5G58410.1 | Symbols: | HEAT/U-box domain-containing protein | chr5:23609663-23617343 FORWARD LENGTH=1873	scaffold_10
contig_12355	15.5883	9.47824	6.55068	1.64464	0.230823	2.37964	0.0578826	1.44691	0.47931	gb|ACU24469.1| unknown [Glycine max]	AT5G37670.1 | Symbols: | HSP20-like chaperones superfamily protein | chr5:14969035-14969448 FORWARD LENGTH=137	scaffold_6
contig_12363	821.177	1062.53	636.741	-1.29391	2.59479e-08	1.28966	1.33204e-06	1.6687	3.03361e-25	gb|ABA12223.1| translation elongation factor 1A-7 [Gossypium hirsutum]	AT5G60390.3 | Symbols: | GTP binding Elongation factor Tu family protein | chr5:24289226-24290675 FORWARD LENGTH=449	scaffold_10
contig_12364	3.81596	0.882432	3.19658	4.32436	0.217101	1.19376	0.828783	-3.62247	0.306273	ref|XP_002530072.1| leucine-rich repeat-containing protein, putative [Ricinus communis]_x0001_gb|EEF32312.1| leucine-rich repeat-containing protein, putative [Ricinus communis]	AT5G41750.2 | Symbols: | Disease resistance protein (TIR-NBS-LRR class) family | chr5:16694047-16697527 FORWARD LENGTH=1068	scaffold_5
contig_12365	38.8173	46.5283	37.0058	-1.19865	0.406777	1.04895	0.836438	1.25733	0.300312	gb|AAG28503.1|AF196966_1 hexokinase [Citrus sinensis]	AT4G29130.1 | Symbols: ATHXK1, GIN2, HXK1 | hexokinase 1 | chr4:14352338-14354865 REVERSE LENGTH=496	scaffold_3
contig_12370	6.59825	14.6306	7.87669	-2.21735	0.0861477	-1.19375	0.746496	1.85746	0.162253	ref|XP_002518935.1| Beta-1,3-galactosyltransferase sqv-2, putative [Ricinus communis]_x0001_gb|EEF43468.1| Beta-1,3-galactosyltransferase sqv-2, putative [Ricinus communis]	AT1G32930.1 | Symbols: | Galactosyltransferase family protein | chr1:11931980-11934399 REVERSE LENGTH=399	scaffold_4
contig_12371	22.9556	17.5581	23.2006	1.30741	0.402503	-1.01067	0.971592	-1.32136	0.382829	emb|CBI27399.3| unnamed protein product [Vitis vinifera]	AT2G03810.4 | Symbols: | 18S pre-ribosomal assembly protein gar2-related | chr2:1162703-1164286 FORWARD LENGTH=439	scaffold_7
contig_12379	8.37267	34.2354	36.2685	-4.08894	5.33505e-05	-4.33177	1.95044e-05	-1.05939	0.810203	ref|XP_002521607.1| conserved hypothetical protein [Ricinus communis]_x0001_gb|EEF40878.1| conserved hypothetical protein [Ricinus communis]	AT2G25737.1 | Symbols: | Sulfite exporter TauE/SafE family protein | chr2:10977174-10979677 FORWARD LENGTH=476	scaffold_8
contig_1238	191.302	113.053	439.521	1.69214	6.73918e-06	-2.29752	1.40163e-23	-3.88773	1.28363e-46	gb|ABF61868.1| chaperone [Agave tequilana]	AT1G53540.1 | Symbols: | HSP20-like chaperones superfamily protein | chr1:19980510-19980983 FORWARD LENGTH=157	scaffold_2
contig_12380	43.4894	46.3922	51.3233	-1.06675	0.760951	-1.18013	0.423677	-1.10629	0.619905	ref|XP_002329082.1| predicted protein [Populus trichocarpa]_x0001_sp|B9N1F9|MTBC_POPTR RecName: Full=Probable bifunctional methylthioribulose-1-phosphate dehydratase/enolase-phosphatase E1; Includes: RecName: Full=Methylthioribulose-1-phosphate dehydratase; Short=MTRu-1-P dehydratase; Includes: RecName: Full=Enolase-phosphatase E1; AltName: Full=2,3-diketo-5-methylthio-1-phosphopentane phosphatas…	AT5G53850.2 | Symbols: | haloacid dehalogenase-like hydrolase family protein | chr5:21861155-21864817 REVERSE LENGTH=507	scaffold_6
contig_12381	21.7816	18.41	20.4036	1.18313	0.599925	1.06753	0.834226	-1.10829	0.752514	ref|XP_002285373.1| PREDICTED: hypothetical protein [Vitis vinifera]	AT5G25190.1 | Symbols: | Integrase-type DNA-binding superfamily protein | chr5:8707007-8707655 REVERSE LENGTH=181	scaffold_3
contig_12383	30.3327	56.0108	29.908	-1.84654	0.00568774	1.0142	0.956778	1.87277	0.00482069	ref|XP_002513988.1| clathrin assembly protein, putative [Ricinus communis]_x0001_gb|EEF48571.1| clathrin assembly protein, putative [Ricinus communis]	No hits found	scaffold_2
contig_12385	93.064	64.7101	86.0271	1.43817	0.0241298	1.0818	0.600151	-1.32942	0.0831953	ref|XP_002515021.1| ubiquitin-protein ligase, putative [Ricinus communis]_x0001_gb|EEF47575.1| ubiquitin-protein ligase, putative [Ricinus communis]	AT1G24440.1 | Symbols: | RING/U-box superfamily protein | chr1:8662340-8663777 FORWARD LENGTH=251	scaffold_8
contig_12387	8.2682	6.54881	10.2574	1.26255	0.667	-1.24058	0.653801	-1.56629	0.380164	ref|XP_002519046.1| conserved hypothetical protein [Ricinus communis]_x0001_gb|EEF43257.1| conserved hypothetical protein [Ricinus communis]	AT4G21720.1 | Symbols: | unknown protein; Has 2692 Blast hits to 975 proteins in 186 species: Archae - 4; Bacteria - 460; Metazoa - 658; Fungi - 93; Plants - 1089; Viruses - 100; Other Eukaryotes - 288 (source: NCBI BLink). | chr4:11542561-11544274 FORWARD LENGTH=139	scaffold_4
contig_12390	4.36	6.32327	9.68002	-1.45029	0.567912	-2.22019	0.168159	-1.53086	0.416579	ref|XP_002525581.1| histone-lysine n-methyltransferase, suvh, putative [Ricinus communis]_x0001_gb|EEF36840.1| histone-lysine n-methyltransferase, suvh, putative [Ricinus communis]	AT5G04940.2 | Symbols: SUVH1 | SU(VAR)3-9 homolog 1 | chr5:1454616-1456628 REVERSE LENGTH=670	scaffold_10
contig_12394	1.70753	2.99113	6.82389	-1.75172	0.595968	-3.99634	0.0923151	-2.28138	0.242933	No hits found	No hits found	scaffold_3
contig_12398	7.40437	11.1587	7.17771	-1.50704	0.396692	1.03158	0.954475	1.55463	0.365816	ref|XP_002327519.1| amino acid transporter [Populus trichocarpa]_x0001_gb|EEE74494.1| amino acid transporter [Populus trichocarpa]	AT1G80510.1 | Symbols: | Transmembrane amino acid transporter family protein | chr1:30273100-30274569 FORWARD LENGTH=489	scaffold_6
contig_12399	34.4759	35.7916	42.0807	-1.03816	0.876296	-1.22058	0.387988	-1.17571	0.479094	ref|XP_002271868.1| PREDICTED: hypothetical protein [Vitis vinifera]	AT2G38550.1 | Symbols: | Transmembrane proteins 14C | chr2:16132178-16134229 FORWARD LENGTH=335	scaffold_11
contig_12400	9.12872	11.4273	16.3063	-1.25179	0.621661	-1.78626	0.161488	-1.42696	0.363021	ref|XP_002315402.1| predicted protein [Populus trichocarpa]_x0001_gb|EEF01573.1| predicted protein [Populus trichocarpa]	AT3G10690.1 | Symbols: GYRA | DNA GYRASE A | chr3:3339612-3346243 REVERSE LENGTH=950	scaffold_10
contig_12401	9.82012	8.85563	5.52474	1.10891	0.828603	1.77748	0.287906	1.60291	0.396649	ref|XP_002273482.1| PREDICTED: hypothetical protein [Vitis vinifera]	AT1G31650.1 | Symbols: ATROPGEF14, ROPGEF14 | RHO guanyl-nucleotide exchange factor 14 | chr1:11326474-11329767 REVERSE LENGTH=576	scaffold_5
contig_12402	118.277	86.4011	111.696	1.36893	0.0260003	1.05891	0.665118	-1.29277	0.0727542	ref|XP_002279889.1| PREDICTED: hypothetical protein [Vitis vinifera]	AT2G31820.1 | Symbols: | Ankyrin repeat family protein | chr2:13530350-13532562 FORWARD LENGTH=662	scaffold_8
contig_12404	186.583	164.182	175.848	1.13644	0.232279	1.06105	0.573429	-1.07106	0.527616	gb|ACU22776.1| unknown [Glycine max]	AT3G02540.1 | Symbols: RAD23-3, RAD23C | Rad23 UV excision repair protein family | chr3:533095-536151 REVERSE LENGTH=419	scaffold_2
contig_12406	75.9614	73.3023	94.7565	1.03628	0.828356	-1.24743	0.15128	-1.29268	0.0986477	ref|XP_002307747.1| predicted protein [Populus trichocarpa]_x0001_gb|EEE94743.1| predicted protein [Populus trichocarpa]	AT1G76020.1 | Symbols: | Thioredoxin superfamily protein | chr1:28532243-28533542 REVERSE LENGTH=225	scaffold_6
contig_12407	7.32006	3.37424	7.58424	2.1694	0.247791	-1.03609	0.947485	-2.24769	0.222184	No hits found	No hits found	scaffold_3
contig_1241	29.6085	30.7557	37.5186	-1.03875	0.883719	-1.26716	0.337945	-1.21989	0.416682	ref|XP_002267006.1| PREDICTED: hypothetical protein [Vitis vinifera]	AT5G10060.1 | Symbols: | ENTH/VHS family protein | chr5:3145994-3148049 REVERSE LENGTH=469	scaffold_1
contig_12410	20.7013	25.1026	17.9982	-1.21261	0.520464	1.15018	0.668478	1.39472	0.284605	ref|XP_002263142.1| PREDICTED: hypothetical protein [Vitis vinifera]_x0001_emb|CBI40056.3| unnamed protein product [Vitis vinifera]	AT3G01820.1 | Symbols: | P-loop containing nucleoside triphosphate hydrolases superfamily protein | chr3:293981-295357 REVERSE LENGTH=263	scaffold_1615
contig_12411	26.6576	17.6818	21.1209	1.50763	0.181915	1.26214	0.42824	-1.1945	0.586252	ref|XP_002323241.1| predicted protein [Populus trichocarpa]_x0001_gb|EEF05002.1| predicted protein [Populus trichocarpa]	AT2G41170.1 | Symbols: | F-box family protein | chr2:17159310-17160845 REVERSE LENGTH=371	scaffold_1
contig_12412	79.5165	48.9059	82.568	1.62591	0.00689795	-1.03838	0.811234	-1.6883	0.00329397	ref|XP_002529893.1| cytochrome P450, putative [Ricinus communis]_x0001_gb|EEF32496.1| cytochrome P450, putative [Ricinus communis]	AT5G36110.1 | Symbols: CYP716A1 | cytochrome P450, family 716, subfamily A, polypeptide 1 | chr5:14195377-14197613 FORWARD LENGTH=477	scaffold_6
contig_12413	2.07506	3.96539	1.96567	-1.91097	0.47985	1.05565	0.961938	2.01732	0.450965	ref|XP_002277121.1| PREDICTED: hypothetical protein [Vitis vinifera]_x0001_emb|CBI40792.3| unnamed protein product [Vitis vinifera]	AT1G21010.1 | Symbols: | unknown protein; FUNCTIONS IN: molecular_function unknown; INVOLVED IN: N-terminal protein myristoylation; LOCATED IN: cellular_component unknown; EXPRESSED IN: 24 plant structures; EXPRESSED DURING: 14 growth stages; BEST Arabidopsis thaliana protein match is: unknown protein (TAIR:AT1G76600.1); Has 206 Blast hits to 206 proteins in 13 species: Archae - 0; Bacteria - 0; …	scaffold_6
contig_12414	29.0835	30.8605	32.242	-1.0611	0.820178	-1.1086	0.689437	-1.04477	0.863175	ref|XP_002518399.1| alkaline phytoceramidase, putative [Ricinus communis]_x0001_gb|EEF43786.1| alkaline phytoceramidase, putative [Ricinus communis]	AT4G22330.1 | Symbols: ATCES1 | Alkaline phytoceramidase (aPHC) | chr4:11798483-11799549 FORWARD LENGTH=255	scaffold_4
contig_12418	27.2377	41.5957	16.5569	-1.52714	0.0850339	1.6451	0.109497	2.5123	0.000957592	ref|XP_002326273.1| predicted protein [Populus trichocarpa]_x0001_gb|EEE71943.1| predicted protein [Populus trichocarpa]	AT3G08600.1 | Symbols: | Protein of unknown function (DUF1191) | chr3:2612646-2613596 FORWARD LENGTH=316	scaffold_11
contig_12419	4.77925	0.199785	28.4724	23.922	0.0513588	-5.95751	2.28367e-05	-142.516	5.05755e-09	gb|ABK24405.1| unknown [Picea sitchensis]	AT3G19760.1 | Symbols: EIF4A-III | eukaryotic initiation factor 4A-III | chr3:6863790-6866242 FORWARD LENGTH=408	scaffold_5
contig_12422	16.4612	21.0156	12.4457	-1.27667	0.463297	1.32264	0.463425	1.68857	0.143248	ref|XP_002274430.1| PREDICTED: hypothetical protein [Vitis vinifera]_x0001_emb|CBI18704.3| unnamed protein product [Vitis vinifera]	AT4G38100.1 | Symbols: | unknown protein; LOCATED IN: chloroplast thylakoid membrane; EXPRESSED IN: 23 plant structures; EXPRESSED DURING: 13 growth stages; BEST Arabidopsis thaliana protein match is: unknown protein (TAIR:AT4G01150.1); Has 30201 Blast hits to 17322 proteins in 780 species: Archae - 12; Bacteria - 1396; Metazoa - 17338; Fungi - 3422; Plants - 5037; Viruses - 0; Other Eukaryotes -…	scaffold_9
contig_12428	4.96684	9.47069	8.30597	-1.90678	0.251069	-1.67228	0.377665	1.14023	0.789013	dbj|BAD94515.1| peroxisome proliferator-activated receptor gamma [Oncorhynchus keta]	No hits found	scaffold_4
contig_12430	4.92995	8.59448	8.07799	-1.74332	0.336752	-1.63856	0.401394	1.06394	0.902706	ref|XP_002514541.1| uridine cytidine kinase I, putative [Ricinus communis]_x0001_gb|EEF47647.1| uridine cytidine kinase I, putative [Ricinus communis]	AT1G26190.1 | Symbols: | Phosphoribulokinase / Uridine kinase family | chr1:9057285-9060433 REVERSE LENGTH=674	scaffold_2
contig_12434	0	1.34561	53.1056	1000000	0.393488	1000000	1.03186e-16	-39.4658	7.66994e-15	No hits found	No hits found	scaffold_10
contig_12435	30.5201	24.1958	34.9425	1.26138	0.397066	-1.1449	0.58784	-1.44415	0.165278	emb|CBI21097.3| unnamed protein product [Vitis vinifera]	AT4G32030.1 | Symbols: | unknown protein; BEST Arabidopsis thaliana protein match is: unknown protein (TAIR:AT1G80610.1); Has 63 Blast hits to 59 proteins in 12 species: Archae - 0; Bacteria - 0; Metazoa - 6; Fungi - 0; Plants - 53; Viruses - 0; Other Eukaryotes - 4 (source: NCBI BLink). | chr4:15490903-15493007 FORWARD LENGTH=253	scaffold_3
contig_12438	47.5333	56.1523	50.1331	-1.18133	0.399683	-1.05469	0.793697	1.12007	0.561357	ref|XP_002306223.1| predicted protein [Populus trichocarpa]_x0001_gb|EEE86734.1| predicted protein [Populus trichocarpa]	AT4G35230.1 | Symbols: BSK1 | BR-signaling kinase 1 | chr4:16755325-16758041 REVERSE LENGTH=512	scaffold_7
contig_12439	24.1559	20.6228	23.9207	1.17132	0.602041	1.00983	0.973259	-1.15992	0.625571	ref|XP_002269515.1| PREDICTED: hypothetical protein [Vitis vinifera]_x0001_emb|CBI35181.3| unnamed protein product [Vitis vinifera]	AT1G22620.1 | Symbols: ATSAC1 | Phosphoinositide phosphatase family protein | chr1:7997889-8002787 REVERSE LENGTH=912	scaffold_6
contig_12440	73.3933	60.726	60.7864	1.2086	0.275771	1.2074	0.278179	-1.001	0.995647	ref|XP_002521096.1| cytochrome B5 isoform 1, putative [Ricinus communis]_x0001_gb|EEF41247.1| cytochrome B5 isoform 1, putative [Ricinus communis]	AT2G32720.1 | Symbols: B5 #4, ATCB5-B, CB5-B | cytochrome B5 isoform B | chr2:13877013-13878447 REVERSE LENGTH=134	scaffold_8
contig_12442	30.3974	27.3028	26.1539	1.11334	0.686644	1.16225	0.576304	1.04393	0.876463	ref|XP_002274593.1| PREDICTED: hypothetical protein [Vitis vinifera]	AT3G53540.1 | Symbols: | unknown protein; LOCATED IN: plasma membrane; EXPRESSED IN: 24 plant structures; EXPRESSED DURING: 14 growth stages; CONTAINS InterPro DOMAIN/s: Protein of unknown function DUF3741 (InterPro:IPR022212); BEST Arabidopsis thaliana protein match is: Protein of unknown function (DUF3741) (TAIR:AT4G28760.2); Has 1710 Blast hits to 868 proteins in 206 species: Archae - 2; Bacte…	scaffold_11
contig_12443	55.1105	29.8515	43.6958	1.84615	0.00610959	1.26123	0.253096	-1.46377	0.108215	ref|XP_002312152.1| predicted protein [Populus trichocarpa]_x0001_gb|EEE89519.1| predicted protein [Populus trichocarpa]	AT2G40110.1 | Symbols: | Yippee family putative zinc-binding protein | chr2:16748159-16749357 FORWARD LENGTH=130	scaffold_10
contig_12444	75.8853	62.1114	50.367	1.22176	0.242585	1.50665	0.0233099	1.23318	0.270177	No hits found	No hits found	scaffold_2
contig_12448	43.9223	67.3223	65.8041	-1.53276	0.0267511	-1.49819	0.0370912	1.02307	0.895768	ref|XP_002274401.1| PREDICTED: hypothetical protein [Vitis vinifera]	AT1G13900.1 | Symbols: | Purple acid phosphatases superfamily protein | chr1:4753494-4755554 REVERSE LENGTH=656	scaffold_2
contig_12449	13.9449	11.7946	10.9098	1.18231	0.678366	1.2782	0.551477	1.0811	0.856313	ref|XP_002313814.1| predicted protein [Populus trichocarpa]_x0001_gb|EEE87769.1| predicted protein [Populus trichocarpa]	AT3G18850.4 | Symbols: LPAT5 | lysophosphatidyl acyltransferase 5 | chr3:6499529-6500840 REVERSE LENGTH=375	scaffold_7
contig_12450	15.2214	15.9269	18.3831	-1.04635	0.901247	-1.20771	0.591622	-1.15422	0.679973	emb|CAN81292.1| hypothetical protein VITISV_005315 [Vitis vinifera]	AT4G17020.3 | Symbols: | transcription factor-related | chr4:9577973-9581082 REVERSE LENGTH=482	scaffold_5
contig_12452	6.76514	3.77066	11.6821	1.79415	0.379161	-1.72681	0.264486	-3.09816	0.047703	ref|XP_002527556.1| kinase, putative [Ricinus communis]_x0001_gb|EEF34808.1| kinase, putative [Ricinus communis]	AT1G21240.1 | Symbols: WAK3 | wall associated kinase 3 | chr1:7434303-7436702 FORWARD LENGTH=741	scaffold_2
contig_12454	30.1311	15.8151	243.028	1.90522	0.0355315	-8.06569	8.8535e-43	-15.3669	1.00543e-53	gb|ABW89464.1| glutamine synthetase [Gossypium hirsutum]_x0001_gb|ABW89465.1| glutamine synthetase [Gossypium hirsutum]	AT5G16570.1 | Symbols: GLN1;4 | glutamine synthetase 1;4 | chr5:5421898-5424523 REVERSE LENGTH=356	scaffold_10
contig_12455	22.6511	27.3442	17.3821	-1.20719	0.51146	1.30313	0.411105	1.57313	0.139847	ref|XP_002264271.1| PREDICTED: hypothetical protein [Vitis vinifera]	AT3G18760.1 | Symbols: | Translation elongation factor EF1B/ribosomal protein S6 family protein | chr3:6457930-6459558 REVERSE LENGTH=139	scaffold_8
contig_12457	2.2125	4.68606	9.78066	-2.11799	0.380839	-4.42065	0.0314924	-2.08718	0.193688	No hits found	No hits found	scaffold_1
contig_12458	8.60802	13.651	12.2455	-1.58584	0.295655	-1.42257	0.437314	1.11478	0.787019	emb|CAN82568.1| hypothetical protein VITISV_040047 [Vitis vinifera]	AT1G14790.1 | Symbols: RDR1, ATRDRP1 | RNA-dependent RNA polymerase 1 | chr1:5094317-5097817 REVERSE LENGTH=1107	scaffold_2
contig_1246	3.99658	8.09633	4.69823	-2.02581	0.256628	-1.17556	0.823352	1.72327	0.361004	sp|Q9XF38|PROF_PYRCO RecName: Full=Profilin; AltName: Full=Allergen Pyr c 3; AltName: Allergen=Pyr c 4_x0001_gb|AAD29410.1| profilin [Pyrus communis]	AT4G29340.1 | Symbols: PRF4 | profilin 4 | chr4:14447718-14448467 FORWARD LENGTH=134	scaffold_10
contig_12460	1.80206	8.78856	1.18249	-4.87696	0.0352715	1.52395	0.762274	7.43225	0.0170581	ref|XP_002309635.1| predicted protein [Populus trichocarpa]_x0001_gb|EEE93158.1| predicted protein [Populus trichocarpa]	AT4G32280.1 | Symbols: IAA29 | indole-3-acetic acid inducible 29 | chr4:15583479-15584628 FORWARD LENGTH=251	scaffold_3
contig_12463	82.8268	59.4194	76.5763	1.39393	0.0501158	1.08162	0.621784	-1.28874	0.142415	ref|XP_002324905.1| predicted protein [Populus trichocarpa]_x0001_gb|EEF03470.1| predicted protein [Populus trichocarpa]	AT1G80780.3 | Symbols: | Polynucleotidyl transferase, ribonuclease H-like superfamily protein | chr1:30358517-30359583 FORWARD LENGTH=286	scaffold_3
contig_12465	14.769	12.3937	17.8714	1.19165	0.655263	-1.21006	0.593422	-1.44197	0.327373	ref|XP_002531168.1| ubiquitin-protein ligase, putative [Ricinus communis]_x0001_gb|EEF31211.1| ubiquitin-protein ligase, putative [Ricinus communis]	AT3G58530.1 | Symbols: | RNI-like superfamily protein | chr3:21645759-21648219 FORWARD LENGTH=353	scaffold_11
contig_12469	22.5817	26.6206	20.1874	-1.17886	0.569108	1.11861	0.717884	1.31867	0.352292	ref|NP_001034752.1| hypothetical protein LOC664621 [Mus musculus]_x0001_gb|AAH03883.1| CDNA sequence BC003883 [Mus musculus]	AT1G27650.1 | Symbols: ATU2AF35A | U2 snRNP auxiliary factor small subunit, putative | chr1:9615152-9616042 FORWARD LENGTH=296	scaffold_2
contig_1247	698.173	661.605	483.467	1.05527	0.321538	1.4441	3.84342e-10	1.36846	1.34728e-07	gb|ACU77870.1| cinnamyl alcohol dehydrogenase [Eucalyptus urophylla]_x0001_gb|ACX68560.1| cinnamyl alcohol dehydrogenase [Eucalyptus camaldulensis]_x0001_gb|ACY66931.1| cinnamyl alcohol dehydrogenase [Eucalyptus camaldulensis]	AT4G34230.1 | Symbols: CAD5, ATCAD5, CAD-5 | cinnamyl alcohol dehydrogenase 5 | chr4:16386898-16388666 REVERSE LENGTH=357	scaffold_8
contig_12474	42.1007	46.7422	38.6173	-1.11025	0.624605	1.0902	0.700243	1.21039	0.38207	ref|XP_002519232.1| conserved hypothetical protein [Ricinus communis]_x0001_gb|EEF43096.1| conserved hypothetical protein [Ricinus communis]	AT3G06610.1 | Symbols: | DNA-binding enhancer protein-related | chr3:2060837-2061845 FORWARD LENGTH=115	scaffold_8
contig_12475	26.2009	24.221	23.7337	1.08174	0.782795	1.10395	0.729962	1.02053	0.944581	ref|XP_002524363.1| transcription factor, putative [Ricinus communis]_x0001_gb|EEF37974.1| transcription factor, putative [Ricinus communis]	AT4G17600.1 | Symbols: LIL3:1 | Chlorophyll A-B binding family protein | chr4:9803759-9804714 FORWARD LENGTH=262	scaffold_5
contig_1248	43.3661	82.7448	185.577	-1.90806	0.000432602	-4.27931	2.35935e-22	-2.24276	2.2323e-10	ref|XP_002517628.1| small heat-shock protein, putative [Ricinus communis]_x0001_gb|EEF44792.1| small heat-shock protein, putative [Ricinus communis]	AT1G52560.1 | Symbols: | HSP20-like chaperones superfamily protein | chr1:19574783-19575766 REVERSE LENGTH=232	scaffold_6
contig_12480	225.834	214.456	137.341	1.05305	0.58815	1.64433	3.17098e-06	1.56149	3.7675e-05	emb|CBI33982.3| unnamed protein product [Vitis vinifera]	AT3G60245.1 | Symbols: | Zinc-binding ribosomal protein family protein | chr3:22268803-22269750 FORWARD LENGTH=92	scaffold_2
contig_12481	25.2169	37.6834	23.1943	-1.49437	0.118184	1.0872	0.773902	1.62468	0.064611	ref|XP_002285290.1| PREDICTED: hypothetical protein [Vitis vinifera]	AT4G31890.2 | Symbols: | ARM repeat superfamily protein | chr4:15427290-15429049 REVERSE LENGTH=518	scaffold_3
contig_12482	46.9878	59.6538	33.6578	-1.26956	0.221986	1.39605	0.139671	1.77236	0.00710606	No hits found	No hits found	scaffold_6
contig_12489	23.0794	21.8319	29.0847	1.05714	0.854187	-1.2602	0.410414	-1.33221	0.314142	ref|XP_002528403.1| serine carboxypeptidase, putative [Ricinus communis]_x0001_gb|EEF33996.1| serine carboxypeptidase, putative [Ricinus communis]	AT4G30810.1 | Symbols: scpl29 | serine carboxypeptidase-like 29 | chr4:15003474-15006017 FORWARD LENGTH=479	scaffold_259
contig_12491	55.9997	74.1904	75.5035	-1.32483	0.111901	-1.34828	0.0898177	-1.0177	0.914858	emb|CBI32866.3| unnamed protein product [Vitis vinifera]	AT1G12760.2 | Symbols: | Zinc finger, C3HC4 type (RING finger) family protein | chr1:4348941-4350512 FORWARD LENGTH=337	scaffold_1
contig_12492	11.0999	8.53766	9.08537	1.30011	0.573912	1.22173	0.662714	-1.06415	0.899481	emb|CBI23146.3| unnamed protein product [Vitis vinifera]	AT5G24165.1 | Symbols: | unknown protein; FUNCTIONS IN: molecular_function unknown; INVOLVED IN: biological_process unknown; LOCATED IN: chloroplast; EXPRESSED IN: 22 plant structures; EXPRESSED DURING: 13 growth stages; BEST Arabidopsis thaliana protein match is: unknown protein (TAIR:AT4G23885.1); Has 30201 Blast hits to 17322 proteins in 780 species: Archae - 12; Bacteria - 1396; Metazoa - 173…	scaffold_3
contig_12493	5.51105	1.68726	5.30783	3.26627	0.178752	1.03829	0.953231	-3.14583	0.198001	ref|XP_002523706.1| conserved hypothetical protein [Ricinus communis]_x0001_gb|EEF38646.1| conserved hypothetical protein [Ricinus communis]	AT2G28105.1 | Symbols: | CONTAINS InterPro DOMAIN/s: Nucleic acid-binding, OB-fold-like (InterPro:IPR016027), Replication factor A, C-terminal (InterPro:IPR013955); Has 20 Blast hits to 20 proteins in 10 species: Archae - 0; Bacteria - 0; Metazoa - 2; Fungi - 0; Plants - 18; Viruses - 0; Other Eukaryotes - 0 (source: NCBI BLink). | chr2:11976764-11977713 FORWARD LENGTH=166	scaffold_2
contig_12496	3.61375	7.22948	1.60464	-2.00055	0.293443	2.25206	0.424067	4.50536	0.0672868	No hits found	No hits found	scaffold_742
contig_12497	232.837	41.4637	275.624	5.61544	1.01001e-33	-1.18376	0.0579027	-6.64734	8.09351e-44	ref|XP_002282119.1| PREDICTED: similar to polyubiquitin [Vitis vinifera]	AT4G05320.4 | Symbols: UBQ10 | polyubiquitin 10 | chr4:2718559-2719932 FORWARD LENGTH=457	scaffold_6
contig_12500	26.4671	28.1898	23.5144	-1.06509	0.817635	1.12557	0.679641	1.19883	0.519966	ref|XP_002280579.1| PREDICTED: hypothetical protein [Vitis vinifera]	AT5G35460.1 | Symbols: | unknown protein; CONTAINS InterPro DOMAIN/s: Protein of unknown function DUF2838 (InterPro:IPR021261); Has 1807 Blast hits to 1807 proteins in 277 species: Archae - 0; Bacteria - 0; Metazoa - 736; Fungi - 347; Plants - 385; Viruses - 0; Other Eukaryotes - 339 (source: NCBI BLink). | chr5:13672598-13674546 FORWARD LENGTH=381	scaffold_3
contig_12503	40.1728	25.7815	24.7472	1.5582	0.0778321	1.62333	0.0566148	1.04179	0.885618	ref|XP_002320545.1| predicted protein [Populus trichocarpa]_x0001_gb|EEE98860.1| predicted protein [Populus trichocarpa]	AT5G48335.1 | Symbols: | unknown protein; FUNCTIONS IN: molecular_function unknown; INVOLVED IN: biological_process unknown; LOCATED IN: chloroplast; BEST Arabidopsis thaliana protein match is: unknown protein (TAIR:AT3G07580.1); Has 35333 Blast hits to 34131 proteins in 2444 species: Archae - 798; Bacteria - 22429; Metazoa - 974; Fungi - 991; Plants - 531; Viruses - 0; Other Eukaryotes - 9610 (s…	scaffold_11
contig_12505	34.8592	29.364	88.0443	1.18714	0.496542	-2.52571	1.21402e-06	-2.99837	3.58709e-08	ref|XP_002283659.1| PREDICTED: hypothetical protein [Vitis vinifera]	No hits found	scaffold_11
contig_12509	0.183632	0.153526	0	1.1961	0.981235	0	0.880483	0	0.899051	No hits found	No hits found	scaffold_3
contig_12510	189.654	187.651	167.503	1.01068	0.91798	1.13225	0.241765	1.12029	0.285678	ref|XP_002327761.1| predicted protein [Populus trichocarpa]_x0001_gb|ABK94183.1| unknown [Populus trichocarpa]_x0001_gb|EEE75239.1| predicted protein [Populus trichocarpa]	AT4G36130.1 | Symbols: | Ribosomal protein L2 family | chr4:17097613-17098656 FORWARD LENGTH=258	scaffold_9
contig_12512	0.706096	0	0.365789	0	0.612977	1.93034	0.823619	1000000	0.776044	No hits found	No hits found	scaffold_3
contig_12519	5321.3	4895.11	3424.68	1.08706	2.47669e-05	1.55381	3.79328e-92	1.42936	9.31984e-59	No hits found	No hits found	scaffold_10
contig_12525	19.1528	22.7324	29.9433	-1.18689	0.585187	-1.56338	0.126541	-1.31721	0.325042	ref|XP_002273666.1| PREDICTED: hypothetical protein [Vitis vinifera]	No hits found	scaffold_2
contig_12527	16.6313	66.6824	29.3677	-4.00945	1.80445e-08	-1.76581	0.0620369	2.2706	0.000126247	ref|XP_002334885.1| predicted protein [Populus trichocarpa]_x0001_gb|EEE70810.1| predicted protein [Populus trichocarpa]	AT5G23760.1 | Symbols: | Copper transport protein family | chr5:8013242-8014129 REVERSE LENGTH=103	scaffold_1
contig_12528	72.7364	46.3577	54.6757	1.56902	0.0157254	1.33032	0.110627	-1.17943	0.410366	ref|XP_002315438.1| predicted protein [Populus trichocarpa]_x0001_gb|EEF01609.1| predicted protein [Populus trichocarpa]	AT5G04740.1 | Symbols: | ACT domain-containing protein | chr5:1368713-1371391 REVERSE LENGTH=301	scaffold_10
contig_12529	28.937	28.684	24.2299	1.00882	0.973681	1.19427	0.522853	1.18383	0.544521	ref|XP_002523394.1| conserved hypothetical protein [Ricinus communis]_x0001_gb|EEF38973.1| conserved hypothetical protein [Ricinus communis]	AT5G04990.1 | Symbols: SUN1, ATSUN1 | SAD1/UNC-84 domain protein 1 | chr5:1471698-1473770 REVERSE LENGTH=471	scaffold_10
contig_12530	82.3365	31.7126	43.9116	2.59633	1.60188e-06	1.87505	0.000601804	-1.38467	0.163009	ref|XP_002275946.1| PREDICTED: hypothetical protein [Vitis vinifera]_x0001_emb|CBI34756.3| unnamed protein product [Vitis vinifera]	AT1G12580.1 | Symbols: PEPKR1 | phosphoenolpyruvate carboxylase-related kinase 1 | chr1:4283635-4285675 FORWARD LENGTH=522	scaffold_4
contig_12531	2.5703	0.623873	1.7181	4.1199	0.346136	1.49601	0.715795	-2.75392	0.559815	No hits found	No hits found	scaffold_10
contig_12536	39.3191	22.977	44.0139	1.71123	0.0391162	-1.1194	0.609454	-1.91556	0.0101969	gb|ADF59042.1| homeobox transcription factor [Jatropha curcas]	AT1G27050.1 | Symbols: ATHB54, HB54 | homeobox protein 54 | chr1:9393706-9394408 FORWARD LENGTH=205	scaffold_2
contig_12539	45.9638	44.6833	43.363	1.02866	0.893689	1.05998	0.784535	1.03045	0.88883	ref|XP_002283748.1| PREDICTED: hypothetical protein isoform 1 [Vitis vinifera]_x0001_emb|CBI22239.3| unnamed protein product [Vitis vinifera]	AT3G01150.1 | Symbols: PTB, ATPTB1, PTB1 | polypyrimidine tract-binding protein 1 | chr3:51732-54344 FORWARD LENGTH=399	scaffold_10
contig_1254	13.5813	24.3077	22.8178	-1.78979	0.0841032	-1.68009	0.12986	1.06529	0.830241	ref|XP_002266863.1| PREDICTED: hypothetical protein [Vitis vinifera]	AT4G26600.1 | Symbols: | S-adenosyl-L-methionine-dependent methyltransferases superfamily protein | chr4:13419629-13423418 FORWARD LENGTH=671	scaffold_6
contig_12540	8.57318	5.79509	13.0404	1.47939	0.479954	-1.52107	0.347843	-2.25025	0.101381	No hits found	No hits found	scaffold_7
contig_12546	3.78583	31.5555	12.7183	-8.33517	1.02654e-06	-3.35944	0.0296777	2.48112	0.00455174	No hits found	AT5G11070.1 | Symbols: | unknown protein; Has 1807 Blast hits to 1807 proteins in 277 species: Archae - 0; Bacteria - 0; Metazoa - 736; Fungi - 347; Plants - 385; Viruses - 0; Other Eukaryotes - 339 (source: NCBI BLink). | chr5:3516440-3516898 REVERSE LENGTH=152	scaffold_3
contig_12552	43.2044	31.1321	48.1184	1.38777	0.163835	-1.11374	0.609294	-1.54562	0.0572596	ref|XP_002268527.1| PREDICTED: hypothetical protein [Vitis vinifera]_x0001_emb|CBI39804.3| unnamed protein product [Vitis vinifera]	AT4G26470.1 | Symbols: | Calcium-binding EF-hand family protein | chr4:13371377-13372343 FORWARD LENGTH=231	scaffold_6
contig_12553	4.42081	1.79806	13.741	2.45865	0.33034	-3.10827	0.0304288	-7.64214	0.00208568	ref|XP_002310535.1| PAD4 [Populus trichocarpa]_x0001_gb|EEE90985.1| PAD4 [Populus trichocarpa]	AT3G52430.1 | Symbols: PAD4, ATPAD4 | alpha/beta-Hydrolases superfamily protein | chr3:19431566-19434292 FORWARD LENGTH=541	scaffold_8
contig_12555	10.325	8.52431	7.62204	1.21124	0.687222	1.35462	0.535866	1.11838	0.828363	ref|XP_002266482.1| PREDICTED: hypothetical protein [Vitis vinifera]_x0001_emb|CBI34818.3| unnamed protein product [Vitis vinifera]	AT1G12400.1 | Symbols: | Nucleotide excision repair, TFIIH, subunit TTDA | chr1:4222296-4222603 FORWARD LENGTH=71	scaffold_5
contig_12556	92.2536	100.136	76.662	-1.08544	0.57097	1.20338	0.231555	1.3062	0.0780425	ref|XP_002305712.1| predicted protein [Populus trichocarpa]_x0001_ref|XP_002305713.1| predicted protein [Populus trichocarpa]_x0001_ref|XP_002305715.1| predicted protein [Populus trichocarpa]_x0001_gb|ABK92715.1| unknown [Populus trichocarpa]_x0001_gb|EEE86223.1| predicted protein [Populus trichocarpa]_x0001_gb|EEE86224.1| predicted protein [Populus trichocarpa]_x0001_gb|EEE86226.1| predicted pro…	AT2G34480.1 | Symbols: | Ribosomal protein L18ae/LX family protein | chr2:14532916-14534161 REVERSE LENGTH=178	scaffold_1
contig_12557	21.2183	21.2923	16.5929	-1.00349	0.991064	1.27876	0.458276	1.28322	0.451529	ref|XP_002531219.1| histone-lysine n-methyltransferase, suvh, putative [Ricinus communis]_x0001_gb|EEF31155.1| histone-lysine n-methyltransferase, suvh, putative [Ricinus communis]	No hits found	scaffold_8
contig_1256	8.78571	6.50584	11.1834	1.35044	0.573692	-1.27291	0.601704	-1.71898	0.279034	No hits found	No hits found	scaffold_2
contig_12560	76.6284	143.808	89.6736	-1.8767	5.39974e-06	-1.17024	0.313188	1.60369	0.000385242	ref|XP_002310279.1| predicted protein [Populus trichocarpa]_x0001_gb|EEE90729.1| predicted protein [Populus trichocarpa]	AT4G36360.1 | Symbols: BGAL3 | beta-galactosidase 3 | chr4:17176840-17181143 REVERSE LENGTH=856	scaffold_9
contig_12562	20.1788	15.1505	27.4868	1.33189	0.404519	-1.36216	0.294773	-1.81425	0.0605839	ref|XP_002515436.1| nucleic acid binding protein, putative [Ricinus communis]_x0001_gb|EEF46885.1| nucleic acid binding protein, putative [Ricinus communis]	AT4G31880.1 | Symbols: | LOCATED IN: cytosol, chloroplast; EXPRESSED IN: 24 plant structures; EXPRESSED DURING: 14 growth stages; BEST Arabidopsis thaliana protein match is: Tudor/PWWP/MBT superfamily protein (TAIR:AT1G15940.1); Has 137162 Blast hits to 70781 proteins in 2973 species: Archae - 289; Bacteria - 24182; Metazoa - 56725; Fungi - 20130; Plants - 6559; Viruses - 758; Other Eukaryotes - …	scaffold_3
contig_12563	11.8553	71.9803	13.9309	-6.07156	6.8251e-12	-1.17508	0.689213	5.16695	8.02607e-11	ref|XP_002273879.1| PREDICTED: similar to cytidine/deoxycytidylate deaminase family protein [Vitis vinifera]	AT4G20960.1 | Symbols: | Cytidine/deoxycytidylate deaminase family protein | chr4:11212077-11213530 FORWARD LENGTH=426	scaffold_4
contig_12566	29.4506	18.4667	20.411	1.5948	0.115396	1.44288	0.204534	-1.10529	0.758617	No hits found	No hits found	scaffold_2
contig_1257	81.7109	74.1312	84.64	1.10225	0.545161	-1.03585	0.82096	-1.14176	0.405833	ref|XP_002300882.1| predicted protein [Populus trichocarpa]_x0001_gb|EEE80155.1| predicted protein [Populus trichocarpa]	AT2G42880.1 | Symbols: ATMPK20, MPK20 | MAP kinase 20 | chr2:17840572-17843947 REVERSE LENGTH=606	scaffold_1
contig_12570	9.3696	12.9169	15.3878	-1.37859	0.463119	-1.64231	0.235147	-1.19129	0.648854	ref|XP_002528448.1| conserved hypothetical protein [Ricinus communis]_x0001_gb|EEF33931.1| conserved hypothetical protein [Ricinus communis]	AT3G12590.1 | Symbols: | unknown protein; INVOLVED IN: biological_process unknown; LOCATED IN: chloroplast; Has 50 Blast hits to 41 proteins in 15 species: Archae - 0; Bacteria - 0; Metazoa - 2; Fungi - 0; Plants - 43; Viruses - 0; Other Eukaryotes - 5 (source: NCBI BLink). | chr3:3996473-4003657 REVERSE LENGTH=1184	scaffold_7
contig_12573	9.88044	24.0554	31.611	-2.43465	0.0152245	-3.19935	0.00065702	-1.31409	0.315535	dbj|BAH57191.1| AT1G22530 [Arabidopsis thaliana]	No hits found	scaffold_8
contig_12574	27.2043	26.7681	20.0012	1.01629	0.953163	1.36013	0.299485	1.33832	0.327605	gb|ABA46787.1| unknown [Solanum tuberosum]	AT1G26750.1 | Symbols: | unknown protein; Has 44 Blast hits to 44 proteins in 16 species: Archae - 0; Bacteria - 0; Metazoa - 0; Fungi - 0; Plants - 44; Viruses - 0; Other Eukaryotes - 0 (source: NCBI BLink). | chr1:9246857-9248053 FORWARD LENGTH=195	scaffold_9
contig_12575	20.5298	19.5314	29.7789	1.05112	0.876436	-1.45052	0.196148	-1.52467	0.147804	ref|XP_002274028.1| PREDICTED: hypothetical protein [Vitis vinifera]	No hits found	scaffold_5
contig_12576	14.6841	14.4856	16.7407	1.0137	0.971254	-1.14006	0.718607	-1.15568	0.691857	ref|XP_002283417.1| PREDICTED: hypothetical protein [Vitis vinifera]	AT1G55250.1 | Symbols: HUB2 | histone mono-ubiquitination 2 | chr1:20607214-20612302 FORWARD LENGTH=900	scaffold_10
contig_12579	14.3321	11.9823	14.0186	1.1961	0.653843	1.02236	0.953991	-1.16994	0.695961	ref|XP_002315316.1| predicted protein [Populus trichocarpa]_x0001_gb|ABK95489.1| unknown [Populus trichocarpa]_x0001_gb|EEF01487.1| predicted protein [Populus trichocarpa]	AT3G10350.2 | Symbols: | P-loop containing nucleoside triphosphate hydrolases superfamily protein | chr3:3208310-3210678 FORWARD LENGTH=433	scaffold_7
contig_12580	43.1156	43.8422	53.9324	-1.01685	0.938307	-1.25088	0.274588	-1.23015	0.309976	ref|XP_002268333.1| PREDICTED: hypothetical protein isoform 2 [Vitis vinifera]	AT3G19640.1 | Symbols: MGT4, MRS2-3 | magnesium transporter 4 | chr3:6820969-6823104 FORWARD LENGTH=484	scaffold_9
contig_12581	10.6649	2.77015	13.1954	3.84995	0.0338659	-1.23727	0.612749	-4.76343	0.00908736	ref|XP_002263062.1| PREDICTED: hypothetical protein [Vitis vinifera]_x0001_emb|CBI29500.3| unnamed protein product [Vitis vinifera]	AT4G17440.2 | Symbols: | Protein of unknown function (DUF1639) | chr4:9727848-9728823 FORWARD LENGTH=215	scaffold_4
contig_12583	23.3264	21.8739	16.5911	1.0664	0.831084	1.40595	0.292298	1.31841	0.40072	emb|CBI18808.3| unnamed protein product [Vitis vinifera]	AT4G22320.2 | Symbols: | unknown protein; FUNCTIONS IN: molecular_function unknown; INVOLVED IN: biological_process unknown; EXPRESSED IN: 24 plant structures; EXPRESSED DURING: 14 growth stages; BEST Arabidopsis thaliana protein match is: unknown protein (TAIR:AT5G55210.1). | chr4:11793129-11794596 REVERSE LENGTH=237	scaffold_5
contig_12586	32.6856	35.3022	20.7635	-1.08006	0.752998	1.57419	0.105299	1.70021	0.0533187	gb|ACU19019.1| unknown [Glycine max]	AT3G23805.1 | Symbols: RALFL24 | ralf-like 24 | chr3:8586467-8586823 FORWARD LENGTH=118	scaffold_8
contig_12591	2.37454	3.42905	9.2818	-1.44409	0.689787	-3.90888	0.0477016	-2.70682	0.110689	emb|CBI35289.3| unnamed protein product [Vitis vinifera]	AT3G17670.1 | Symbols: | tetratricopeptide repeat (TPR)-containing protein | chr3:6040857-6042012 FORWARD LENGTH=236	scaffold_8
contig_12593	28.8094	26.6741	50.054	1.08005	0.776617	-1.73742	0.0168916	-1.8765	0.00759434	ref|XP_002276380.1| PREDICTED: hypothetical protein [Vitis vinifera]	AT3G20770.1 | Symbols: EIN3, AtEIN3 | Ethylene insensitive 3 family protein | chr3:7260702-7262588 REVERSE LENGTH=628	scaffold_7
contig_12594	228.972	253.049	148.195	-1.10515	0.273269	1.54507	3.06055e-05	1.70754	1.46191e-07	ref|XP_002511740.1| conserved hypothetical protein [Ricinus communis]_x0001_gb|EEF50409.1| conserved hypothetical protein [Ricinus communis]	AT2G45470.1 | Symbols: FLA8, AGP8 | FASCICLIN-like arabinogalactan protein 8 | chr2:18742797-18744059 REVERSE LENGTH=420	scaffold_5
contig_12599	0.178249	5.06685	8.68004	-28.4257	0.0409252	-48.6962	0.00358663	-1.7131	0.34733	No hits found	No hits found	scaffold_9
contig_12605	38.09	32.3672	37.112	1.17681	0.498692	1.02635	0.910896	-1.14659	0.572269	gb|ACU13317.1| unknown [Glycine max]	AT5G37680.1 | Symbols: ATARLA1A, ARLA1A | ADP-ribosylation factor-like A1A | chr5:14969797-14971098 REVERSE LENGTH=184	scaffold_10
contig_12606	1.63003	4.47773	6.07988	-2.74702	0.285737	-3.72992	0.127096	-1.3578	0.639635	ref|XP_002305988.1| predicted protein [Populus trichocarpa]_x0001_gb|EEE86499.1| predicted protein [Populus trichocarpa]	AT3G01310.2 | Symbols: | Phosphoglycerate mutase-like family protein | chr3:94343-101603 REVERSE LENGTH=1050	scaffold_9
contig_12607	96.0168	109.931	92.5255	-1.14491	0.333448	1.03773	0.799897	1.18811	0.222281	emb|CAH58637.1| vacuolar H+-ATPase C subunit [Plantago major]_x0001_emb|CAJ38382.1| vacuolar H+-ATPase, subunit C 2 [Plantago major]	AT1G19910.1 | Symbols: AVA-P2, AVA-2PE, ATVHA-C2 | ATPase, F0/V0 complex, subunit C protein | chr1:6913317-6914322 FORWARD LENGTH=165	scaffold_9
contig_12609	1.25375	1.29483	2.13952	-1.03277	0.983142	-1.7065	0.679136	-1.65235	0.694614	ref|XP_002276841.1| PREDICTED: hypothetical protein isoform 1 [Vitis vinifera]_x0001_emb|CAN70316.1| hypothetical protein VITISV_001831 [Vitis vinifera]	AT1G27970.2 | Symbols: NTF2B | nuclear transport factor 2B | chr1:9746921-9748306 FORWARD LENGTH=134	scaffold_8
contig_12616	5.07506	4.24301	6.40131	1.1961	0.797332	-1.26133	0.709121	-1.50867	0.52921	ref|XP_002318364.1| predicted protein [Populus trichocarpa]_x0001_gb|EEE96584.1| predicted protein [Populus trichocarpa]	AT1G79740.1 | Symbols: | hAT transposon superfamily | chr1:30004367-30006715 REVERSE LENGTH=651	scaffold_1
contig_12621	30.3746	39.57	23.8112	-1.30273	0.274856	1.27564	0.377135	1.66182	0.0486787	emb|CBI38929.3| unnamed protein product [Vitis vinifera]	AT2G32060.2 | Symbols: | Ribosomal protein L7Ae/L30e/S12e/Gadd45 family protein | chr2:13639228-13640104 REVERSE LENGTH=144	scaffold_3
contig_12622	64.4295	85.1992	137.599	-1.32236	0.090257	-2.13565	2.08862e-07	-1.61502	0.000435364	gb|ACC93947.1| heat-shock protein 70 [Hevea brasiliensis]	AT1G16030.1 | Symbols: Hsp70b | heat shock protein 70B | chr1:5502386-5504326 REVERSE LENGTH=646	scaffold_6
contig_12623	27.16	40.0319	22.5122	-1.47393	0.118413	1.20646	0.514216	1.77823	0.0271663	emb|CAA87075.1| heat shock transcription factor 29 [Glycine max]	AT4G11660.1 | Symbols: AT-HSFB2B, HSFB2B | winged-helix DNA-binding transcription factor family protein | chr4:7043006-7044227 FORWARD LENGTH=377	scaffold_5
contig_12626	3.04955	3.96601	2.45747	-1.30052	0.748878	1.24093	0.819106	1.61386	0.583567	dbj|BAC22617.1| UDP-glucose:sterol 3-O-glucosyltransferase [Panax ginseng]	AT3G07020.1 | Symbols: | UDP-Glycosyltransferase superfamily protein | chr3:2217841-2221590 REVERSE LENGTH=637	scaffold_8
contig_12627	16.2811	11.1541	12.4172	1.45965	0.336495	1.31117	0.478987	-1.11324	0.799533	No hits found	No hits found	scaffold_4
contig_12631	47.6539	96.9679	52.6693	-2.03484	3.70922e-05	-1.10525	0.618525	1.84107	0.000278949	gb|ACU21420.1| unknown [Glycine max]	AT4G27450.1 | Symbols: | Aluminium induced protein with YGL and LRDR motifs | chr4:13727665-13728683 REVERSE LENGTH=250	scaffold_6
contig_12632	4.73426	0.116414	0	40.6674	0.0461517	0	0.0375705	0	0.922478	No hits found	No hits found	scaffold_3
contig_12636	4.32514	7.54651	5.45541	-1.7448	0.370187	-1.26133	0.732689	1.38331	0.578073	ref|XP_002871832.1| hypothetical protein ARALYDRAFT_909888 [Arabidopsis lyrata subsp. lyrata]_x0001_gb|EFH48091.1| hypothetical protein ARALYDRAFT_909888 [Arabidopsis lyrata subsp. lyrata]	AT5G18730.1 | Symbols: | CONTAINS InterPro DOMAIN/s: Molecular chaperone, heat shock protein, Hsp40, DnaJ (InterPro:IPR015609); BEST Arabidopsis thaliana protein match is: Domain of unknown function (DUF3444) (TAIR:AT5G18740.1); Has 30201 Blast hits to 17322 proteins in 780 species: Archae - 12; Bacteria - 1396; Metazoa - 17338; Fungi - 3422; Plants - 5037; Viruses - 0; Other Eukaryotes - 2996 (s…	scaffold_8
contig_12641	13.8296	13.5308	12.97	1.02208	0.955396	1.06628	0.870876	1.04324	0.915093	gb|ADL36728.1| HSF domain class transcription factor [Malus x domestica]	AT1G67970.1 | Symbols: AT-HSFA8, HSFA8 | heat shock transcription factor A8 | chr1:25484844-25486313 REVERSE LENGTH=374	scaffold_2
contig_12643	89.4717	108.456	89.4276	-1.21218	0.178162	1.00049	0.997377	1.21278	0.177106	gb|ADW08745.1| 1,3-beta-D-glucanase GH17_65 [Populus tremula x Populus tremuloides]	AT1G32860.1 | Symbols: | Glycosyl hydrolase superfamily protein | chr1:11907308-11908803 REVERSE LENGTH=426	scaffold_5
contig_12645	43.503	67.7295	83.8208	-1.55689	0.0217842	-1.92678	0.00033437	-1.23758	0.192466	emb|CBI28228.3| unnamed protein product [Vitis vinifera]	AT3G15880.3 | Symbols: WSIP2 | WUS-interacting protein 2 | chr3:5364792-5371869 REVERSE LENGTH=1125	scaffold_3
contig_12646	82.0836	85.4987	110.379	-1.0416	0.792629	-1.34471	0.0416441	-1.291	0.0759311	ref|XP_002285341.1| PREDICTED: hypothetical protein isoform 1 [Vitis vinifera]	AT3G15880.2 | Symbols: WSIP2, TPR4 | WUS-interacting protein 2 | chr3:5364454-5371869 REVERSE LENGTH=1137	scaffold_3
contig_12647	81.4436	54.446	52.2212	1.49586	0.0206874	1.55959	0.0115155	1.0426	0.830348	ref|XP_002284408.1| PREDICTED: hypothetical protein [Vitis vinifera]_x0001_emb|CBI36118.3| unnamed protein product [Vitis vinifera]	AT1G52280.1 | Symbols: AtRABG3d, RABG3d | RAB GTPase homolog G3D | chr1:19468150-19469449 REVERSE LENGTH=206	scaffold_3
contig_12648	303.889	330.307	444.143	-1.08693	0.294546	-1.46153	2.75874e-07	-1.34464	4.22403e-05	gb|ACV66985.1| plasma membrane aquaporin 1 [Hevea brasiliensis]	AT4G00430.1 | Symbols: TMP-C, PIP1;4, PIP1E | plasma membrane intrinsic protein 1;4 | chr4:186143-187531 REVERSE LENGTH=287	scaffold_5
contig_12650	115.924	79.9179	66.0952	1.45054	0.0100971	1.75389	0.000211469	1.20913	0.254196	No hits found	No hits found	scaffold_6
contig_12655	12.4863	10.893	16.0867	1.14626	0.747736	-1.28835	0.508651	-1.47679	0.326284	ref|XP_002278494.1| PREDICTED: hypothetical protein [Vitis vinifera]	AT3G22430.1 | Symbols: | CONTAINS InterPro DOMAIN/s: Domain of unknown function XS (InterPro:IPR005380); BEST Arabidopsis thaliana protein match is: XS domain-containing protein / XS zinc finger domain-containing protein-related (TAIR:AT5G23570.1); Has 565 Blast hits to 510 proteins in 121 species: Archae - 2; Bacteria - 90; Metazoa - 191; Fungi - 32; Plants - 51; Viruses - 4; Other Eukaryotes - …	scaffold_8
contig_12656	69.0126	46.6041	49.1768	1.48083	0.037523	1.40336	0.068783	-1.0552	0.793859	gb|AAG34813.1|AF243378_1 glutathione S-transferase GST 23 [Glycine max]	AT5G41210.1 | Symbols: ATGSTT1, GST10, GSTT1 | glutathione S-transferase THETA 1 | chr5:16492550-16493884 REVERSE LENGTH=245	scaffold_4
contig_12659	228.616	184.481	161.236	1.23924	0.0299716	1.4179	0.000635509	1.14417	0.211831	gb|ACU13744.1| unknown [Glycine max]	AT2G21580.2 | Symbols: | Ribosomal protein S25 family protein | chr2:9236629-9237510 FORWARD LENGTH=107	scaffold_9
contig_12660	205.841	261.819	368.585	-1.27195	0.0096427	-1.79063	8.49563e-12	-1.40778	2.05738e-05	No hits found	No hits found	scaffold_8
contig_12664	8.0849	19.5123	22.2002	-2.41343	0.0307517	-2.74589	0.0103935	-1.13776	0.681374	emb|CBI31753.3| unnamed protein product [Vitis vinifera]	AT1G29400.2 | Symbols: AML5, ML5 | MEI2-like protein 5 | chr1:10290393-10293696 REVERSE LENGTH=800	scaffold_11
contig_12666	13.5824	155.599	12.328	-11.456	5.36168e-32	1.10175	0.809509	12.6216	5.26224e-33	gb|ACU19112.1| unknown [Glycine max]	AT5G01750.2 | Symbols: | Protein of unknown function (DUF567) | chr5:290034-291109 FORWARD LENGTH=217	scaffold_11
contig_12667	5.87103	32.4145	13.3135	-5.52109	9.86061e-06	-2.26767	0.0951776	2.4347	0.00464988	emb|CAN77665.1| hypothetical protein VITISV_007222 [Vitis vinifera]	No hits found	scaffold_7
contig_12668	12.0816	10.1305	14.3216	1.19259	0.686466	-1.18541	0.669542	-1.41371	0.406685	ref|XP_002275711.1| PREDICTED: hypothetical protein isoform 1 [Vitis vinifera]	AT3G26744.4 | Symbols: ICE1, ATICE1, SCRM | basic helix-loop-helix (bHLH) DNA-binding superfamily protein | chr3:9832953-9834790 REVERSE LENGTH=494	scaffold_7
contig_12670	39.0237	49.6509	44.8451	-1.27233	0.261654	-1.14918	0.5277	1.10716	0.623107	emb|CBI24165.3| unnamed protein product [Vitis vinifera]	AT3G12760.1 | Symbols: | CONTAINS InterPro DOMAIN/s: Defective-in-cullin neddylation protein (InterPro:IPR014764), Protein of unknown function DUF298 (InterPro:IPR005176), UBA-like (InterPro:IPR009060); BEST Arabidopsis thaliana protein match is: Domain of unknown function (DUF298) (TAIR:AT1G15860.2); Has 857 Blast hits to 855 proteins in 202 species: Archae - 0; Bacteria - 0; Metazoa - 482; Fung…	scaffold_6
contig_12672	33.2905	33.2373	35.7291	1.0016	0.994836	-1.07325	0.770973	-1.07497	0.766029	ref|XP_002329890.1| predicted protein [Populus trichocarpa]_x0001_gb|EEF08258.1| predicted protein [Populus trichocarpa]	AT1G12360.1 | Symbols: KEU | Sec1/munc18-like (SM) proteins superfamily | chr1:4201172-4206144 FORWARD LENGTH=666	scaffold_4
contig_12675	52.1629	58.7289	103.622	-1.12588	0.534965	-1.9865	3.38599e-05	-1.76441	0.000410272	ref|XP_002530460.1| transcription cofactor, putative [Ricinus communis]_x0001_gb|EEF31930.1| transcription cofactor, putative [Ricinus communis]	AT1G15780.1 | Symbols: | unknown protein; BEST Arabidopsis thaliana protein match is: unknown protein (TAIR:AT2G10440.1); Has 103701 Blast hits to 43153 proteins in 1828 species: Archae - 30; Bacteria - 7385; Metazoa - 38639; Fungi - 11531; Plants - 7727; Viruses - 307; Other Eukaryotes - 38082 (source: NCBI BLink). | chr1:5430446-5435921 REVERSE LENGTH=1335	scaffold_5
contig_12677	32.7785	21.0131	28.719	1.5599	0.111127	1.14135	0.607971	-1.36672	0.279188	gb|ACU13427.1| unknown [Glycine max]	AT3G18820.1 | Symbols: ATRABG3F, ATRAB7B, RAB71, RABG3F, RAB7B | RAB GTPase homolog G3F | chr3:6484266-6486005 FORWARD LENGTH=206	scaffold_7
contig_12679	24.0795	25.7588	32.1819	-1.06974	0.814098	-1.33648	0.284204	-1.24935	0.403014	emb|CBI28027.3| unnamed protein product [Vitis vinifera]	AT1G67280.1 | Symbols: | Glyoxalase/Bleomycin resistance protein/Dioxygenase superfamily protein | chr1:25188563-25190547 REVERSE LENGTH=350	scaffold_3
contig_12681	58.9598	61.0853	46.7251	-1.03605	0.846909	1.26184	0.236064	1.30733	0.168328	ref|XP_002511161.1| Protein yrdA, putative [Ricinus communis]_x0001_gb|EEF51763.1| Protein yrdA, putative [Ricinus communis]	AT5G63510.1 | Symbols: GAMMA CAL1 | gamma carbonic anhydrase like 1 | chr5:25424054-25425612 FORWARD LENGTH=252	scaffold_11
contig_12683	14.431	7.14252	20.3345	2.02044	0.123147	-1.40908	0.32365	-2.84696	0.0120044	emb|CBI16615.3| unnamed protein product [Vitis vinifera]	AT2G33810.1 | Symbols: SPL3 | squamosa promoter binding protein-like 3 | chr2:14305342-14305828 FORWARD LENGTH=131	scaffold_4
contig_12686	10.1526	5.77189	17.7771	1.75897	0.28681	-1.75099	0.155141	-3.07994	0.0136387	emb|CBI27923.3| unnamed protein product [Vitis vinifera]	AT4G29660.1 | Symbols: EMB2752 | embryo defective 2752 | chr4:14534495-14535171 REVERSE LENGTH=103	scaffold_3
contig_12687	1.0113	1.37784	3.95833	-1.36245	0.84718	-3.91411	0.226133	-2.87284	0.306368	gb|ACU21218.1| unknown [Glycine max]	AT2G02650.1 | Symbols: | Ribonuclease H-like superfamily protein | chr2:735411-736546 FORWARD LENGTH=365	scaffold_3
contig_12689	4.61144	2.31324	0.318524	1.9935	0.416815	14.4775	0.0687395	7.26237	0.29855	ref|NP_568352.1| tatD-related deoxyribonuclease family protein [Arabidopsis thaliana]_x0001_gb|ABN04753.1| At5g17570 [Arabidopsis thaliana]	AT5G17570.1 | Symbols: | TatD related DNase | chr5:5792948-5794580 FORWARD LENGTH=325	scaffold_6
contig_12694	31.5487	6.52611	18.2813	4.83424	3.24575e-05	1.72574	0.0616844	-2.80126	0.018828	No hits found	No hits found	scaffold_11
contig_12696	5.69759	8.67956	11.3476	-1.52337	0.448263	-1.99165	0.182038	-1.3074	0.561809	ref|XP_002528445.1| hypothetical protein RCOM_0464910 [Ricinus communis]_x0001_gb|EEF33928.1| hypothetical protein RCOM_0464910 [Ricinus communis]	AT2G39580.1 | Symbols: | CONTAINS InterPro DOMAIN/s: Putative zinc-finger domain (InterPro:IPR019607); Has 249 Blast hits to 219 proteins in 85 species: Archae - 0; Bacteria - 144; Metazoa - 29; Fungi - 8; Plants - 50; Viruses - 0; Other Eukaryotes - 18 (source: NCBI BLink). | chr2:16510540-16516948 FORWARD LENGTH=1577	scaffold_7
contig_12697	24.5595	26.083	25.4196	-1.06203	0.832367	-1.03502	0.904267	1.0261	0.927175	ref|XP_002530078.1| conserved hypothetical protein [Ricinus communis]_x0001_gb|EEF32318.1| conserved hypothetical protein [Ricinus communis]	AT5G09850.1 | Symbols: | Transcription elongation factor (TFIIS) family protein | chr5:3063488-3065221 REVERSE LENGTH=353	scaffold_9
contig_12706	9.49202	5.85865	11.8147	1.62017	0.369574	-1.2447	0.623945	-2.01662	0.166473	ref|XP_002311742.1| predicted protein [Populus trichocarpa]_x0001_gb|EEE89109.1| predicted protein [Populus trichocarpa]	AT3G26090.1 | Symbols: RGS1, ATRGS1 | G-protein coupled receptors;GTPase activators | chr3:9532883-9535410 FORWARD LENGTH=459	scaffold_8
contig_12708	66.7807	31.7469	71.0533	2.10353	0.000390262	-1.06398	0.717031	-2.23812	9.48413e-05	ref|XP_002300374.1| ZIP transporter [Populus trichocarpa]_x0001_gb|EEE85179.1| ZIP transporter [Populus trichocarpa]	AT1G55910.1 | Symbols: ZIP11 | zinc transporter 11 precursor | chr1:20906161-20907225 FORWARD LENGTH=326	scaffold_6
contig_12709	68.1344	58.5092	61.3738	1.16451	0.394334	1.11015	0.554162	-1.04896	0.794572	gb|ACU24298.1| unknown [Glycine max]	AT5G65260.1 | Symbols: | RNA-binding (RRM/RBD/RNP motifs) family protein | chr5:26080501-26082984 REVERSE LENGTH=220	scaffold_9
contig_12712	192.905	207.877	139.767	-1.07761	0.455142	1.38019	0.0035625	1.48732	0.000253584	ref|XP_002518960.1| 60S ribosomal protein L9, putative [Ricinus communis]_x0001_gb|EEF43493.1| 60S ribosomal protein L9, putative [Ricinus communis]	AT1G33140.1 | Symbols: PGY2 | Ribosomal protein L6 family | chr1:12023360-12024502 FORWARD LENGTH=194	scaffold_11
contig_12715	27.2438	16.2975	20.1969	1.67166	0.0998905	1.34891	0.311303	-1.23927	0.524826	emb|CBI19281.3| unnamed protein product [Vitis vinifera]	AT4G24490.2 | Symbols: | RAB geranylgeranyl transferase alpha subunit 1 | chr4:12655330-12658103 REVERSE LENGTH=678	scaffold_6
contig_12717	5.85413	8.27834	6.44449	-1.4141	0.534762	-1.10084	0.872256	1.28456	0.645275	ref|XP_002514564.1| conserved hypothetical protein [Ricinus communis]_x0001_gb|EEF47670.1| conserved hypothetical protein [Ricinus communis]	AT1G68910.3 | Symbols: WIT2 | WPP domain-interacting protein 2 | chr1:25908373-25910485 REVERSE LENGTH=582	scaffold_7
contig_1272	102.737	128.635	70.2572	-1.25208	0.0891177	1.46231	0.0135717	1.83092	3.21622e-05	ref|XP_002325629.1| predicted protein [Populus trichocarpa]_x0001_gb|ABK94161.1| unknown [Populus trichocarpa]_x0001_gb|ABK95354.1| unknown [Populus trichocarpa]_x0001_gb|EEF00011.1| predicted protein [Populus trichocarpa]	AT3G10860.1 | Symbols: | Cytochrome b-c1 complex, subunit 8 protein | chr3:3399815-3400514 FORWARD LENGTH=72	scaffold_7
contig_12720	120.162	89.8148	104.511	1.33789	0.0364275	1.14976	0.297463	-1.16363	0.292986	emb|CBI24299.3| unnamed protein product [Vitis vinifera]	AT5G12110.1 | Symbols: | Glutathione S-transferase, C-terminal-like;Translation elongation factor EF1B/ribosomal protein S6 | chr5:3914483-3915732 FORWARD LENGTH=228	scaffold_10
contig_12721	8.00816	7.93508	7.52891	1.00921	0.985911	1.06365	0.906689	1.05395	0.920695	ref|XP_002510535.1| conserved hypothetical protein [Ricinus communis]_x0001_gb|EEF52722.1| conserved hypothetical protein [Ricinus communis]	AT1G19980.1 | Symbols: | cytomatrix protein-related | chr1:6933162-6934643 FORWARD LENGTH=342	scaffold_6
contig_12724	13.2189	13.4588	15.4595	-1.01815	0.963742	-1.1695	0.681603	-1.14866	0.715225	ref|XP_002523536.1| lipid binding protein, putative [Ricinus communis]_x0001_gb|EEF38875.1| lipid binding protein, putative [Ricinus communis]	AT5G35180.2 | Symbols: | Protein of unknown function (DUF1336) | chr5:13424538-13432699 FORWARD LENGTH=778	scaffold_3
contig_12725	16.96	2.60325	19.7685	6.51493	0.000937387	-1.1656	0.648096	-7.5938	0.000185809	ref|XP_002268235.1| PREDICTED: hypothetical protein [Vitis vinifera]_x0001_emb|CBI36316.3| unnamed protein product [Vitis vinifera]	AT3G15760.1 | Symbols: | unknown protein; FUNCTIONS IN: molecular_function unknown; INVOLVED IN: biological_process unknown; LOCATED IN: endomembrane system; EXPRESSED IN: 22 plant structures; EXPRESSED DURING: 10 growth stages; BEST Arabidopsis thaliana protein match is: unknown protein (TAIR:AT1G52565.1); Has 42 Blast hits to 42 proteins in 10 species: Archae - 0; Bacteria - 0; Metazoa - 0; Fun…	scaffold_10
contig_12726	15.1014	19.9837	24.1931	-1.3233	0.41677	-1.60204	0.151192	-1.21064	0.531623	ref|XP_002515267.1| hypothetical protein RCOM_1346600 [Ricinus communis]_x0001_gb|EEF47251.1| hypothetical protein RCOM_1346600 [Ricinus communis]	AT2G47330.1 | Symbols: | P-loop containing nucleoside triphosphate hydrolases superfamily protein | chr2:19429083-19431617 REVERSE LENGTH=760	scaffold_8
contig_12727	27.387	21.4942	53.7554	1.27416	0.404338	-1.96281	0.00336512	-2.50093	0.00017736	ref|XP_002272401.1| PREDICTED: hypothetical protein [Vitis vinifera]	AT4G17230.1 | Symbols: SCL13 | SCARECROW-like 13 | chr4:9661218-9662807 REVERSE LENGTH=529	scaffold_4
contig_12730	14.1806	13.6796	11.6785	1.03662	0.925929	1.21424	0.630124	1.17135	0.697526	ref|NP_001077722.1| unknown protein [Arabidopsis thaliana]	AT1G55205.1 | Symbols: | unknown protein; FUNCTIONS IN: molecular_function unknown; INVOLVED IN: biological_process unknown; LOCATED IN: chloroplast; BEST Arabidopsis thaliana protein match is: unknown protein (TAIR:AT3G13674.1); Has 137 Blast hits to 137 proteins in 11 species: Archae - 0; Bacteria - 0; Metazoa - 0; Fungi - 0; Plants - 137; Viruses - 0; Other Eukaryotes - 0 (source: NCBI BLink).…	scaffold_3
contig_12734	3.46874	0.250004	20.2003	13.8748	0.131145	-5.82353	0.000444746	-80.8001	1.68261e-06	No hits found	No hits found	scaffold_3
contig_12735	29.1778	28.1832	25.1471	1.03529	0.896561	1.16029	0.588294	1.12074	0.680803	ref|XP_002265632.1| PREDICTED: hypothetical protein [Vitis vinifera]_x0001_emb|CBI19958.3| unnamed protein product [Vitis vinifera]	AT1G21480.1 | Symbols: | Exostosin family protein | chr1:7519116-7521426 REVERSE LENGTH=462	scaffold_5
contig_12736	81.8049	55.5402	63.2996	1.4729	0.0251929	1.29234	0.12549	-1.13971	0.478599	ref|XP_002872441.1| nucleoside diphosphate kinase 1 [Arabidopsis lyrata subsp. lyrata]_x0001_gb|EFH48700.1| nucleoside diphosphate kinase 1 [Arabidopsis lyrata subsp. lyrata]	AT4G09320.1 | Symbols: NDPK1 | Nucleoside diphosphate kinase family protein | chr4:5923424-5924366 FORWARD LENGTH=169	scaffold_1
contig_12737	3.81021	2.80106	9.52896	1.36027	0.717654	-2.5009	0.128176	-3.40191	0.0611995	gb|ACZ52187.1| ribosomal protein L10 [Citrus sinensis]	ATMG01280.1 | Symbols: ORF291 | Cytochrome C oxidase subunit II-like, transmembrane domain | chrM:318588-319463 REVERSE LENGTH=291	scaffold_9
contig_12742	18.472	2.2768	15.279	8.11317	0.000250787	1.20898	0.588728	-6.71074	0.00161107	gb|ACY29660.1| 3-deoxy-D-arabino-heptulosonate-7-phosphate synthase 02 [Vitis vinifera]	AT4G33510.1 | Symbols: DHS2 | 3-deoxy-d-arabino-heptulosonate 7-phosphate synthase | chr4:16116496-16118549 FORWARD LENGTH=507	scaffold_7
contig_12748	6.9101	10.4456	7.52107	-1.51165	0.410093	-1.08842	0.877108	1.38885	0.503059	No hits found	No hits found	scaffold_5
contig_12751	1700.92	1330.04	910.993	1.27885	1.54263e-11	1.86711	1.08211e-54	1.45999	6.94966e-19	gb|ACD93209.1| heat shock protein 70 [Camellia sinensis]	AT3G09440.2 | Symbols: | Heat shock protein 70 (Hsp 70) family protein | chr3:2903434-2905632 REVERSE LENGTH=649	scaffold_10
contig_12752	5.84736	4.79645	9.14472	1.2191	0.759819	-1.56391	0.410631	-1.90656	0.260131	emb|CBI26488.3| unnamed protein product [Vitis vinifera]	No hits found	scaffold_1
contig_12753	16.7176	29.8349	25.4579	-1.78465	0.0559893	-1.52282	0.182825	1.17193	0.560033	ref|XP_002307762.1| predicted protein [Populus trichocarpa]_x0001_gb|EEE94758.1| predicted protein [Populus trichocarpa]	AT1G76140.1 | Symbols: | Prolyl oligopeptidase family protein | chr1:28571187-28574852 FORWARD LENGTH=795	scaffold_6
contig_12756	28.2504	35.2582	30.7966	-1.24806	0.383086	-1.09013	0.742787	1.14487	0.586192	emb|CBI37652.3| unnamed protein product [Vitis vinifera]	AT5G66020.1 | Symbols: IBS2, ATSAC1B, ATSAC6, SACIB | Phosphoinositide phosphatase family protein | chr5:26401193-26404691 REVERSE LENGTH=593	scaffold_9
contig_12761	4.89622	6.74221	5.74433	-1.37702	0.605596	-1.17322	0.80514	1.17372	0.787163	ref|XP_002284991.1| PREDICTED: hypothetical protein [Vitis vinifera]_x0001_emb|CBI19476.3| unnamed protein product [Vitis vinifera]	AT5G59470.1 | Symbols: | Mannose-P-dolichol utilization defect 1 protein | chr5:23978611-23979414 FORWARD LENGTH=239	scaffold_6
contig_12762	56.002	101.822	66.8357	-1.81819	0.000252397	-1.19345	0.33031	1.52347	0.00705242	ref|XP_002318247.1| predicted protein [Populus trichocarpa]_x0001_gb|EEE96467.1| predicted protein [Populus trichocarpa]	AT5G51970.2 | Symbols: | GroES-like zinc-binding alcohol dehydrogenase family protein | chr5:21111820-21113284 FORWARD LENGTH=364	scaffold_11
contig_12766	39.6479	5.97349	23.5347	6.63732	2.08478e-07	1.68466	0.0434475	-3.93986	0.0010764	emb|CAN65048.1| hypothetical protein VITISV_026363 [Vitis vinifera]	AT1G06620.1 | Symbols: | 2-oxoglutarate (2OG) and Fe(II)-dependent oxygenase superfamily protein | chr1:2025618-2027094 FORWARD LENGTH=365	scaffold_11
contig_12773	20.9425	17.2565	49.1863	1.2136	0.556616	-2.34863	0.000695308	-2.85031	7.43113e-05	emb|CBI30700.3| unnamed protein product [Vitis vinifera]	AT5G45800.1 | Symbols: MEE62 | Leucine-rich repeat protein kinase family protein | chr5:18575765-18578972 REVERSE LENGTH=666	scaffold_5
contig_12774	18.1872	17.2238	30.5165	1.05593	0.873447	-1.67791	0.0792719	-1.77176	0.055784	ref|XP_002520369.1| 4-hydroxyphenylpyruvate dioxygenase, putative [Ricinus communis]_x0001_gb|EEF41985.1| 4-hydroxyphenylpyruvate dioxygenase, putative [Ricinus communis]	AT1G06570.2 | Symbols: PDS1, HPD | phytoene desaturation 1 | chr1:2012173-2013543 REVERSE LENGTH=418	scaffold_1
contig_12775	38.5141	38.6848	45.5018	-1.00443	0.984611	-1.18143	0.448738	-1.17622	0.460363	gb|ACU24133.1| unknown [Glycine max]	AT3G54020.1 | Symbols: AtIPCS1 | Arabidopsis Inositol phosphorylceramide synthase 1 | chr3:20006098-20008020 FORWARD LENGTH=305	scaffold_10
contig_12779	48.1535	44.4475	35.7026	1.08338	0.701899	1.34874	0.176143	1.24494	0.331702	ref|XP_002532175.1| Protein transport protein SFT2, putative [Ricinus communis]_x0001_gb|EEF30212.1| Protein transport protein SFT2, putative [Ricinus communis]	AT4G26550.1 | Symbols: | Got1/Sft2-like vescicle transport protein family | chr4:13402755-13404208 REVERSE LENGTH=225	scaffold_6
contig_12781	14.4454	18.2315	29.4877	-1.2621	0.514772	-2.04132	0.0237302	-1.6174	0.105859	ref|XP_002516199.1| fyve finger-containing phosphoinositide kinase, fyv1, putative [Ricinus communis]_x0001_gb|EEF46201.1| fyve finger-containing phosphoinositide kinase, fyv1, putative [Ricinus communis]	AT4G33240.2 | Symbols: FAB1A | 1-phosphatidylinositol-4-phosphate 5-kinases;zinc ion binding;1-phosphatidylinositol-3-phosphate 5-kinases | chr4:16029504-16037278 REVERSE LENGTH=1756	scaffold_3
contig_12787	38.0979	37.4982	28.1692	1.01599	0.945432	1.35247	0.225802	1.33118	0.253052	ref|XP_002304029.1| predicted protein [Populus trichocarpa]_x0001_gb|EEE79008.1| predicted protein [Populus trichocarpa]	AT5G19630.1 | Symbols: | alpha/beta-Hydrolases superfamily protein | chr5:6628147-6629937 REVERSE LENGTH=228	scaffold_2
contig_1279	75.8276	136.23	69.4002	-1.79658	3.11298e-05	1.09261	0.595209	1.96297	2.7407e-06	gb|ABK96037.1| unknown [Populus trichocarpa]	AT1G72190.1 | Symbols: | D-isomer specific 2-hydroxyacid dehydrogenase family protein | chr1:27167458-27169696 REVERSE LENGTH=373	scaffold_6
contig_12793	20.2564	16.0928	17.0196	1.25872	0.496247	1.19018	0.60146	-1.05759	0.874225	ref|XP_002267282.1| PREDICTED: hypothetical protein [Vitis vinifera]_x0001_emb|CBI22556.3| unnamed protein product [Vitis vinifera]	AT5G53310.1 | Symbols: | myosin heavy chain-related | chr5:21634657-21636094 FORWARD LENGTH=210	scaffold_1
contig_12794	30.4066	33.9997	31.4068	-1.11817	0.657174	-1.0329	0.899702	1.08256	0.750625	ref|XP_002281785.1| PREDICTED: hypothetical protein [Vitis vinifera]_x0001_emb|CBI27057.3| unnamed protein product [Vitis vinifera]	AT1G29700.1 | Symbols: | Metallo-hydrolase/oxidoreductase superfamily protein | chr1:10385196-10386906 REVERSE LENGTH=350	scaffold_2
contig_128	1301.72	613.929	2077.53	2.12031	7.84897e-57	-1.59599	5.79363e-41	-3.38399	9.51392e-185	gb|ABW89470.1| low molecular weight heat shock protein [Gossypium hirsutum]	AT2G29500.1 | Symbols: | HSP20-like chaperones superfamily protein | chr2:12633279-12633740 REVERSE LENGTH=153	scaffold_10
contig_12800	17.4084	15.22	23.3239	1.14379	0.706519	-1.33981	0.360009	-1.53245	0.196897	ref|XP_002520708.1| conserved hypothetical protein [Ricinus communis]_x0001_gb|EEF41670.1| conserved hypothetical protein [Ricinus communis]	AT4G03090.2 | Symbols: | sequence-specific DNA binding;sequence-specific DNA binding transcription factors | chr4:1366495-1370910 REVERSE LENGTH=879	scaffold_3
contig_12801	49.1325	74.3654	33.0226	-1.51357	0.023344	1.48784	0.0766566	2.25195	5.85111e-05	No hits found	No hits found	scaffold_8
contig_12804	22.4726	23.0005	27.1858	-1.02349	0.938393	-1.20973	0.508259	-1.18196	0.558994	ref|XP_002267415.1| PREDICTED: hypothetical protein [Vitis vinifera]_x0001_emb|CBI28798.3| unnamed protein product [Vitis vinifera]	AT1G05180.1 | Symbols: AXR1 | NAD(P)-binding Rossmann-fold superfamily protein | chr1:1498357-1501775 REVERSE LENGTH=540	scaffold_1
contig_12808	48.9557	52.4184	43.1586	-1.07073	0.732364	1.13432	0.548231	1.21455	0.346117	gb|ACN38307.1| eukaryotic translation initiation factor 4e [Carica papaya]	AT4G18040.1 | Symbols: EIF4E, CUM1, AT.EIF4E1, eIF4E1 | eukaryotic translation initiation factor 4E | chr4:10016724-10018151 REVERSE LENGTH=235	scaffold_5
contig_12812	8.73329	10.0201	9.81855	-1.14735	0.773098	-1.12427	0.806938	1.02053	0.964931	ref|XP_002299073.1| predicted protein [Populus trichocarpa]_x0001_gb|EEE83878.1| predicted protein [Populus trichocarpa]	AT4G26480.1 | Symbols: | RNA-binding KH domain-containing protein | chr4:13372885-13375793 REVERSE LENGTH=308	scaffold_6
contig_12813	196.605	148.607	129.379	1.32299	0.00979079	1.51961	0.000191453	1.14862	0.249612	emb|CBI25619.3| unnamed protein product [Vitis vinifera]	AT4G31985.1 | Symbols: | Ribosomal protein L39 family protein | chr4:15469931-15470366 FORWARD LENGTH=51	scaffold_3
contig_12816	73.3731	89.4167	76.4812	-1.21866	0.209859	-1.04236	0.800332	1.16913	0.31669	emb|CAN81585.1| hypothetical protein VITISV_023191 [Vitis vinifera]	AT2G33150.1 | Symbols: PKT3, PED1, KAT2 | peroxisomal 3-ketoacyl-CoA thiolase 3 | chr2:14047814-14050983 REVERSE LENGTH=462	scaffold_8
contig_12819	1.2096	1.98213	1.45378	-1.63866	0.712418	-1.20186	0.901485	1.36343	0.806367	No hits found	No hits found	scaffold_5
contig_12820	3.12175	1.4585	3.42467	2.14039	0.486361	-1.09704	0.913318	-2.34808	0.421476	No hits found	No hits found	scaffold_11
contig_12821	81.6103	54.4576	82.2013	1.4986	0.0200458	-1.00724	0.963301	-1.50945	0.0177264	gb|ACU16300.1| unknown [Glycine max]	No hits found	scaffold_9
contig_12825	31.0564	24.6457	43.9641	1.26012	0.394782	-1.41562	0.138251	-1.78384	0.0199198	ref|XP_002280381.1| PREDICTED: hypothetical protein [Vitis vinifera]	AT2G16365.4 | Symbols: | F-box family protein | chr2:7074940-7079181 FORWARD LENGTH=727	scaffold_7
contig_12829	7.82914	8.86378	16.2234	-1.13215	0.806617	-2.07218	0.0915346	-1.8303	0.148233	ref|XP_002265950.1| PREDICTED: hypothetical protein [Vitis vinifera]	AT1G22940.1 | Symbols: TH1, TH-1, THIE | thiamin biosynthesis protein, putative | chr1:8122384-8124908 FORWARD LENGTH=522	scaffold_7
contig_1283	63.743	123.907	76.9594	-1.94385	1.00127e-05	-1.20734	0.266825	1.61003	0.000906274	ref|XP_002308015.1| predicted protein [Populus trichocarpa]_x0001_gb|ABK95989.1| unknown [Populus trichocarpa]_x0001_gb|EEE91538.1| predicted protein [Populus trichocarpa]	AT3G57290.1 | Symbols: EIF3E, TIF3E1, ATEIF3E-1, INT-6, ATINT6, INT6 | eukaryotic translation initiation factor 3E | chr3:21196786-21199073 REVERSE LENGTH=441	scaffold_1
contig_12830	12.78	9.64494	8.93116	1.32505	0.518105	1.43095	0.420007	1.07992	0.872402	ref|XP_002318810.1| predicted protein [Populus trichocarpa]_x0001_gb|EEE97030.1| predicted protein [Populus trichocarpa]	AT4G25600.1 | Symbols: | Oxoglutarate/iron-dependent oxygenase | chr4:13060712-13062359 FORWARD LENGTH=291	scaffold_1
contig_12831	73.509	93.9511	272.861	-1.27809	0.114994	-3.71194	2.77314e-28	-2.90429	1.60012e-21	ref|XP_002274353.1| PREDICTED: hypothetical protein [Vitis vinifera]_x0001_emb|CBI27507.3| unnamed protein product [Vitis vinifera]	AT2G02100.1 | Symbols: LCR69, PDF2.2 | low-molecular-weight cysteine-rich 69 | chr2:528397-528885 FORWARD LENGTH=77	scaffold_2
contig_12833	76.8949	55.6594	83.5477	1.38153	0.0657289	-1.08652	0.6007	-1.50105	0.0181914	ref|XP_002510740.1| conserved hypothetical protein [Ricinus communis]_x0001_gb|EEF52927.1| conserved hypothetical protein [Ricinus communis]	AT1G42990.1 | Symbols: ATBZIP60, BZIP60 | basic region/leucine zipper motif 60 | chr1:16136062-16137459 REVERSE LENGTH=295	scaffold_6
contig_12834	50.0233	31.0497	34.7094	1.61107	0.0355819	1.4412	0.0975784	-1.11787	0.654544	No hits found	No hits found	scaffold_6
contig_12840	4.04262	7.34347	7.31087	-1.81651	0.349052	-1.80845	0.353251	1.00446	0.993464	ref|XP_002531125.1| conserved hypothetical protein [Ricinus communis]_x0001_gb|EEF31259.1| conserved hypothetical protein [Ricinus communis]	AT4G18380.2 | Symbols: | F-box family protein | chr4:10157957-10159099 FORWARD LENGTH=380	scaffold_2
contig_12843	2.61716	2.38699	1.23255	1.09642	0.926411	2.12337	0.535845	1.93663	0.597919	ref|XP_002528907.1| starch synthase, putative [Ricinus communis]_x0001_gb|EEF33487.1| starch synthase, putative [Ricinus communis]	AT5G65685.2 | Symbols: | UDP-Glycosyltransferase superfamily protein | chr5:26273252-26275864 REVERSE LENGTH=449	scaffold_8
contig_12844	14.3411	16.5123	15.6406	-1.1514	0.701119	-1.09062	0.815872	1.05573	0.879972	No hits found	No hits found	scaffold_1
contig_12846	7.08269	17.1325	7.7299	-2.41892	0.0431581	-1.09138	0.871426	2.21639	0.0623544	ref|XP_002882526.1| lipase class 3 family protein [Arabidopsis lyrata subsp. lyrata]_x0001_gb|EFH58785.1| lipase class 3 family protein [Arabidopsis lyrata subsp. lyrata]	AT3G07400.1 | Symbols: | lipase class 3 family protein | chr3:2367456-2372238 FORWARD LENGTH=1003	scaffold_8
contig_12848	1.03809	6.44726	5.22414	-6.21066	0.0566261	-5.03243	0.114521	1.23413	0.732833	No hits found	No hits found	scaffold_8
contig_1285	14.8479	7.96344	10.3526	1.86451	0.156887	1.43422	0.38025	-1.30001	0.587972	emb|CBI22103.3| unnamed protein product [Vitis vinifera]	AT1G06500.4 | Symbols: | unknown protein; FUNCTIONS IN: molecular_function unknown; INVOLVED IN: biological_process unknown; LOCATED IN: cellular_component unknown; EXPRESSED IN: 22 plant structures; EXPRESSED DURING: 13 growth stages; Has 25 Blast hits to 25 proteins in 10 species: Archae - 0; Bacteria - 0; Metazoa - 0; Fungi - 0; Plants - 25; Viruses - 0; Other Eukaryotes - 0 (source: NCBI BLin…	scaffold_1
contig_12859	91.2318	151.436	74.3613	-1.65991	0.000106389	1.22687	0.191034	2.03649	2.3737e-07	dbj|BAC20171.1| spermidine synthase [Malus x domestica]	AT1G23820.1 | Symbols: SPDS1 | spermidine synthase 1 | chr1:8420278-8422724 FORWARD LENGTH=378	scaffold_8
contig_1286	60.0567	72.1631	69.2279	-1.20158	0.294201	-1.15271	0.421803	1.0424	0.805802	ref|XP_002285365.1| PREDICTED: hypothetical protein [Vitis vinifera]	AT5G52580.1 | Symbols: | RabGAP/TBC domain-containing protein | chr5:21338052-21342848 FORWARD LENGTH=673	scaffold_3
contig_12865	54.6104	39.4467	52.8685	1.38441	0.119415	1.03295	0.867273	-1.34025	0.164357	ref|XP_002300840.1| hypothetical protein POPTRDRAFT_551164 [Populus trichocarpa]_x0001_gb|EEE80113.1| hypothetical protein POPTRDRAFT_551164 [Populus trichocarpa]	AT4G02730.1 | Symbols: | Transducin/WD40 repeat-like superfamily protein | chr4:1207759-1209066 FORWARD LENGTH=333	scaffold_11
contig_12869	16.0194	21.4825	10.888	-1.34103	0.378899	1.47129	0.331522	1.97304	0.0650263	ref|XP_002270017.1| PREDICTED: hypothetical protein [Vitis vinifera]_x0001_emb|CBI21346.3| unnamed protein product [Vitis vinifera]	AT3G27050.1 | Symbols: | unknown protein; Has 43 Blast hits to 43 proteins in 17 species: Archae - 0; Bacteria - 0; Metazoa - 0; Fungi - 0; Plants - 40; Viruses - 0; Other Eukaryotes - 3 (source: NCBI BLink). | chr3:9978286-9979636 REVERSE LENGTH=182	scaffold_9
contig_1287	10.0519	4.16832	8.54	2.41149	0.128886	1.17703	0.733721	-2.04879	0.23682	ref|XP_002513649.1| heat shock protein, putative [Ricinus communis]_x0001_gb|EEF49052.1| heat shock protein, putative [Ricinus communis]	AT5G52640.1 | Symbols: HSP81-1, ATHS83, HSP81.1, HSP83, ATHSP90.1, AtHsp90-1, HSP90.1 | heat shock protein 90.1 | chr5:21352542-21355147 FORWARD LENGTH=705	scaffold_11
contig_12870	33.7309	36.9973	25.5432	-1.09684	0.700025	1.32054	0.291537	1.44842	0.150171	ref|XP_002302451.1| predicted protein [Populus trichocarpa]_x0001_gb|ABK93176.1| unknown [Populus trichocarpa]_x0001_gb|EEE81724.1| predicted protein [Populus trichocarpa]	AT1G47640.1 | Symbols: | unknown protein; FUNCTIONS IN: molecular_function unknown; INVOLVED IN: biological_process unknown; LOCATED IN: mitochondrion; EXPRESSED IN: 23 plant structures; EXPRESSED DURING: 13 growth stages; CONTAINS InterPro DOMAIN/s: Protein of unknown function DUF2053, membrane (InterPro:IPR019164); Has 204 Blast hits to 204 proteins in 84 species: Archae - 0; Bacteria - 0; Meta…	scaffold_6
contig_12879	528.939	499.787	410.655	1.05833	0.363633	1.28804	0.000112665	1.21705	0.00313229	gb|ACU22983.1| unknown [Glycine max]	AT1G28400.1 | Symbols: | unknown protein; FUNCTIONS IN: molecular_function unknown; INVOLVED IN: biological_process unknown; LOCATED IN: endomembrane system; EXPRESSED IN: 22 plant structures; EXPRESSED DURING: 13 growth stages; BEST Arabidopsis thaliana protein match is: unknown protein (TAIR:AT2G33850.1); Has 45374 Blast hits to 18870 proteins in 668 species: Archae - 72; Bacteria - 1460; Metaz…	scaffold_5
contig_12882	12.4987	12.9401	7.85039	-1.03532	0.931813	1.59212	0.3145	1.64834	0.275321	ref|XP_002266453.1| PREDICTED: hypothetical protein [Vitis vinifera]_x0001_emb|CBI22390.3| unnamed protein product [Vitis vinifera]	AT1G08640.1 | Symbols: CJD1 | Chloroplast J-like domain 1 | chr1:2748714-2751209 REVERSE LENGTH=294	scaffold_1682
contig_12893	26.9758	15.9483	29.7461	1.69145	0.0950128	-1.10269	0.715739	-1.86516	0.0422993	No hits found	No hits found	scaffold_10
contig_12898	0	0.18337	0.227244	1000000	0.880644	1000000	0.854265	-1.23927	0.973214	ref|XP_002118239.1| predicted protein [Trichoplax adhaerens]_x0001_gb|EDV19242.1| predicted protein [Trichoplax adhaerens]	No hits found	scaffold_2
contig_12902	9.00092	10.522	10.0685	-1.16899	0.738034	-1.11861	0.81242	1.04504	0.922569	dbj|BAD83444.2| ribosomal protein S12 [Nicotiana tabacum]	ATMG00980.1 | Symbols: RPSL2 | Ribosomal protein S12/S23 family protein | chrM:260224-260601 REVERSE LENGTH=125	scaffold_3
contig_12903	1.57181	11.243	12.3045	-7.15288	0.00667825	-7.82823	0.00357307	-1.09442	0.830924	ref|XP_002525185.1| ubiquitin protein ligase E3a, putative [Ricinus communis]_x0001_gb|EEF37151.1| ubiquitin protein ligase E3a, putative [Ricinus communis]	AT5G02880.1 | Symbols: UPL4 | ubiquitin-protein ligase 4 | chr5:662643-668847 FORWARD LENGTH=1502	scaffold_1
contig_12906	6.67973	7.08814	4.99096	-1.06114	0.915878	1.33837	0.637169	1.4202	0.563918	emb|CBI29363.3| unnamed protein product [Vitis vinifera]	AT4G09730.1 | Symbols: RH39 | RH39 | chr4:6136333-6139510 FORWARD LENGTH=621	scaffold_6
contig_12914	52.1442	38.3156	41.2309	1.36091	0.147783	1.26469	0.26117	-1.07608	0.745545	emb|CBI16240.3| unnamed protein product [Vitis vinifera]	AT2G28550.3 | Symbols: RAP2.7 | related to AP2.7 | chr2:12226168-12228251 REVERSE LENGTH=464	scaffold_10
contig_12917	25.9389	31.3785	25.227	-1.20971	0.476597	1.02822	0.921611	1.24385	0.417902	ref|XP_002319207.1| predicted protein [Populus trichocarpa]_x0001_gb|EEE95130.1| predicted protein [Populus trichocarpa]	AT5G17910.2 | Symbols: | unknown protein; FUNCTIONS IN: molecular_function unknown; INVOLVED IN: biological_process unknown; LOCATED IN: mitochondrion; EXPRESSED IN: 23 plant structures; EXPRESSED DURING: 15 growth stages; BEST Arabidopsis thaliana protein match is: unknown protein (TAIR:AT2G29620.1). | chr5:5927906-5932292 FORWARD LENGTH=1342	scaffold_1
contig_12918	130.28	125.789	147.543	1.0357	0.77948	-1.13251	0.3012	-1.17294	0.188952	gb|AAP45173.1| hypothetical protein SBB1_14t00005 [Solanum bulbocastanum]	No hits found	scaffold_5
contig_12923	7.70027	5.17136	11.6403	1.48902	0.498803	-1.51167	0.382931	-2.25091	0.122971	emb|CBI15424.3| unnamed protein product [Vitis vinifera]	AT3G18500.3 | Symbols: | DNAse I-like superfamily protein | chr3:6352544-6355297 FORWARD LENGTH=449	scaffold_11
contig_12924	33.1197	26.0944	24.9948	1.26922	0.36542	1.32506	0.290565	1.04399	0.879098	ref|XP_002265235.1| PREDICTED: hypothetical protein [Vitis vinifera]_x0001_emb|CAN74476.1| hypothetical protein VITISV_032714 [Vitis vinifera]_x0001_emb|CBI29466.3| unnamed protein product [Vitis vinifera]	AT5G64160.1 | Symbols: | unknown protein; FUNCTIONS IN: molecular_function unknown; INVOLVED IN: biological_process unknown; LOCATED IN: cellular_component unknown; EXPRESSED IN: 24 plant structures; EXPRESSED DURING: 15 growth stages; Has 30201 Blast hits to 17322 proteins in 780 species: Archae - 12; Bacteria - 1396; Metazoa - 17338; Fungi - 3422; Plants - 5037; Viruses - 0; Other Eukaryotes - …	scaffold_9
contig_12925	82.716	77.6846	60.8906	1.06477	0.692203	1.35844	0.0691594	1.27581	0.154919	ref|XP_002393975.1| hypothetical protein MPER_06208 [Moniliophthora perniciosa FA553]_x0001_gb|EEB94905.1| hypothetical protein MPER_06208 [Moniliophthora perniciosa FA553]	AT1G32210.1 | Symbols: ATDAD1 | Defender against death (DAD family) protein | chr1:11606047-11607652 REVERSE LENGTH=115	scaffold_8
contig_12926	50.097	33.9412	36.9749	1.47599	0.0791694	1.35489	0.161661	-1.08938	0.720821	ref|XP_002271877.1| PREDICTED: hypothetical protein [Vitis vinifera]	AT1G27200.1 | Symbols: | Domain of unknown function (DUF23) | chr1:9449812-9451539 REVERSE LENGTH=575	scaffold_2
contig_12934	14.0959	25.2586	18.7906	-1.79192	0.0775793	-1.33306	0.420411	1.34422	0.335302	emb|CBI29262.3| unnamed protein product [Vitis vinifera]	AT1G57820.1 | Symbols: VIM1, ORTH2 | Zinc finger (C3HC4-type RING finger) family protein | chr1:21414342-21417902 REVERSE LENGTH=645	scaffold_2
contig_12940	95.4374	49.5763	32.9928	1.92506	0.00013054	2.89267	2.12399e-08	1.50264	0.0690263	ref|XP_002329836.1| predicted protein [Populus trichocarpa]_x0001_gb|EEF08029.1| predicted protein [Populus trichocarpa]	No hits found	scaffold_5
contig_12942	24.5693	31.0027	26.7971	-1.26185	0.392564	-1.09068	0.758534	1.15694	0.583767	ref|XP_002283428.1| PREDICTED: hypothetical protein [Vitis vinifera]_x0001_emb|CBI22093.3| unnamed protein product [Vitis vinifera]	AT2G38020.1 | Symbols: VCL1, MAN, EMB258 | vacuoleless1 (VCL1) | chr2:15910098-15914190 REVERSE LENGTH=858	scaffold_1
contig_12943	15.8211	8.45506	16.9706	1.8712	0.141396	-1.07266	0.843627	-2.00715	0.095761	ref|XP_002321591.1| predicted protein [Populus trichocarpa]_x0001_gb|EEF05718.1| predicted protein [Populus trichocarpa]	AT2G36330.1 | Symbols: | Uncharacterised protein family (UPF0497) | chr2:15233620-15235298 FORWARD LENGTH=283	scaffold_2
contig_1296	187.134	263.667	136.699	-1.40898	0.000307807	1.36895	0.00505874	1.92881	1.64732e-10	ref|XP_002276048.1| PREDICTED: hypothetical protein [Vitis vinifera]_x0001_emb|CBI27203.3| unnamed protein product [Vitis vinifera]	AT2G35020.1 | Symbols: GlcNAc1pUT2 | N-acetylglucosamine-1-phosphate uridylyltransferase 2 | chr2:14756803-14760477 FORWARD LENGTH=502	scaffold_5
contig_12964	21.9719	14.2104	20.1877	1.54618	0.202472	1.08838	0.786327	-1.42062	0.315104	emb|CBI33972.3| unnamed protein product [Vitis vinifera]	AT5G47050.1 | Symbols: | SBP (S-ribonuclease binding protein) family protein | chr5:19106612-19107860 FORWARD LENGTH=300	scaffold_5
contig_12965	9.97004	7.50568	8.74064	1.32833	0.567736	1.14065	0.782742	-1.16454	0.767271	ref|XP_002271414.1| PREDICTED: hypothetical protein [Vitis vinifera]	AT4G25770.1 | Symbols: | alpha/beta-Hydrolases superfamily protein | chr4:13117821-13119982 REVERSE LENGTH=418	scaffold_3
contig_12967	32.0063	19.7366	27.4257	1.62167	0.090179	1.16702	0.556073	-1.38958	0.267719	ref|XP_002517908.1| conserved hypothetical protein [Ricinus communis]_x0001_gb|EEF44426.1| conserved hypothetical protein [Ricinus communis]	AT1G03730.1 | Symbols: | unknown protein; BEST Arabidopsis thaliana protein match is: unknown protein (TAIR:AT4G03600.1); Has 50 Blast hits to 50 proteins in 10 species: Archae - 0; Bacteria - 0; Metazoa - 0; Fungi - 0; Plants - 50; Viruses - 0; Other Eukaryotes - 0 (source: NCBI BLink). | chr1:931017-931520 REVERSE LENGTH=167	scaffold_1
contig_12968	73.7115	94.9474	41.1789	-1.28809	0.102747	1.79003	0.00236431	2.30573	3.30246e-06	ref|XP_002523821.1| gtpase activating protein, putative [Ricinus communis]_x0001_gb|EEF38547.1| gtpase activating protein, putative [Ricinus communis]	AT5G22400.1 | Symbols: | Rho GTPase activating protein with PAK-box/P21-Rho-binding domain | chr5:7423050-7425335 REVERSE LENGTH=466	scaffold_2
contig_12969	29.0566	24.9906	25.457	1.1627	0.584089	1.1414	0.62942	-1.01866	0.94824	ref|XP_002281090.1| PREDICTED: hypothetical protein [Vitis vinifera]_x0001_emb|CAN72062.1| hypothetical protein VITISV_031803 [Vitis vinifera]	AT2G29570.1 | Symbols: PCNA2, ATPCNA2 | proliferating cell nuclear antigen 2 | chr2:12650139-12651598 REVERSE LENGTH=264	scaffold_10
contig_1297	41.4366	30.9557	34.4133	1.33858	0.220921	1.20409	0.423228	-1.11169	0.671592	ref|XP_002515540.1| conserved hypothetical protein [Ricinus communis]_x0001_gb|EEF46989.1| conserved hypothetical protein [Ricinus communis]	AT5G11280.1 | Symbols: | unknown protein; BEST Arabidopsis thaliana protein match is: unknown protein (TAIR:AT1G80200.1); Has 30201 Blast hits to 17322 proteins in 780 species: Archae - 12; Bacteria - 1396; Metazoa - 17338; Fungi - 3422; Plants - 5037; Viruses - 0; Other Eukaryotes - 2996 (source: NCBI BLink). | chr5:3597321-3598347 FORWARD LENGTH=209	scaffold_3
contig_12970	3.00973	4.27007	4.1578	-1.41875	0.664507	-1.38145	0.690933	1.027	0.971127	ref|XP_002527090.1| dead box ATP-dependent RNA helicase, putative [Ricinus communis]_x0001_gb|EEF35253.1| dead box ATP-dependent RNA helicase, putative [Ricinus communis]	AT4G09730.1 | Symbols: RH39 | RH39 | chr4:6136333-6139510 FORWARD LENGTH=621	scaffold_6
contig_12973	2.2523	0.488194	6.3093	4.61353	0.367632	-2.80128	0.187117	-12.9238	0.0296749	No hits found	No hits found	scaffold_25
contig_12975	10.5756	11.8232	9.17349	-1.11797	0.797168	1.15284	0.759148	1.28885	0.573185	ref|XP_002531056.1| conserved hypothetical protein [Ricinus communis]_x0001_gb|EEF31317.1| conserved hypothetical protein [Ricinus communis]	AT5G12230.1 | Symbols: MED19A | MED19A; BEST Arabidopsis thaliana protein match is: unknown protein (TAIR:AT5G19480.2); Has 1807 Blast hits to 1807 proteins in 277 species: Archae - 0; Bacteria - 0; Metazoa - 736; Fungi - 347; Plants - 385; Viruses - 0; Other Eukaryotes - 339 (source: NCBI BLink). | chr5:3953915-3955285 REVERSE LENGTH=221	scaffold_4
contig_12979	3.51091	5.73229	3.98043	-1.63271	0.489977	-1.13373	0.873404	1.44012	0.594923	ref|XP_002523161.1| ATP binding protein, putative [Ricinus communis]_x0001_gb|EEF39192.1| ATP binding protein, putative [Ricinus communis]	AT5G24010.1 | Symbols: | Protein kinase superfamily protein | chr5:8113910-8116384 FORWARD LENGTH=824	scaffold_11
contig_12981	27.3612	15.3265	44.2239	1.78522	0.0674061	-1.6163	0.0470345	-2.88545	0.000153651	ref|XP_002271334.1| PREDICTED: hypothetical protein isoform 1 [Vitis vinifera]	AT5G51280.1 | Symbols: | DEAD-box protein abstrakt, putative | chr5:20841456-20843645 FORWARD LENGTH=591	scaffold_11
contig_12985	14.5926	21.8762	19.0946	-1.49913	0.233685	-1.30851	0.445134	1.14567	0.668189	ref|XP_002330509.1| predicted protein [Populus trichocarpa]_x0001_gb|EEF09574.1| predicted protein [Populus trichocarpa]	AT2G06010.1 | Symbols: ORG4 | OBP3-responsive gene 4 | chr2:2336841-2338391 FORWARD LENGTH=188	scaffold_3
contig_12987	2.88013	7.2238	6.51069	-2.50815	0.19035	-2.26056	0.259479	1.10953	0.853495	ref|XP_002318933.1| predicted protein [Populus trichocarpa]_x0001_gb|EEE94856.1| predicted protein [Populus trichocarpa]	AT1G09420.2 | Symbols: G6PD4 | glucose-6-phosphate dehydrogenase 4 | chr1:3038640-3041715 REVERSE LENGTH=635	scaffold_8
contig_12990	5.77347	13.2215	13.7842	-2.29005	0.0933105	-2.38751	0.0746754	-1.04256	0.915587	ref|XP_002300934.1| predicted protein [Populus trichocarpa]_x0001_gb|EEE80207.1| predicted protein [Populus trichocarpa]	AT4G26540.1 | Symbols: | Leucine-rich repeat receptor-like protein kinase family protein | chr4:13394673-13398028 REVERSE LENGTH=1091	scaffold_6
contig_12993	5.93687	6.79787	10.3856	-1.14503	0.817433	-1.74934	0.284963	-1.52777	0.400949	emb|CAN68564.1| hypothetical protein VITISV_032171 [Vitis vinifera]	AT1G13260.1 | Symbols: RAV1, EDF4 | related to ABI3/VP1 1 | chr1:4542386-4543420 FORWARD LENGTH=344	scaffold_7
contig_12994	32.8335	150.911	40.7563	-4.59626	1.65386e-19	-1.2413	0.359047	3.70277	2.86149e-16	No hits found	No hits found	scaffold_2
contig_12995	42.8262	29.1316	20.516	1.4701	0.108233	2.08746	0.00500514	1.41995	0.225703	ref|XP_002282505.1| PREDICTED: hypothetical protein [Vitis vinifera]	AT3G50340.1 | Symbols: | unknown protein; BEST Arabidopsis thaliana protein match is: unknown protein (TAIR:AT5G67020.1); Has 128 Blast hits to 128 proteins in 39 species: Archae - 0; Bacteria - 46; Metazoa - 0; Fungi - 3; Plants - 76; Viruses - 0; Other Eukaryotes - 3 (source: NCBI BLink). | chr3:18665333-18666544 REVERSE LENGTH=403	scaffold_9
contig_12998	17.1125	17.923	48.9038	-1.04736	0.892857	-2.85778	7.56758e-05	-2.72856	0.000129359	gb|AAD30453.1|AF123256_1 17.8 kD class I small heat shock protein [Solanum lycopersicum]	AT2G29500.1 | Symbols: | HSP20-like chaperones superfamily protein | chr2:12633279-12633740 REVERSE LENGTH=153	scaffold_10
contig_13002	5.51197	20.8203	17.4671	-3.77729	0.00265918	-3.16894	0.012867	1.19197	0.593254	ref|XP_002530596.1| Filamin-A-interacting protein, putative [Ricinus communis]_x0001_gb|EEF31776.1| Filamin-A-interacting protein, putative [Ricinus communis]	AT5G65770.3 | Symbols: LINC4 | little nuclei4 | chr5:26311587-26315610 FORWARD LENGTH=1010	scaffold_9
contig_13004	2.85508	5.96748	4.63439	-2.09013	0.321307	-1.62321	0.544578	1.28765	0.697529	ref|XP_002284832.1| PREDICTED: hypothetical protein [Vitis vinifera]_x0001_emb|CBI19506.3| unnamed protein product [Vitis vinifera]	AT3G49180.1 | Symbols: RID3 | Transducin/WD40 repeat-like superfamily protein | chr3:18229810-18231874 FORWARD LENGTH=438	scaffold_6
contig_13006	35.0431	55.3242	42.7465	-1.57875	0.0332837	-1.21983	0.385602	1.29424	0.206131	ref|XP_002325896.1| predicted protein [Populus trichocarpa]_x0001_gb|EEF00278.1| predicted protein [Populus trichocarpa]	AT5G16510.2 | Symbols: | Alpha-1,4-glucan-protein synthase family protein | chr5:5393296-5394342 FORWARD LENGTH=348	scaffold_2
contig_13010	0.0336546	0.028137	0	1.1961	0.996255	0	0.976942	0	0.980686	ref|XP_002264897.1| PREDICTED: hypothetical protein [Vitis vinifera]_x0001_emb|CAN76753.1| hypothetical protein VITISV_011074 [Vitis vinifera]	AT2G27690.1 | Symbols: CYP94C1 | cytochrome P450, family 94, subfamily C, polypeptide 1 | chr2:11809373-11810860 FORWARD LENGTH=495	scaffold_10
contig_13015	47.3798	31.003	63.5622	1.52823	0.0653697	-1.34155	0.125765	-2.0502	0.000775991	emb|CBI23562.3| unnamed protein product [Vitis vinifera]	AT5G48380.1 | Symbols: BIR1 | BAK1-interacting receptor-like kinase 1 | chr5:19604584-19606532 REVERSE LENGTH=620	scaffold_11
contig_13016	60.8418	57.5289	47.9852	1.05759	0.761865	1.26793	0.219724	1.19889	0.355167	ref|XP_002266252.1| PREDICTED: hypothetical protein isoform 1 [Vitis vinifera]_x0001_emb|CAN78910.1| hypothetical protein VITISV_032948 [Vitis vinifera]_x0001_emb|CBI25677.3| unnamed protein product [Vitis vinifera]	AT3G25530.1 | Symbols: GHBDH, ATGHBDH, GLYR1, GR1 | glyoxylate reductase 1 | chr3:9271949-9273514 REVERSE LENGTH=289	scaffold_11
contig_13017	10.2812	10.9524	5.32611	-1.06529	0.887236	1.93034	0.223059	2.05637	0.174244	ref|XP_002528560.1| conserved hypothetical protein [Ricinus communis]_x0001_gb|EEF33815.1| conserved hypothetical protein [Ricinus communis]	AT3G15395.4 | Symbols: | unknown protein; FUNCTIONS IN: molecular_function unknown; INVOLVED IN: biological_process unknown; LOCATED IN: endomembrane system; Has 31 Blast hits to 31 proteins in 11 species: Archae - 0; Bacteria - 0; Metazoa - 0; Fungi - 0; Plants - 31; Viruses - 0; Other Eukaryotes - 0 (source: NCBI BLink). | chr3:5201014-5201307 FORWARD LENGTH=59	scaffold_6
contig_13022	61.6683	51.2178	65.4175	1.20404	0.327464	-1.06079	0.740589	-1.27724	0.190241	ref|XP_002307913.1| predicted protein [Populus trichocarpa]_x0001_gb|EEE91436.1| predicted protein [Populus trichocarpa]	AT3G22200.1 | Symbols: POP2, GABA-T, HER1 | Pyridoxal phosphate (PLP)-dependent transferases superfamily protein | chr3:7835286-7838863 FORWARD LENGTH=504	scaffold_11
contig_13024	54.7765	54.2951	51.4309	1.00887	0.963428	1.06505	0.746781	1.05569	0.781751	ref|XP_002322150.1| predicted protein [Populus trichocarpa]_x0001_gb|EEF06277.1| predicted protein [Populus trichocarpa]	AT5G35530.1 | Symbols: | Ribosomal protein S3 family protein | chr5:13710355-13712192 REVERSE LENGTH=248	scaffold_3
contig_13026	13.3697	13.4739	9.02002	-1.0078	0.984287	1.48222	0.368879	1.49378	0.35852	ref|XP_002520923.1| Protein SENSITIVITY TO RED LIGHT REDUCED, putative [Ricinus communis]_x0001_gb|EEF41468.1| Protein SENSITIVITY TO RED LIGHT REDUCED, putative [Ricinus communis]	AT5G59560.2 | Symbols: SRR1 | sensitivity to red light reduced protein (SRR1) | chr5:24000747-24001574 REVERSE LENGTH=275	scaffold_7
contig_13027	11.6823	9.93836	14.0151	1.17548	0.714796	-1.19968	0.652512	-1.4102	0.415053	No hits found	No hits found	scaffold_6
contig_13028	32.7932	49.4764	53.1496	-1.50874	0.0668642	-1.62075	0.0284389	-1.07424	0.718415	emb|CBI33955.3| unnamed protein product [Vitis vinifera]	AT5G47010.1 | Symbols: UPF1, LBA1, ATUPF1 | RNA helicase, putative | chr5:19072009-19078856 FORWARD LENGTH=1254	scaffold_5
contig_13030	4.6556	2.29711	10.2008	2.02672	0.40535	-2.19107	0.161772	-4.4407	0.0274329	ref|XP_002264843.1| PREDICTED: hypothetical protein [Vitis vinifera]	AT3G23590.1 | Symbols: RFR1, MED33A | REF4-related 1 | chr3:8467638-8473469 FORWARD LENGTH=1309	scaffold_3280
contig_13034	92.5687	68.4349	39.5505	1.35265	0.0576104	2.34052	3.21349e-06	1.73032	0.005415	ref|XP_002299495.1| predicted protein [Populus trichocarpa]_x0001_gb|EEE84300.1| predicted protein [Populus trichocarpa]	AT4G23740.1 | Symbols: | Leucine-rich repeat protein kinase family protein | chr4:12367063-12369159 FORWARD LENGTH=638	scaffold_5
contig_13036	128.254	101.187	112.053	1.26749	0.0743573	1.14458	0.296979	-1.10738	0.457948	emb|CBI34158.3| unnamed protein product [Vitis vinifera]	AT4G02590.3 | Symbols: UNE12 | basic helix-loop-helix (bHLH) DNA-binding superfamily protein | chr4:1137968-1140117 REVERSE LENGTH=247	scaffold_8
contig_13039	68.744	52.3647	42.6784	1.31279	0.137952	1.61074	0.0135985	1.22696	0.322981	ref|XP_002270752.1| PREDICTED: hypothetical protein [Vitis vinifera]	AT3G11690.1 | Symbols: | unknown protein; FUNCTIONS IN: molecular_function unknown; INVOLVED IN: biological_process unknown; LOCATED IN: chloroplast; EXPRESSED IN: 24 plant structures; EXPRESSED DURING: 15 growth stages; BEST Arabidopsis thaliana protein match is: unknown protein (TAIR:AT5G06380.1); Has 84 Blast hits to 84 proteins in 12 species: Archae - 0; Bacteria - 0; Metazoa - 0; Fungi - 0; …	scaffold_11
contig_13040	13.8862	11.915	12.2103	1.16543	0.704191	1.13725	0.748202	-1.02478	0.953198	emb|CBI24430.3| unnamed protein product [Vitis vinifera]	AT5G22120.1 | Symbols: | unknown protein; FUNCTIONS IN: molecular_function unknown; INVOLVED IN: biological_process unknown; LOCATED IN: cellular_component unknown; EXPRESSED IN: cultured cell; Has 30201 Blast hits to 17322 proteins in 780 species: Archae - 12; Bacteria - 1396; Metazoa - 17338; Fungi - 3422; Plants - 5037; Viruses - 0; Other Eukaryotes - 2996 (source: NCBI BLink). | chr5:7334612-…	scaffold_2
contig_13041	25.5982	32.1527	35.1896	-1.25605	0.392678	-1.37469	0.222096	-1.09445	0.71365	ref|XP_002282542.1| PREDICTED: hypothetical protein [Vitis vinifera]_x0001_emb|CBI35771.3| unnamed protein product [Vitis vinifera]	AT1G04140.1 | Symbols: | Transducin family protein / WD-40 repeat family protein | chr1:1075984-1080321 REVERSE LENGTH=790	scaffold_4
contig_13042	75.1145	54.2751	75.8586	1.38396	0.067589	-1.00991	0.951897	-1.39767	0.0590429	ref|XP_002330783.1| predicted protein [Populus trichocarpa]_x0001_gb|EEF09716.1| predicted protein [Populus trichocarpa]	AT2G24360.1 | Symbols: | Protein kinase superfamily protein | chr2:10364742-10366075 REVERSE LENGTH=411	scaffold_3
contig_13045	58.0515	57.1884	40.5289	1.01509	0.936236	1.43235	0.0785713	1.41105	0.0930902	emb|CBI15188.3| unnamed protein product [Vitis vinifera]	AT5G39510.1 | Symbols: VTI11, ATVTI1A, ATVTI11, ZIG, SGR4, VTI1A, ZIG1 | Vesicle transport v-SNARE family protein | chr5:15822035-15823591 FORWARD LENGTH=221	scaffold_2
contig_13046	14.1906	17.2399	16.2649	-1.21489	0.593049	-1.14617	0.712162	1.05995	0.86848	gb|ACU20861.1| unknown [Glycine max]	AT1G55510.1 | Symbols: BCDH BETA1 | branched-chain alpha-keto acid decarboxylase E1 beta subunit | chr1:20723482-20725505 FORWARD LENGTH=352	scaffold_10
contig_13050	15.9068	15.8441	17.8214	1.00396	0.991286	-1.12036	0.745816	-1.1248	0.737566	ref|XP_002313399.1| predicted protein [Populus trichocarpa]_x0001_gb|EEE87354.1| predicted protein [Populus trichocarpa]	AT3G46970.1 | Symbols: ATPHS2, PHS2 | alpha-glucan phosphorylase 2 | chr3:17301625-17306111 REVERSE LENGTH=841	scaffold_2
contig_13051	104.313	123.271	116.919	-1.18175	0.209763	-1.12085	0.397793	1.05433	0.682625	emb|CBI15119.3| unnamed protein product [Vitis vinifera]	AT5G61030.1 | Symbols: GR-RBP3 | glycine-rich RNA-binding protein 3 | chr5:24560870-24562152 FORWARD LENGTH=309	scaffold_2
contig_13056	10.749	1.42971	12.6556	7.51834	0.00740172	-1.17737	0.700428	-8.8519	0.00236917	No hits found	No hits found	scaffold_3
contig_13058	74.3979	52.1764	223.922	1.42589	0.0487103	-3.00979	9.72209e-19	-4.29164	1.00122e-26	gb|ADG27840.1| chalcone isomerase [Gossypium hirsutum]	AT5G05270.2 | Symbols: | Chalcone-flavanone isomerase family protein | chr5:1563543-1564827 FORWARD LENGTH=209	scaffold_7
contig_1306	273.489	71.5113	195.631	3.82442	3.64619e-29	1.39798	0.000320063	-2.73567	1.1241e-14	gb|ABA96452.1| GRF zinc finger family protein [Oryza sativa Japonica Group]	AT5G42300.1 | Symbols: UBL5 | ubiquitin-like protein 5 | chr5:16913611-16913832 REVERSE LENGTH=73	scaffold_10
contig_13060	9.73354	7.17658	9.05251	1.35629	0.547056	1.07523	0.878848	-1.2614	0.652694	ref|XP_002283328.1| PREDICTED: hypothetical protein [Vitis vinifera]_x0001_emb|CBI16107.3| unnamed protein product [Vitis vinifera]	AT5G59460.1 | Symbols: | scarecrow-like transcription factor 11 (SCL11) | chr5:23976968-23978291 REVERSE LENGTH=172	scaffold_2
contig_13062	1.09933	35.7427	6.91842	-32.5131	4.3294e-10	-6.29328	0.0462415	5.16632	5.54073e-06	gb|ABD76389.1| mitogen-activated protein kinase [Medicago sativa]	AT1G08720.1 | Symbols: EDR1, ATEDR1 | Protein kinase superfamily protein | chr1:2774089-2779077 FORWARD LENGTH=933	scaffold_13
contig_13065	8.69422	9.26416	10.7743	-1.06555	0.896337	-1.23924	0.646846	-1.163	0.74293	No hits found	No hits found	scaffold_6
contig_13066	7.50951	9.67284	6.06806	-1.28808	0.61326	1.23755	0.707307	1.59406	0.379036	ref|XP_002329093.1| predicted protein [Populus trichocarpa]_x0001_gb|EEF06893.1| predicted protein [Populus trichocarpa]	AT5G53770.1 | Symbols: | Nucleotidyltransferase family protein | chr5:21826733-21829858 FORWARD LENGTH=530	scaffold_6
contig_1307	0	0.123151	0	1000000	0.91818	-	1	0	0.91818	gb|AAD31898.1|AF145480_1 glutamine synthetase leaf isozyme precursor [Mesembryanthemum crystallinum]	AT5G35630.3 | Symbols: GS2, GLN2, ATGSL1 | glutamine synthetase 2 | chr5:13831220-13833239 FORWARD LENGTH=430	scaffold_2
contig_13072	31.333	52.5622	32.9562	-1.67754	0.0206676	-1.0518	0.840986	1.59491	0.0344357	ref|XP_002514750.1| malate dehydrogenase, putative [Ricinus communis]_x0001_gb|EEF47856.1| malate dehydrogenase, putative [Ricinus communis]	AT3G47520.1 | Symbols: MDH | malate dehydrogenase | chr3:17513657-17514868 FORWARD LENGTH=403	scaffold_11
contig_13073	106.128	71.2602	71.1293	1.48931	0.00884944	1.49205	0.00857161	1.00184	0.991284	gb|ACG46345.1| SKP1-like protein 1A [Zea mays]	AT5G42190.1 | Symbols: ASK2, SKP1B | E3 ubiquitin ligase SCF complex subunit SKP1/ASK1 family protein | chr5:16854495-16855516 REVERSE LENGTH=171	scaffold_3429
contig_13074	25.239	38.5948	31.1472	-1.52918	0.0964189	-1.23409	0.435714	1.23911	0.376027	ref|XP_002271570.1| PREDICTED: hypothetical protein [Vitis vinifera]_x0001_emb|CBI25259.3| unnamed protein product [Vitis vinifera]	AT1G50500.2 | Symbols: HIT1 | Membrane trafficking VPS53 family protein | chr1:18708217-18715597 REVERSE LENGTH=847	scaffold_7
contig_13078	12.2274	13.2811	12.4609	-1.08618	0.83834	-1.0191	0.963366	1.06582	0.874383	ref|XP_002263514.1| PREDICTED: hypothetical protein [Vitis vinifera]_x0001_emb|CAN63106.1| hypothetical protein VITISV_000496 [Vitis vinifera]	AT3G07370.1 | Symbols: ATCHIP, CHIP | carboxyl terminus of HSC70-interacting protein | chr3:2358323-2360301 REVERSE LENGTH=278	scaffold_11
contig_13082	12.9754	11.7914	7.30635	1.10041	0.816154	1.77591	0.218286	1.61386	0.317225	No hits found	No hits found	scaffold_2
[truncated: 28,089 more rows]
