# Supplementary material for: Xylem transcription profiles indicate potential metabolic responses for economically relevant characteristics of Eucalyptus species
Source: BMC Genomics. 2013 Mar 22;14:201. doi: 10.1186/1471-2164-14-201 (PMC3618336; doi:10.1186/1471-2164-14-201)
Supplement: Additional file 3: Table S1 — All contigs of the EUCANEXT dataset: Contig names, FPKM values, fold-changes and p-values, BLAST results against NR, TAIR and E. grandis genome scaffolds. Table S2. Cell wall genes: FPKM values, fold-changes and p-values for all genes mentioned in the text. Only isoforms with the most significant expression in the xylem were considered. The dark-gray squares indicate the fold-changes of differentially expressed genes with fold changes>2 and p-values<0.01. The light-gray squares are genes that tended to be differentially expressed, although the fold-change is 2.0>x>1.5 (p-value 0.01)). GL: E. globulus; GR: E. grandis; UR: E. urophylla.Table S3. Other genes: FPKM values, fold-changes and p-values for all genes mentioned in the text. Only isoforms with the most significant expression in the xylems are considered. The dark-gray squares indicate the fold-changes of differentially expressed genes with fold changes >2 and p-values<0.01. The light-gray squares are genes that tended to be differentially expressed, although the fold-change is 2.0>x>1.5 (p-value 0.01)). GL: E. globulus; GR: E. grandis; UR: E. urophylla. Red, green and brown squares indicate contigs belonging to CC, MDR and other NBS resistance gene families respectively (ZIP 6449 kb). [file 1471-2164-14-201-S3.zip › AdditionalFile3/TableS2.xlsx]

## Sheet: Plan1
TableS2: Cell Wall Genes: FPKM values, fold-changes and p-values for all genes mentioned in the text. Only isoforms with the most significant expression in the xylem were considered. The dark-gray squares indicate the fold-changes of differentially expressed genes with fold changes>2 and p-values<0.01. The light-gray squares are genes that tended to be differentially expressed, although the fold-…
			FPKM			Fold-change			P_value
	Number	Contig	E. gl	E. gr	E. ur	GR/GL	GR/UR	GL/UR	GR/GL	GR/UR	GL/UR
CesA superfamily	1	contig_2805	577.241	610.977	507.937	1.05844	1.20286	1.13644	0.327932	0.00206313	0.0354306
	2	contig_268	565.038	689.589	525.17	1.22043	1.31308	1.07591	0.000435499	2.33064e-06	0.227453
	3	contig_31	536.162	387.126	403.162	-1.38498	-1.04142	1.32989	8.99499e-07	0.568644	1.39838e-05
	4	contig_1406	212.8	236.39	212.31	1.11086	0.266164	1.11343	0.256098	1.00231	0.981069
	5	Contig102138	128.758	186.801	62.638	1.45079	2.98223	2.05559	0.00107299	1.05718e-15	1.48105e-06
	6	Contig103224	126.755	121.053	46.1432	-1.04711	2.62341	2.74699	0.717785	4.2022e-09	4.69997e-10
	7	Contig103901	118.605	26.1941	66.9082	-4.52792	-2.55432	1.77265	1.84133e-15	2.01319e-05	0.000139775
	8	contig_5238	112.456	65.4255	82.2066	-1.71885	-1.25649	1.36797	0.000406992	0.168466	0.0303136
	9	contig_4202	111.818	57.5	70.0166	-1.94465	-1.21768	1.59702	2.70943e-05	0.269488	0.00191114
	10	contig_18438	96.6035	65.7222	34.6585	-1.46988	1.89628	2.7873	0.0154167	0.00188675	4.02264e-08
	11	Contig102040	95.4798	75.1159	38.9134	-1.2711	1.93034	2.45365	0.119796	0.000669338	8.06426e-07
	12	contig_7101	88.0977	48.7243	88.521	-1.80809	-1.81678	-1.00481	0.000737435	0.0006575	0.974672
	13	Contig102834	78.6689	42.7102	31.5753	-1.84192	1.35264	2.49147	0.00106654	0.19907	5.81863e-06
	14	Contig103506	76.9061	23.8361	24.8703	-3.22645	-1.04339	3.09229	7.06403e-08	0.88358	1.52438e-07
	15	Contig103585	60.1011	12.0661	17.6783	-4.98098	-1.46512	3.39971	4.89958e-09	0.311488	9.4038e-07
	16	contig_6128	59.041	31.6926	37.5124	-1.86292	-1.18363	1.5739	0.00404592	0.487594	0.028759
	17	Contig102181	53.3758	14.5926	16.4422	-3.65772	-1.12675	3.24627	1.55886e-06	0.744436	6.99106e-06
	18	contig_19509	52.2408	47.2369	53.7564	-1.10593	-1.13802	-1.02901	0.61786	0.518774	0.883599
	19	contig_22590	37.3645	30.6111	58.5041	-1.22062	-1.9112	-1.56577	0.416332	0.00307866	0.0311907
	20	contig_18095	37.0726	22.0916	22.4539	-1.67813	-1.0164	1.65105	0.0525236	0.95727	0.0593381
	21	contig_45342	35.3536	27.3719	39.3405	-1.2916	-1.43726	-1.11277	0.31739	0.145261	0.647066
	22	Contig105625	15.5255	7.50705	2.04683	-2.06813	3.66764	7.58514	0.0999148	0.08804	0.00102833
	23	Contig104749	14.585	4.95807	6.46882	-2.94166	-1.3047	2.25466	0.0310487	0.670191	0.0815881
	24	Contig109040	14.092	6.2342	1.6746	-2.26043	3.72279	8.41512	0.0864515	0.12202	0.0014247
	25	contig_48170	8.02139	3.67689	4.21137	-2.18157	-1.14536	1.9047	0.221562	0.859196	0.294936
	26	contig_45044	1.8056	44.4004	22.5078	24.5904	1.97267	-12.4656	7.88532e-12	0.00742491	1.01739e-05
	27	contig_93894	0.0370601	11.37	9.27732	306.8	1.22557	-250.332	0.000414201	0.653943	0.00175601
Susy	1	contig_8830	2292.54	2399.56	1136.92	1.04668	2.11059	2.01645	0.118227	3.29967e-102	2.48305e-88
	2	contig_7488	1401.91	1992.43	723.656	1.42122	2.75328	1.93727	2.99949e-24	5.29758e-136	8.45118e-50
	3	contig_69050	1040.89	657.129	461.374	-1.584	1.42429	2.25606	8.755e-21	4.48515e-09	8.59429e-52
	4	contig_40644	346.639	175.458	108.625	-1.97562	1.61526	3.19114	4.26006e-14	7.02081e-05	3.24388e-30
	5	contig_19008	148.656	103.449	175.628	-1.43699	-1.69773	-1.18144	0.00439643	1.45043e-05	0.134656
Expansin	1	contig_86402	435.75	488.546	365.177	1.12116	1.33783	1.19326	0.0825737	2.37063e-05	0.0126492
	2	contig_17470	124.519	114.307	85.3176	-1.08934	1.33978	1.45948	0.509697	0.0404236	0.00679775
	3	Contig102340	93.8313	104.885	61.1596	1.1178	1.71493	1.53421	0.434206	0.000670963	0.00868524
	4	Contig102226	75.0667	90.3186	42.9358	1.20318	2.10357	1.74835	0.236954	3.60884e-05	0.00305988
	5	Contig102122	73.636	65.8026	32.9172	-1.11904	1.99903	2.237	0.508752	0.000895797	7.10941e-05
	6	Contig103889	62.2761	91.143	30.5293	1.46353	2.98543	2.03988	0.0198811	2.25556e-08	0.000941565
	7	contig_74595	60.4604	68.784	48.3721	1.13767	1.42198	1.2499	0.46593	0.0599452	0.248609
	8	Contig103132	58.0206	66.3711	35.5594	1.14392	1.86649	1.63165	0.455971	0.00222906	0.0204185
	9	contig_4175	38.1641	34.6852	25.4851	-1.1003	1.361	1.4975	0.68589	0.23924	0.114125
	10	contig_18464	22.1596	14.8165	13.2021	-1.4956	1.12229	1.6785	0.233024	0.765034	0.136337
XET	1	contig_8735	1197.75	729.125	546.186	-1.64272	1.33494	2.19293	7.67304e-27	2.90974e-07	3.75619e-56
	2	contig_11204	342.329	250.129	195.867	-1.36861	1.27703	1.74776	0.000149497	0.0101946	2.20629e-10
	3	contig_69791	258.615	167.444	120.864	-1.54448	1.3854	2.13972	9.51459e-06	0.00607437	9.23413e-13
	4	contig_45421	179.825	125.598	145.043	-1.43176	-1.15482	1.23981	0.00190167	0.238014	0.0538369
	5	contig_85003	117.921	70.9079	74.6647	-1.66301	-1.05298	1.57934	0.000606885	0.75645	0.00180398
	6	contig_17359	19.5251	54.1192	22.8575	2.77177	2.36768	-1.17067	4.55922e-05	0.000335019	0.613431
	7	contig_41740	56.3904	49.7299	41.0269	-1.13393	1.21213	1.37447	0.520069	0.363673	0.121025
	8	contig_83736	38.98	35.4018	5.5139	-1.10107	6.42047	7.0694	0.680532	1.23354e-06	1.64106e-07
	9	contig_33395	46.9119	25.9376	13.5627	-1.80864	1.91242	3.45888	0.014099	0.0504739	1.27509e-05
	10	contig_45566	12.1063	25.4249	17.0964	2.10013	1.48715	-1.41219	0.0305433	0.206289	0.364175
	11	contig_58698	3.84722	17.6604	10.6093	4.59044	1.66462	-2.75764	0.00265257	0.191618	0.0820824
	12	Contig100254	6.48135	15.6567	6.92967	2.41565	2.25937	-1.06917	0.054059	0.0700597	0.906576
	13	contig_18863	15.9829	15.0175	9.92664	-1.06429	1.51285	1.61011	0.864837	0.317649	0.242543
	14	contig_30193	21.3591	9.35696	22.2214	-2.2827	-2.37485	-1.04037	0.031403	0.0226887	0.897436
PAL	1	contig_10482	299.125	699.516	502.08	2.33855	1.39324	-1.6785	9.46422e-38	1.15766e-08	5.84411e-13
	2	contig_16352	201.021	322.841	154.33	1.60601	2.09188	1.30253	9.24977e-08	6.79296e-15	0.0132742
	3	contig_21173	207.049	256.43	185.62	1.2385	1.38148	1.11545	0.0218457	0.000749736	0.280104
	4	contig_31988	2.4906	16.9347	175.792	6.79945	-10.3806	-70.5823	0.000822485	9.50855e-35	2.68346e-49
C4H	1	contig_3622	703.813	1533.83	993.154	2.17931	1.5444	-1.4111	1.619e-70	3.64341e-27	1.94244e-12
	2	contig_59694	242.925	68.6785	55.2923	-3.53714	1.2421	4.39347	3.61153e-24	0.231004	2.00357e-29
4CL	1	contig_6919	406.311	708.907	544.803	1.74474	1.30122	-1.34085	7.98579e-20	3.49843e-06	6.92839e-06
	2	contig_90495	6.22756	15.2243	71.7263	2.44466	-4.71131	-11.5176	0.0551308	3.73001e-10	1.78388e-15
	3	Contig106944	19.1262	31.4556	12.7939	1.64464	2.45864	1.49494	0.0850409	0.00494384	0.269529
	4	contig_19066	38.1919	14.2225	31.882	-2.68531	-2.24165	1.19792	0.000857401	0.00932423	0.454424
	5	contig_19280	33.1721	33.2595	46.7649	1.00264	-1.40606	-1.40977	0.991512	0.133019	0.130305
C3H	1	contig_84312	449.51	660.057	424.344	1.46839	1.55548	1.05931	2.34806e-10	6.83464e-13	0.394874
	2	contig_47438	164.893	238.74	177.377	1.44785	1.34595	-1.07571	0.00023256	0.00261746	0.500484
	3	contig_13477	149.887	113.711	91.4228	-1.31815	1.24379	1.63949	0.0259621	0.120365	0.00016122
	4	contig_58358	55.2555	1.10293	1.23064	-50.0987	-1.11579	44.8999	9.15266e-16	0.9461	1.31854e-15
	5	contig_58373	93.8957	2.67698	3.41861	-35.0752	-1.27704	27.4661	4.44275e-25	0.783483	3.14553e-24
	6	Contig103324	223.613	294.312	186.018	1.31617	1.58217	1.2021	0.00188415	7.17954e-07	0.0634282
	7	Contig106858	65.1068	2.57242	2.42296	-25.3095	1.06169	26.8708	6.29159e-17	0.952144	4.35893e-17
HCT	1	contig_9631	264.465	334.263	228.616	1.26392	1.46211	1.15681	0.00433107	8.13783e-06	0.1067
	2	contig_4162	454.827	688.152	393.797	1.513	1.74748	1.15498	4.44629e-12	2.24472e-19	0.0362176
	3	contig_2187	785.983	1188.56	603.754	1.51219	1.96862	1.30183	1.00073e-19	3.81007e-44	9.92032e-07
	4	contig_10228	373.014	812.337	428.245	2.17776	1.8969	-1.14807	4.08654e-38	4.27717e-28	0.0511129
	5	Contig102271	142.742	337.09	163.494	2.36153	2.06178	-1.14538	2.47616e-19	4.84967e-15	0.23639
CCoAOMT	1	contig_4162	454.827	688.152	393.797	1.513	1.74748	1.15498	4.44629e-12	2.24472e-19	0.0362176
	2	contig_2187	785.983	1188.56	603.754	1.51219	1.96862	1.30183	1.00073e-19	3.81007e-44	9.92032e-07
	3	contig_10228	373.014	812.337	428.245	2.17776	1.8969	-1.14807	4.08654e-38	4.27717e-28	0.0511129
	4	Contig102271	142.742	337.09	163.494	2.36153	2.06178	-1.14538	2.47616e-19	4.84967e-15	0.23639
CCR	1	contig_11747	259.115	515.628	371.588	1.98996	1.38763	-1.43407	1.45564e-20	1.27691e-06	7.24533e-06
	2	contig_3044	45.1847	35.1277	68.0757	-1.2863	-1.93795	-1.50661	0.264608	0.00114237	0.0317803
	3	contig_24128	31.2177	13.013	19.3686	-2.39897	-1.48841	1.61176	0.00613744	0.271107	0.098055
	4	contig_11579	5.10922	9.67596	24.847	1.89382	-2.56791	-4.86318	0.249764	0.00986939	0.000234437
	5	contig_11598	13.5881	41.601	50.595	3.06158	-1.2162	-3.72348	0.000135458	0.351578	2.38868e-06
	6	contig_23371	8.65234	18.3826	17.9199	2.12458	1.02582	-2.0711	0.0641618	0.939749	0.0756552
CAD	1	contig_1247	661.605	698.173	483.467	1.05527	1.4441	1.36846	0.321538	3.84342e-10	1.34728e-07
	2	contig_4533	173.729	110.013	72.987	-1.57917	1.50729	2.38027	0.000150136	0.0061879	8.44506e-11
	3	contig_8428	102.571	69.1248	55.0813	-1.48386	1.25496	1.86218	0.0107121	0.209286	0.000146225
	4	contig_10547	33.8434	72.9252	38.2717	2.15478	1.90546	-1.13084	0.000141821	0.000980729	0.604854
	5	contig_90513	56.3104	48.8802	49.5201	-1.15201	-1.01309	1.13712	0.471059	0.94887	0.511395
	6	contig_15056	68.8703	63.8753	48.0212	-1.0782	1.33015	1.43416	0.665966	0.135317	0.0543701
	7	contig_76006	4.50052	18.5931	6.19325	4.13131	3.00215	-1.37612	0.00314316	0.0129765	0.622782
F5H	1	contig_390	960.168	1299.64	928.294	1.35355	1.40003	1.03434	8.50451e-13	3.18079e-15	0.463391
COMT	1	contig_2396	2388	2970.26	2218.05	1.24383	1.33913	1.07662	1.70025e-15	1.31374e-25	0.0122775
	2	contig_18001	0	266.124	5.64983	*	47.1029	*	7.74019e-81	2.29793e-71	0.0199173
	3	contig_2083	1628.25	2776.69	1385.56	1.70532	2.00401	1.17515	7.99655e-68	4.58937e-105	9.76911e-06
	4	contig_2422	3102.48	4708.53	2863.33	1.51766	1.64443	1.08352	2.68824e-74	9.01748e-101	0.00195862
	5	contig_7294	2902.53	4478.07	2517.46	1.54282	1.7788	1.15296	1.11922e-75	4.1208e-123	1.6761e-07
	6	Contig102789	1273.98	1391.42	926.29	1.09218	1.50214	1.37536	0.0229345	3.26518e-22	1.11993e-13
CHS	1	contig_18717	45.7507	52.1347	289.874	1.13954	-5.56009	-6.33594	0.521093	2.45327e-41	8.91163e-45
	2	contig_34592	29.1744	61.4996	215.958	2.108	-3.51153	-7.40231	0.000650682	1.70257e-21	1.18192e-36
	3	contig_25107	16.7222	35.2406	327.714	2.10741	-9.29934	-19.5976	0.0102441	8.12703e-61	2.56672e-76
	4	Contig103947	22.5028	43.1362	334.828	1.91693	-7.7621	-14.8794	0.0109212	2.65691e-57	8.10376e-73
CHI	1	contig_13058	52.1764	74.3979	223.922	1.42589	-3.00979	-4.29164	0.0487103	9.72209e-19	1.00122e-26
	2	contig_6799	10.9575	31.5907	142.176	2.88303	-4.50056	-12.9753	0.001453	3.60155e-18	1.57291e-30
F3H	1	contig_65221	22.5206	33.2879	105.226	1.47811	-3.16109	-4.67243	0.152509	4.47672e-10	3.40372e-14
DRF	1	contig_13871	54.6916	83.847	275.235	1.53309	-3.28259	-5.0325	0.0132948	4.22486e-25	9.49413e-37
	2	contig_28580	46.3921	63.6724	259.642	1.37248	-4.07778	-5.59668	0.100636	1.98018e-29	2.39849e-37
	3	Contig103338	31.5632	32.7953	167.919	1.03904	-5.12021	-5.32008	0.879021	2.76252e-23	6.83493e-24
ANS	1	contig_10593	19.709	45.6088	288.9	2.3141	-6.33431	-14.6583	0.00128657	1.26377e-44	8.94925e-63

## Sheet: Plan2
0.655032	178.759	1.1594
178.759	0.66	1.1594
178.76	0.66	1.16
