# Supplementary material for: Xylem transcription profiles indicate potential metabolic responses for economically relevant characteristics of Eucalyptus species
Source: BMC Genomics. 2013 Mar 22;14:201. doi: 10.1186/1471-2164-14-201 (PMC3618336; doi:10.1186/1471-2164-14-201)
Supplement: Additional file 3: Table S1 — All contigs of the EUCANEXT dataset: Contig names, FPKM values, fold-changes and p-values, BLAST results against NR, TAIR and E. grandis genome scaffolds. Table S2. Cell wall genes: FPKM values, fold-changes and p-values for all genes mentioned in the text. Only isoforms with the most significant expression in the xylem were considered. The dark-gray squares indicate the fold-changes of differentially expressed genes with fold changes>2 and p-values<0.01. The light-gray squares are genes that tended to be differentially expressed, although the fold-change is 2.0>x>1.5 (p-value 0.01)). GL: E. globulus; GR: E. grandis; UR: E. urophylla.Table S3. Other genes: FPKM values, fold-changes and p-values for all genes mentioned in the text. Only isoforms with the most significant expression in the xylems are considered. The dark-gray squares indicate the fold-changes of differentially expressed genes with fold changes >2 and p-values<0.01. The light-gray squares are genes that tended to be differentially expressed, although the fold-change is 2.0>x>1.5 (p-value 0.01)). GL: E. globulus; GR: E. grandis; UR: E. urophylla. Red, green and brown squares indicate contigs belonging to CC, MDR and other NBS resistance gene families respectively (ZIP 6449 kb). [file 1471-2164-14-201-S3.zip › AdditionalFile3/TableS3.xlsx]

## Sheet: Plan1
TableS3: Other Genes: FPKM values, fold-changes and p-values for all genes mentioned in the text. Only isoforms with the most significant expression in the xylems are considered. The dark-gray squares indicate the fold-changes of differentially expressed genes with fold changes >2 and p-values<0.01. The light-gray squares are genes that tended to be differentially expressed, although the fold-cha…
			FPKM			Fold-change			P_value
	Number	Contig	E. globulus	E. grandis	E. urophylla	GR/GL	GR/UR	GL/UR	GR/GL	GR/UR	GL/UR
Myb	1	contig_5413	170.792	262.078	208.15	1.53449	1.25909	-1.21873	1.09198e-05	0.0128978	0.0551517
	2	Contig102139	131.992	254.292	219.23	1.92656	1.15993	-1.66093	3.68634e-10	0.107392	2.9905e-06
	3	Contig102021	137.605	145.535	121.758	1.05763	1.19528	1.13015	0.638112	0.146466	0.326051
	4	contig_9940	40.5868	69.297	75.3906	1.70738	-1.08793	-1.85752	0.00614422	0.613821	0.00119498
	5	contig_10425	45.1779	67.0114	34.1603	1.48328	1.96167	1.32253	0.0396758	0.00105161	0.218755
	6	contig_22918	37.2434	66.481	39.0477	1.78504	1.70256	-1.04845	0.00405566	0.00756616	0.837554
	7	contig_16088	50.4183	60.7793	87.9654	1.2055	-1.44729	-1.74471	0.328013	0.0259778	0.00138329
	8	contig_11920	43.2314	57.7358	75.6796	1.33551	-1.31079	-1.75057	0.150541	0.121368	0.00288572
	9	contig_43728	77.3343	56.6657	48.5632	-1.36475	1.16685	1.59245	0.0748701	0.431929	0.0103626
	10	contig_16528	38.4835	49.2897	41.7554	1.2808	1.18044	-1.08502	0.251279	0.432437	0.71684
	11	contig_8730	63.1521	46.9345	33.9898	-1.34554	1.38084	1.85797	0.12349	0.152237	0.0030417
	12	contig_15480	76.8808	44.2632	58.3011	-1.7369	-1.31714	1.31868	0.00300484	0.167459	0.111019
	13	contig_45561	24.9781	39.9977	34.3974	1.60131	1.16281	-1.3771	0.063619	0.519228	0.225131
	14	Contig102288	12.5999	38.4564	15.5608	3.05212	2.47137	-1.23499	0.000253641	0.00175211	0.584289
	15	contig_7769	30.9864	37.9626	34.03	1.22514	1.11556	-1.09823	0.40439	0.645606	0.708265
	16	contig_18879	25.1931	34.1111	44.4587	1.35399	-1.30335	-1.76471	0.250607	0.245879	0.0212333
	17	Contig103368	22.3886	33.7649	44.9959	1.50813	-1.33262	-2.00977	0.131666	0.208284	0.00584685
	18	Contig108162	1.73239	5.74538	41.0836	3.31646	-7.15071	-23.715	0.164772	6.80544e-08	5.83382e-11
	19	Contig108033	2.09866	4.81959	34.2264	2.29651	-7.10152	-16.3087	0.334807	9.52983e-07	1.0822e-08
WRKY	1	contig_37214	0.185727	31.619	0.306887	170.245	103.032	-1.65235	5.5709e-10	8.08711e-10	0.927716
	2	contig_63637	16.5725	28.5035	33.1007	1.71992	-1.16129	-1.99733	0.0776644	0.561578	0.019323
	3	Contig106626	9.94818	27.7208	30.5502	2.78652	-1.10207	-3.07093	0.00366248	0.713583	0.00110113
	4	Contig108099	12.2095	16.3943	19.131	1.34275	-1.16693	-1.56689	0.442403	0.651303	0.223034
	5	contig_52761	23.2248	14.6612	21.1199	-1.5841	-1.44053	1.09966	0.168873	0.286788	0.755004
	6	Contig109446	7.07941	8.25599	8.11528	1.1662	1.01734	-1.14632	0.772105	0.973206	0.797909
	7	Contig104297	6.8872	8.00242	13.0465	1.16193	-1.63032	-1.89431	0.780791	0.282556	0.176903
	8	contig_71856	3.07183	7.73931	8.50459	2.51944	-1.09888	-2.76857	0.172071	0.854517	0.122223
	9	contig_41240	1.61338	5.65143	3.71317	3.50286	1.522	-2.30149	0.156427	0.549642	0.407117
	10	contig_82298	0.197201	2.73612	0.733155	13.8748	3.73198	-3.7178	0.197362	0.347242	0.716739
	11	contig_92892	0.907238	1.65356	20.2376	1.82263	-12.2388	-22.3068	0.70063	3.21351e-05	7.74815e-06
AP2/ERF	1	contig_30684	19.1961	37.1194	31.124	1.93369	1.19263	-1.62137	0.017133	0.471492	0.0949483
	2	contig_7595	22.2665	32.2509	40.6366	1.4484	-1.26002	-1.82501	0.179733	0.329314	0.0208223
	3	contig_21551	18.0802	25.3867	28.0564	1.40412	-1.10516	-1.55178	0.273054	0.717858	0.145419
	4	contig_57724	14.4295	21.8536	19.7434	1.51452	1.10689	-1.36827	0.223562	0.746888	0.370519
	5	contig_52085	5.01253	16.7874	14.2308	3.34908	1.17965	-2.83904	0.0118544	0.652116	0.0377497
	6	contig_47385	7.76468	12.5652	9.90552	1.61825	1.26851	-1.27571	0.298568	0.584026	0.621574
	7	contig_19853	3.8385	10.4233	10.4138	2.71547	1.00092	-2.71299	0.0885783	0.998379	0.0889514
	8	contig_22710	12.3831	8.69173	9.92432	-1.4247	-1.14181	1.24775	0.432842	0.781684	0.611569
	9	Contig101903	11.1422	8.27904	5.64881	-1.34584	1.46563	1.97249	0.527477	0.497548	0.191436
	10	contig_38719	2.12714	2.38013	2.1684	1.11893	1.09764	-1.0194	0.91573	0.929688	0.985974
	11	contig_21245	5.42596	1.57333	5.90915	-3.44871	-3.75582	-1.08905	0.169805	0.132111	0.891377
	12	contig_50337	1.44985	1.34879	3.19421	-1.07492	-2.3682	-2.20314	0.959834	0.437614	0.467533
	13	contig_14329	0	0	0	-	-	-	1	1	1
	14	contig_68262	0	0	0	-	-	-	1	1	1
	15	contig_69519	0	0	0	-	-	-	1	1	1
	16	contig_75755	0	0	0	-	-	-	1	1	1
	17	contig_93102	0	0	0	-	-	-	1	1	1
Ubiquitins	1	contig_4429	3709.59	3632.34	6056.74	-1.02127	-1.66745	-1.63273	0.36736	2.42684e-135	6.91006e-126
	2	Contig102729	3595.97	2207.14	2506.83	-1.62925	-1.13578	1.43447	5.9066e-75	1.26595e-05	2.12693e-44
	3	contig_26643	1588.94	2109.21	2493.01	1.32743	-1.18196	-1.56897	1.05081e-17	1.51457e-08	8.27255e-46
	4	contig_2028	930.024	2905.75	2635.16	3.12438	1.10268	-2.83343	3.15642e-234	0.000277496	9.04301e-187
	5	contig_21904	590.308	194.022	424.462	-3.04248	-2.1877	1.39072	1.84261e-47	7.2733e-21	1.83914e-07
	6	contig_44184	535.412	1274.27	1317.29	2.37998	-1.03376	-2.46033	1.74562e-69	0.398187	5.46564e-76
	7	contig_8452	279.417	332.889	235.465	1.19137	1.41375	1.18666	0.0307547	4.26914e-05	0.0528718
	8	contig_2117	184.459	317.639	463.114	1.72201	-1.45799	-2.51067	2.34056e-09	1.81217e-07	9.9215e-29
	9	contig_10068	158.68	394.167	372.628	2.48403	1.0578	-2.3483	2.80643e-24	0.436991	5.23578e-21
	10	contig_6805	158.006	180.262	117.05	1.14086	1.54004	1.34989	0.226868	0.000239983	0.0135579
	11	contig_18951	148.635	153.04	310.072	1.02963	-2.02609	-2.08613	0.800193	1.83377e-13	2.7613e-14
	12	contig_25422	140.261	279.196	194.262	1.99055	1.43721	-1.38501	8.00298e-12	9.26397e-05	0.0031389
	13	Contig102611	19.3791	678.415	956.179	35.0075	-1.40943	-49.3407	2.45001e-173	5.80099e-12	4.15836e-254
	14	contig_28426	105.789	419.781	254.949	3.9681	1.64653	-2.40998	1.86294e-45	1.86239e-10	1.73171e-15
	15	contig_42814	103.657	185.713	271.435	1.7916	-1.46159	-2.61858	1.25368e-06	5.91969e-05	1.31697e-18
	16	contig_20016	82.1962	159.066	294.778	1.9352	-1.85318	-3.58627	6.35954e-07	1.44614e-10	2.08422e-29
	17	contig_6900	54.1817	223.487	192.064	4.12477	1.16361	-3.54481	8.44568e-26	0.12355	1.82573e-19
	18	Contig103530	41.6257	180.165	225.86	4.32823	-1.25362	-5.42597	6.02005e-22	0.0234002	4.88705e-32
	19	contig_12497	41.4637	232.837	275.624	5.61544	-1.18376	-6.64734	1.01001e-33	0.0579027	8.09351e-44
	20	contig_9381	15.1088	205.793	261.607	13.6208	-1.27121	-17.3149	3.33195e-44	0.00983688	1.69731e-59
	21	contig_47153	10.3708	161.526	101.557	15.5751	1.5905	-9.79257	2.65494e-36	0.000211194	3.21364e-20
	22	contig_8172	5.08341	204.196	268.525	40.169	-1.31504	-52.8237	4.53281e-54	0.00307993	7.64175e-73
	23	contig_16984	4.69749	233.532	150.793	49.7143	1.5487	-32.1007	3.92913e-63	2.33116e-05	4.28306e-39
smHSP	1	contig_2908	790.926	1722.98	2728.42	2.17844	-1.58355	-3.44966	6.35387e-79	9.80036e-52	2.77727e-247
	2	Contig103967	692.771	1545.49	2506.46	2.23088	-1.62179	-3.61801	2.09951e-74	5.88932e-52	2.39132e-239
	3	contig_128	613.929	1301.72	2077.53	2.12031	-1.59599	-3.38399	7.84897e-57	5.79363e-41	9.51392e-185
	4	contig_11271	337.898	741.809	1184.31	2.19536	-1.59652	-3.50493	1.65903e-35	4.29342e-24	2.48309e-110
	5	contig_2772	108.344	37.2369	267.462	3.97471	3.08331	-1.2891	2.53546e-23	5.33592e-18	0.168654
	6	contig_15520	104.44	181.995	403.68	1.74258	-2.21808	-3.86518	4.19194e-06	1.93277e-20	1.02373e-42
	7	contig_2918	94.903	173.322	841.818	1.8263	-4.85697	-8.8703	1.48965e-06	4.12931e-106	1.48143e-150
	8	contig_1248	82.7448	43.3661	185.577	2.12475	-3.66906	-7.79583	2.99537e-08	9.94358e-58	1.8267e-98
	9	contig_4094	77.7762	120.902	223.423	2.63191	-1.59159	-4.18892	1.11282e-10	9.11159e-06	6.10748e-27
	10	contig_22318	74.5533	158.407	581.205	1.55449	-1.84796	-2.87264	0.00219349	2.73808e-08	1.19565e-17
	11	contig_48196	56.955	65.1796	125.386	3.5152	-2.02321	-7.11201	4.50443e-12	2.20403e-10	2.12358e-38
	12	contig_10896	55.083	144.974	230.738	3.34243	-1.94035	-6.48549	3.74354e-08	1.31001e-06	4.45569e-24
	13	contig_33928	52.2665	207.744	67.3769	4.71566	-1.93625	-9.13068	4.07034e-10	3.433e-06	2.67746e-26
	14	contig_22032	40.1562	51.8971	33.2018	2.52178	-1.92475	-4.85379	2.8233e-05	1.01167e-05	2.67662e-17
	15	contig_9893	38.9561	57.4315	60.0654	1.14441	-1.9237	-2.2015	0.458723	1.15907e-05	3.16569e-07
	16	contig_1920	36.2917	48.7191	77.9887	2.69953	-1.74382	-4.70749	1.72442e-05	0.00037489	1.03565e-14
	17	contig_87909	32.5499	114.42	231.495	2.00713	-2.05107	-4.11676	0.00121775	1.8744e-06	2.97691e-15
	18	contig_7267	23.0032	76.8865	149.187	1.86211	-1.98143	-3.68963	0.0139309	0.000166702	7.68561e-10
	19	contig_2148	30.8225	61.8647	126.889	1.47426	-1.04586	-1.54188	0.060627	0.80893	0.0342708
	20	contig_68530	26.1433	65.9275	126.894	1.78632	-1.84496	-3.29569	0.0146083	0.000490583	4.38794e-09
	21	contig_8316	15.1343	71.368	138.186	1.13174	-1.59096	-1.80055	0.646915	0.0459006	0.0142724
	22	contig_14617	29.0246	45.4255	45.7236	1.29238	1.56308	1.20946	0.223362	0.043295	0.420157
	23	contig_23565	26.9329	48.1107	88.7626	13.3664	2.8762	-4.64725	2.33531e-11	7.24364e-05	0.00313512
	24	contig_1040	26.2949	29.7588	47.3452	1.34243	-1.60078	-2.14894	0.179914	0.00932588	8.67077e-05
	25	contig_40340	23.3395	43.4607	86.1141	1.56507	-1.00656	-1.57534	0.0582831	0.975248	0.0543025
	26	contig_19664	23.1162	62.4028	108.819	14.7107	3.01968	-4.8716	8.08975e-11	8.33706e-05	0.0050011
	27	contig_5572	22.0963	40.83	70.2134	-1.90806	-4.27931	-2.24276	0.000432602	2.35935e-22	2.2323e-10
	28	contig_1749	19.5418	28.3237	55.5576	1.84782	-1.71965	-3.1776	0.0184143	0.00526896	3.41484e-07
	29	contig_12998	17.923	17.1125	48.9038	-2.90959	-7.18273	-2.46864	2.02397e-09	2.36591e-44	8.38983e-17
	30	contig_2313	11.8303	9.89261	39.9606	1.44939	-1.96153	-2.84302	0.208579	0.00288888	2.57886e-05
	31	contig_23555	11.6788	24.2214	45.6765	2.07397	-1.88579	-3.91108	0.0374758	0.0103154	4.47719e-06
	32	contig_8237	10.5153	12.7428	21.4329	-1.04736	-2.85778	-2.72856	0.892857	7.56758e-05	0.000129359
	33	contig_41197	10.0652	7.14611	12.5401	1.21184	-1.68196	-2.03827	0.652032	0.141786	0.0554965
	34	contig_26247	9.53659	10.8848	9.4238	1.14138	1.15504	1.01197	0.77167	0.752525	0.979948
	35	contig_8921	3.64548	48.7269	16.9414	-1.19587	-4.03943	-3.37782	0.685368	1.35948e-05	7.26587e-05
	36	contig_11998	3.4223	1.07721	12.5002	9.66847	-4.32594	-41.8252	0.0120293	1.31341e-05	6.74833e-11
	37	contig_13145	3.05473	44.9371	14.8814	3.73781	1.09678	-3.40798	0.0634343	0.856643	0.092825
Resistance	1	Contig108116	100.621	0.369746	10.3434	-272.134	-27.9744	9.72798	2.48026e-30	0.0017285	5.37577e-20
	2	Contig103867	78.2425	2.7884	7.76428	-28.0599	-2.78449	10.0772	1.90773e-20	0.140041	4.8916e-16
	3	Contig103531	64.8922	5.33877	2.4466	-12.1549	2.18212	26.5234	2.38754e-14	0.330133	5.322e-17
	4	Contig107748	55.6157	0.855038	0.354358	-65.0447	2.41292	156.948	3.43112e-16	0.749337	6.71772e-17
	5	contig_82116	50.5134	41.2576	21.9993	-1.22434	1.87541	2.29614	0.336609	0.0156144	0.000763201
	6	Contig101269	38.5492	4.5602	13.9118	-8.4534	-3.05071	2.77097	5.3555e-08	0.0312926	0.000606697
	7	Contig107092	38.4697	3.37953	13.4673	-11.3832	-3.98496	2.85653	8.29212e-09	0.0144136	0.00046501
	8	Contig107792	34.6677	4.5602	11.6471	-7.60223	-2.55408	2.9765	5.15291e-07	0.0845712	0.000643398
	9	contig_13453	34.3742	4.97477	25.4683	-6.90971	-5.1195	1.34969	1.08136e-06	0.000145877	0.253369
	10	Contig107196	32.8093	5.01441	11.5202	-6.543	-2.29741	2.84799	2.75602e-06	0.117797	0.0012865
	11	Contig108369	31.8596	1.37899	0.592412	-23.1035	2.32776	53.7795	1.08686e-08	0.659251	1.55732e-09
	12	Contig104613	30.3538	4.99868	5.17908	-6.07237	-1.03609	5.86086	1.06056e-05	0.957328	1.32376e-05
	13	contig_40237	30.2893	10.3078	18.5326	-2.93847	-1.79792	1.63437	0.00159722	0.130801	0.0948032
	14	Contig106748	28.7724	3.41046	17.6677	-8.43651	-5.18044	1.62853	3.02386e-06	0.00165578	0.10592
	15	Contig100032	26.812	3.18154	12.7899	-8.42739	-4.02002	2.09635	6.83995e-06	0.0168778	0.0265107
	16	Contig104947	25.9374	1.93898	1.11609	-13.3768	1.7373	23.2396	1.51206e-06	0.689891	2.91793e-07
	17	Contig105649	24.7816	1.01338	13.1244	-24.4545	-12.9511	1.88822	4.9617e-07	0.000923572	0.0602292
	18	Contig105657	24.635	0.120269	0.124609	-204.832	-1.03609	197.698	5.56741e-08	0.99722	5.64046e-08
	19	Contig104195	24.475	8.80151	6.93848	-2.78078	1.26851	3.52743	0.00651855	0.650292	0.00160151
	20	contig_54735	23.7499	2.42232	3.99277	-9.80459	-1.64832	5.94822	1.32846e-05	0.567894	0.000118058
	21	contig_46067	23.5006	4.60419	3.75247	-5.10417	1.22698	6.26269	0.000275177	0.782707	0.000100676
	22	contig_85010	23.2006	8.34776	4.18176	-2.77926	1.99623	5.54805	0.00816936	0.256816	0.000199965
	23	Contig104434	22.9744	0	0		-	0	1.21345e-07	1	1.21345e-07
	24	Contig108770	22.2374	0	0.451771			49.2227	2.02244e-07	0.731145	7.14047e-07
	25	Contig104653	21.7733	0.0798868	0	-272.552	0	0	3.54828e-07	0.946132	2.7898e-07
	26	contig_26547	19.1246	4.23976	7.6618	-4.51078	-1.80713	2.4961	0.00185424	0.341358	0.0277872
	27	contig_42861	18.6712	2.81007	9.19415	-6.6444	-3.27186	2.03077	0.000461657	0.0725369	0.0759087
	28	contig_33919	18.6636	3.35842	7.47094	-5.55728	-2.22454	2.49817	0.000908583	0.230712	0.0297133
	29	Contig101071	18.3003	4.00408	10.2332	-4.57041	-2.55569	1.78833	0.00223405	0.10753	0.136371
	30	Contig100754	17.7172	1.87773	5.28063	-9.43543	-2.81224	3.35513	0.000217879	0.232206	0.00954929
	31	Contig104595	17.1815	2.62859	0.742759	-6.5364	3.53895	23.132	0.000853588	0.371802	4.06173e-05
	32	Contig109432	16.7893	1.75714	1.56048	-9.55486	1.12603	10.7591	0.000317513	0.926442	0.000232858
	33	Contig109148	16.3395	0.781749	2.42988	-20.9013	-3.10827	6.72441	7.63197e-05	0.428316	0.00106906
	34	Contig101059	16.0356	3.18154	6.40434	-5.04019	-2.01297	2.50385	0.00309322	0.322479	0.0442975
	35	Contig109620	15.5071	1.26726	8.83284	-12.2367	-6.97005	1.75562	0.000317857	0.018533	0.183837
	36	Contig109256	15.1428	0	0		-		2.76408e-05	1	2.76408e-05
	37	contig_51588	14.2469	2.1601	8.57919	-6.59551	-3.97167	1.66064	0.00250662	0.0562008	0.245091
	38	contig_33686	13.8158	0.541806	2.8068	-25.4995	-5.18044	4.92227	0.000245417	0.278715	0.00678112
	39	contig_17551	13.5618	2.80127	2.36239	-4.84132	1.18578	5.74073	0.00772319	0.861898	0.00472918
	40	contig_37889	12.4064	2.16146	7.64434	-5.73981	-3.53665	1.62295	0.00711779	0.0907271	0.299282
	41	Contig109775	11.6192	1.38978	4.85977	-8.36051	-3.4968	2.3909	0.00417358	0.194826	0.103232
	42	contig_14675	11.3675	1.00716	6.95672	-11.2867	-6.90726	1.63403	0.00274994	0.040435	0.315809
	43	Contig109244	11.301	0.218018	1.80708	-51.8351	-8.28871	6.2537	0.00066165	0.369372	0.00869593
	44	contig_26515	11.0286	1.02126	4.40881	-10.799	-4.31704	2.50148	0.00347098	0.178006	0.0996037
	45	Contig103237	7.02856	85.4697	20.5659	12.1603	4.1559	-2.92604	1.63985e-18	8.48543e-11	0.0100274
	46	Contig103016	10.54	60.4025	27.1286	5.73076	2.22653	-2.57386	7.23473e-10	0.000347893	0.00682498
	47	Contig106835	0	47.0867	0	0	0	-	6.69081e-15	6.69081e-15	1
	48	Contig106455	0.243355	34.9292	0.402108	143.532	86.8652	-1.65235	6.87313e-11	1.12121e-10	0.908975
	49	contig_6481	4.43399	30.5621	2.1369	6.89268	14.302	2.07496	4.55437e-06	1.19158e-07	0.406368
	50	contig_67819	12.484	27.016	6.17053	2.16404	4.37823	2.02317	0.0212145	0.000229742	0.152675
	51	Contig100430	0.637035	23.5514	3.22959	36.9704	7.29238	-5.06972	4.68095e-07	4.92011e-05	0.239005
	52	Contig104914	0	21.7837	3.16196	0	6.88931		2.76976e-07	0.00012396	0.111726
	53	Contig108963	2.90126	16.8171	11.616	5.79648	1.44775	-4.00378	0.00146634	0.33789	0.0235829
	54	Contig104568	3.31227	16.0948	11.8012	4.85916	1.36382	-3.56289	0.00345119	0.424997	0.0310619
	55	contig_2929	65.4166	65.4811	141.11	1.00099	-2.15497	-2.1571	0.995521	1.10891e-07	1.07593e-07
	56	contig_15186	0.785016	31.0983	84.5984	39.6148	-2.72036	-107.767	4.33463e-09	4.58723e-07	7.14786e-25
	57	contig_6270	8.17539	39.5246	81.4946	4.83459	-2.06187	-9.96829	3.04115e-06	0.000125089	1.37968e-16
	58	contig_70903	28.5102	60.3821	68.8137	2.11791	-1.13964	-2.41365	0.000685668	0.460078	3.76305e-05
	59	contig_56829	25.6701	12.2981	62.8545	-2.08732	-5.11091	-2.44855	0.0308374	1.51305e-09	6.70775e-05
	60	Contig103290	31.0062	26.8028	58.4811	-1.15683	-2.1819	-1.88611	0.583993	0.000566505	0.00363175
	61	contig_50194	12.6266	28.4856	56.7544	2.256	-1.99239	-4.49483	0.0135451	0.00214528	4.87131e-08
	62	contig_6412	0.27812	8.64914	53.423	31.0986	-6.17668	-192.086	0.00446751	3.13015e-09	2.32234e-16
	63	Contig106633	0.113525	0.135788	44.3167	1.1961	-326.368	-390.369	0.985761	7.46781e-14	6.90119e-14
	64	Contig103849	12.3663	16.5911	42.421	1.34163	-2.55686	-3.43036	0.440762	0.00071291	3.68397e-05
	65	contig_16305	35.1666	19.551	40.8305	-1.79871	-2.08841	-1.16106	0.0354815	0.00613203	0.518892
	66	Contig106532	0	5.76026	37.5641	0	-6.52126	1000000	0.0184497	5.06935e-07	4.92113e-12
	67	Contig101829	4.46038	6.02099	27.7959	1.34988	-4.6165	-6.23174	0.647292	0.000132644	2.23455e-05
	68	contig_18015	4.52338	3.71	26.9072	-1.21924	-7.25262	-5.94847	0.790948	1.37721e-05	3.95374e-05
	69	contig_3732	1.9099	1.97291	26.6811	1.033	-13.5237	-13.9699	0.977735	1.00892e-06	8.97974e-07
	70	Contig106770	11.0765	3.45615	25.3646	-3.20486	-7.33896	-2.28995	0.0495453	2.36079e-05	0.018305
	71	Contig101870	7.58864	0.174553	25.0481	-43.4746	-143.498	-3.30074	0.00744952	4.92575e-08	0.00208983
	72	contig_21657	8.95383	10.0797	24.6845	1.12574	-2.44894	-2.75687	0.802211	0.013432	0.00661851
	73	contig_20672	4.95184	8.88435	23.6128	1.79415	-2.65779	-4.76848	0.307404	0.00982387	0.000377885
	74	Contig100083	11.4185	2.84153	23.4577	-4.01844	-8.25529	-2.05435	0.0246647	2.99882e-05	0.0429036
	75	Contig100530	6.98738	5.96972	23.2974	-1.17047	-3.9026	-3.33421	0.786598	0.00120461	0.00287554
	76	Contig101496	9.69831	3.78266	22.2086	-2.56389	-5.87117	-2.28995	0.117063	0.000214247	0.0276245
	77	Contig104419	2.31649	0.865861	21.8895	-2.67536	-25.2806	-9.4494	0.48544	2.39702e-06	3.45977e-05
	78	contig_6058	11.3062	4.5602	19.1435	-2.47932	-4.19795	-1.69318	0.0975938	0.00252257	0.161221
	79	Contig109794	0.212794	1.78166	18.987	8.3727	-10.6569	-89.2271	0.373368	8.63467e-05	3.48918e-06
	80	contig_87186	4.50007	3.13981	18.8216	-1.43323	-5.99451	-4.18252	0.646563	0.000641677	0.00280022
	81	Contig107447	14.5774	4.29196	17.5095	-3.39646	-4.0796	-1.20113	0.0186018	0.00444299	0.610947
	82	contig_54946	6.9184	5.71249	16.8156	-1.2111	-2.94365	-2.43056	0.745454	0.0200114	0.0443431
	83	Contig110189	0	0	16.7155	-			1	9.29229e-06	9.29229e-06
	84	Contig105994	0	0	15.082	-			1	2.88306e-05	2.88306e-05
	85	contig_53632	9.04164	3.677	15.0147	-2.45897	-4.08341	-1.66062	0.144908	0.00872291	0.232174
	86	Contig104379	1.30097	8.55848	14.7789	6.57855	-1.72681	-11.3599	0.0226966	0.206486	0.000529135
	87	Contig108957	3.4632	1.09009	14.2308	-3.17699	-13.0547	-4.10914	0.315668	0.00052401	0.0105949
	88	contig_35936	1.83305	0.881526	11.6626	-2.07941	-13.2301	-6.36241	0.630177	0.00186158	0.00730108
	89	contig_50856	5.13528	0.744523	10.9923	-6.89742	-14.7643	-2.14055	0.0868692	0.00225893	0.155048
	90	contig_78942	1.47998	3.92524	10.5261	2.65222	-2.68164	-7.11231	0.335771	0.0898568	0.00901719
	91	contig_47126	8.54938	0.69094	10.237	-12.3735	-14.8161	-1.1974	0.00977967	0.00334102	0.705494
	92	contig_78643	1.27746	5.43671	10.235	4.25589	-1.88257	-8.012	0.12931	0.2392	0.00817979
